# Supplementary material for: ARID1A IDR targets EWS-FLI1 condensates and finetunes chromatin remodeling
Source: Protein Cell. 2024 May 18;16(1):64–71. doi: 10.1093/procel/pwae029 (PMC11700579; doi:10.1093/procel/pwae029)
Supplement: pwae029_suppl_Supplementary_Table [file pwae029_suppl_supplementary_table.xlsx]

## Sheet: TurboID repeat1 db.proteins
Protein Group	Top	Accession	-10LgP	Coverage(%)	Coverage(%) TURBO	Coverage(%) FL	Coverage(%) EF	Coverage(%) EYSF	#Peptides	Area TURBO	Area FL	Area EF	Area EYSF	#Unique	#Spec TURBO	#Spec FL	#Spec EF	#Spec EYSF	PTM	Average Mass	Description
2809	TRUE	Q9H6F5|CCD86_HUMAN	25.535	4.44	0	4.44	0	0	1		46728.8			1		1			Carbamidomethylation	40235.6	Coiled-coil domain-containing protein 86 OS=Homo sapiens OX=9606 GN=CCDC86 PE=1 SV=1
108	TRUE	P42167|LAP2B_HUMAN	478.071	59.03	58.81	49.78	38.77	47.14	28	124814152	5591836	763344	11579330	18	61	21	12	28	Oxidation (M); Carbamidomethylation; Deamidation (NQ)	50670.3	Lamina-associated polypeptide 2, isoforms beta/gamma OS=Homo sapiens OX=9606 GN=TMPO PE=1 SV=2
346	FALSE	Q9BQE3|TBA1C_HUMAN	410.665	38.31	33.41	26.95	29.62	35.19	16	12263085	4087952	1.74222e+06	12961120	8	17	20	16	26	Deamidation (NQ); Oxidation (M)	49895.3	Tubulin alpha-1C chain OS=Homo sapiens OX=9606 GN=TUBA1C PE=1 SV=1
1434	TRUE	Q9P219|DAPLE_HUMAN	92.6868	1.23	0.94	0.3	0	0	4	448094				1	7	1				228230	Protein Daple OS=Homo sapiens OX=9606 GN=CCDC88C PE=1 SV=3
2810	TRUE	P49815|TSC2_HUMAN	72.0544	0.55	0	0	0	0.55	1				38586.1	1				1		200608	Tuberin OS=Homo sapiens OX=9606 GN=TSC2 PE=1 SV=2
625	TRUE	Q6P1X5|TAF2_HUMAN	310.3	10.18	9.67	0.83	0	0.5	12	991533	140762			10	13	1		1	Deamidation (NQ)	136971	Transcription initiation factor TFIID subunit 2 OS=Homo sapiens OX=9606 GN=TAF2 PE=1 SV=3
1660	TRUE	P62891|RL39_HUMAN	146.487	19.61	19.61	0	19.61	19.61	3	3181535		6770959	15063496	3	2		3	3		6406.67	60S ribosomal protein L39 OS=Homo sapiens OX=9606 GN=RPL39 PE=1 SV=2
541	FALSE	Q9BTV7|CABL2_HUMAN	46.705	1.46	1.46	0	0	0	1	235945				1	2					52235.2	CDK5 and ABL1 enzyme substrate 2 OS=Homo sapiens OX=9606 GN=CABLES2 PE=1 SV=3
1661	TRUE	P04150|GCR_HUMAN	166.492	2.83	0	0	0	2.83	2				843138	2				4	Deamidation (NQ)	85659.3	Glucocorticoid receptor OS=Homo sapiens OX=9606 GN=NR3C1 PE=1 SV=1
1118	TRUE	Q96A19|C102A_HUMAN	265.488	12.18	10.18	0	0	12.18	6	569888			911626	6	4			5		62596	Coiled-coil domain-containing protein 102A OS=Homo sapiens OX=9606 GN=CCDC102A PE=1 SV=2
214	TRUE	Q14669|TRIPC_HUMAN	489.041	17.57	15.76	5.67	0.5	7.28	31	12123675	2.22823e+06	16426.9	1.55643e+06	31	30	11	1	13		220434	E3 ubiquitin-protein ligase TRIP12 OS=Homo sapiens OX=9606 GN=TRIP12 PE=1 SV=1
7	FALSE	Q8NGJ7|O51A2_HUMAN	96.8847	1.92	1.92	1.92	1.92	1.92	1	1.45512e+06	115247	85396	3.92597e+06	1	1	1	1	1		35078.3	Olfactory receptor 51A2 OS=Homo sapiens OX=9606 GN=OR51A2 PE=3 SV=1
323	TRUE	P25440|BRD2_HUMAN	446.888	36.95	36.2	10.49	1.62	4.49	23	13793368	1.0234e+06		62942.5	20	26	7	1	3	Deamidation (NQ); Acetylation (Protein N-term)	88060.8	Bromodomain-containing protein 2 OS=Homo sapiens OX=9606 GN=BRD2 PE=1 SV=2
2811	TRUE	P68400|CSK21_HUMAN	111.452	3.32	3.32	0	0	0	1	1.25923e+06				1	1					45143.6	Casein kinase II subunit alpha OS=Homo sapiens OX=9606 GN=CSNK2A1 PE=1 SV=1
2049	TRUE	M0R2J8|DCDC1_HUMAN	28.9391	0.73	0.34	0	0.39	0	2			577715		1	1		1			200591	Doublecortin domain-containing protein 1 OS=Homo sapiens OX=9606 GN=DCDC1 PE=1 SV=1
2050	TRUE	Q92879|CELF1_HUMAN	141.457	4.32	4.32	0	0	0	2	1.08736e+06				2	2				Oxidation (M)	52063.1	CUGBP Elav-like family member 1 OS=Homo sapiens OX=9606 GN=CELF1 PE=1 SV=2
1001	TRUE	O95721|SNP29_HUMAN	281.923	33.33	9.69	0	0	33.33	7	222951			1.57228e+06	7	2			7		28970.3	Synaptosomal-associated protein 29 OS=Homo sapiens OX=9606 GN=SNAP29 PE=1 SV=1
706	TRUE	Q7Z4H7|HAUS6_HUMAN	331.355	15.81	0	0	0	15.81	11				26263552	11				12		108621	HAUS augmin-like complex subunit 6 OS=Homo sapiens OX=9606 GN=HAUS6 PE=1 SV=2
452	FALSE	Q14568|HS902_HUMAN	259.689	17.78	8.75	9.62	6.12	13.41	7				133095	1	3	4	2	10	Deamidation (NQ); Oxidation (M)	39364.8	Heat shock protein HSP 90-alpha A2 OS=Homo sapiens OX=9606 GN=HSP90AA2P PE=1 SV=2
2051	TRUE	Q9NQS7|INCE_HUMAN	100.246	2.07	2.07	1.42	0	0	2	94742.6	24623.8			1	5	1			Deamidation (NQ)	105429	Inner centromere protein OS=Homo sapiens OX=9606 GN=INCENP PE=1 SV=3
2052	TRUE	Q86Y39|NDUAB_HUMAN	187.613	24.11	24.11	0	0	10.64	2	458170			246028	2	3			1		14852.1	NADH dehydrogenase [ubiquinone] 1 alpha subcomplex subunit 11 OS=Homo sapiens OX=9606 GN=NDUFA11 PE=1 SV=3
868	FALSE	P0CG48|UBC_HUMAN	294.541	8.61	8.03	5.84	7.74	7.15	7	18465470	9852915	4.53448e+06	17915206	6	11	7	8	9	Oxidation (M)	77038.6	Polyubiquitin-C OS=Homo sapiens OX=9606 GN=UBC PE=1 SV=3
227	TRUE	Q00341|VIGLN_HUMAN	437.717	25	10.96	3.39	0	22.87	29	53171340	86869.4		31932106	26	18	4		31	Deamidation (NQ)	141456	Vigilin OS=Homo sapiens OX=9606 GN=HDLBP PE=1 SV=2
369	FALSE	Q9Y4E1|WAC2C_HUMAN	417.517	21.44	6.21	0	0	19.24	21	279381			5.21972e+06	20	7			20		144911	WASH complex subunit 2C OS=Homo sapiens OX=9606 GN=WASHC2C PE=1 SV=4
2812	TRUE	P02787|TRFE_HUMAN	114.854	1.86	0	0	1.86	0	1			115718		1			1			77049.9	Serotransferrin OS=Homo sapiens OX=9606 GN=TF PE=1 SV=4
2813	TRUE	Q9H3S3|TMPS5_HUMAN	39.8812	1.31	1.31	0	0	0	1	226460				1	1					49560.4	Transmembrane protease serine 5 OS=Homo sapiens OX=9606 GN=TMPRSS5 PE=1 SV=2
180	TRUE	Q86U86|PB1_HUMAN	451.583	17.58	10.89	13.62	0	2.43	30	3816643	3.43406e+06		584850	28	19	28		7	Oxidation (M); Deamidation (NQ)	192948	Protein polybromo-1 OS=Homo sapiens OX=9606 GN=PBRM1 PE=1 SV=1
1002	TRUE	Q14814|MEF2D_HUMAN	288.756	13.24	9.02	13.24	4.03	0	6	1649907	588504	65020.1		4	7	7	2		Deamidation (NQ)	55937.8	Myocyte-specific enhancer factor 2D OS=Homo sapiens OX=9606 GN=MEF2D PE=1 SV=1
215	TRUE	Q15648|MED1_HUMAN	480.351	21.88	18.72	11.7	1.2	3.42	30	12739760	2683354	166374	210685	29	35	16	2	4	Oxidation (M); Carbamidomethylation	168478	Mediator of RNA polymerase II transcription subunit 1 OS=Homo sapiens OX=9606 GN=MED1 PE=1 SV=4
2814	TRUE	Q504T8|MIDN_HUMAN	22.5271	1.28	1.28	0	0	0	1	156075				1	1					49212.6	Midnolin OS=Homo sapiens OX=9606 GN=MIDN PE=1 SV=2
2127	FALSE	Q9UBL6|CPNE7_HUMAN	68.8408	1.42	0	0	0	1.42	1				46367.1	1				1		70293.9	Copine-7 OS=Homo sapiens OX=9606 GN=CPNE7 PE=1 SV=1
1119	TRUE	Q96NB3|ZN830_HUMAN	293.453	23.12	23.12	0	0	0	6	2300517				5	7					41998.7	Zinc finger protein 830 OS=Homo sapiens OX=9606 GN=ZNF830 PE=1 SV=2
30	TRUE	Q14966|ZN638_HUMAN	599.91	40.29	38.93	20.98	10.82	13.4	75	123245424	12299068	2508656	5800821	75	144	70	18	26	Oxidation (M); Deamidation (NQ); Carbamidomethylation	220625	Zinc finger protein 638 OS=Homo sapiens OX=9606 GN=ZNF638 PE=1 SV=2
68	TRUE	Q8N3C0|ASCC3_HUMAN	536.505	23.48	11.17	0.86	0.54	20.94	56	10202015	96448.3	20928.6	34751964	54	29	2	1	66	Deamidation (NQ); Oxidation (M)	251460	Activating signal cointegrator 1 complex subunit 3 OS=Homo sapiens OX=9606 GN=ASCC3 PE=1 SV=3
1662	TRUE	O00193|SMAP_HUMAN	209.528	25.14	21.31	25.14	0	25.14	3	5.11547e+06	902894		3972321	3	2	3		3		20332.5	Small acidic protein OS=Homo sapiens OX=9606 GN=SMAP PE=1 SV=1
8	FALSE	Q2NKQ1|SGSM1_HUMAN	73.3869	0.52	0.52	0	0	0.52	1					1	1			1		129718	Small G protein signaling modulator 1 OS=Homo sapiens OX=9606 GN=SGSM1 PE=1 SV=2
1279	FALSE	P31323|KAP3_HUMAN	142.651	5.02	0	0	0	5.02	2				232564	2				2		46302.1	cAMP-dependent protein kinase type II-beta regulatory subunit OS=Homo sapiens OX=9606 GN=PRKAR2B PE=1 SV=3
215	FALSE	P40189|IL6RB_HUMAN	91.2849	0.76	0.76	0	0	0	1	929181				1	1					103537	Interleukin-6 receptor subunit beta OS=Homo sapiens OX=9606 GN=IL6ST PE=1 SV=2
707	TRUE	Q2M2I5|K1C24_HUMAN	268.226	6.67	4.95	4.95	4.95	6.67	7				47004.9	1	11	13	12	21	Deamidation (NQ); Oxidation (M)	55087.4	Keratin, type I cytoskeletal 24 OS=Homo sapiens OX=9606 GN=KRT24 PE=1 SV=1
1587	FALSE	Q92754|AP2C_HUMAN	105.319	4	0	4	0	0	2		425865			2		2				49176.8	Transcription factor AP-2 gamma OS=Homo sapiens OX=9606 GN=TFAP2C PE=1 SV=1
1663	TRUE	Q8TF72|SHRM3_HUMAN	99.6326	1.4	1	0.45	0.45	1.4	3	17299472	33177586	24170028	21154826	3	2	1	1	3		216857	Protein Shroom3 OS=Homo sapiens OX=9606 GN=SHROOM3 PE=1 SV=2
550	TRUE	Q9Y314|NOSIP_HUMAN	377.615	46.18	41.2	9.63	5.98	26.58	14	21922078	895198	62348.7	2.12986e+06	14	18	2	1	11	Oxidation (M)	33172	Nitric oxide synthase-interacting protein OS=Homo sapiens OX=9606 GN=NOSIP PE=1 SV=1
1120	TRUE	Q9H444|CHM4B_HUMAN	272.287	34.82	31.7	6.25	0	13.84	6	2.13073e+06	60888		1896151	6	7	2		3		24950.2	Charged multivesicular body protein 4b OS=Homo sapiens OX=9606 GN=CHMP4B PE=1 SV=1
1121	TRUE	Q9H4W6|COE3_HUMAN	258.059	10.23	1.34	8.89	3.86	1.51	6		685258	58461	49296.7	6	1	5	2	1	Acetylation (Protein N-term)	64863.5	Transcription factor COE3 OS=Homo sapiens OX=9606 GN=EBF3 PE=1 SV=2
2054	TRUE	P53355|DAPK1_HUMAN	40.6767	0.91	0	0	0.49	0.42	2			214786	2.83111e+06	2			1	3		160046	Death-associated protein kinase 1 OS=Homo sapiens OX=9606 GN=DAPK1 PE=1 SV=6
11	FALSE	Q17RG1|KCD19_HUMAN	23.7199	0.65	0.65	0	0	0	1	315970				1	1					104938	BTB/POZ domain-containing protein KCTD19 OS=Homo sapiens OX=9606 GN=KCTD19 PE=1 SV=1
2055	TRUE	Q7Z6Z7|HUWE1_HUMAN	37.5673	0.41	0	0.14	0	0.27	2				35184.3	1		1		1		481891	E3 ubiquitin-protein ligase HUWE1 OS=Homo sapiens OX=9606 GN=HUWE1 PE=1 SV=3
1436	TRUE	O14964|HGS_HUMAN	191.582	3.6	0.77	0	0	2.83	3				458519	2	1			3	Deamidation (NQ)	86192	Hepatocyte growth factor-regulated tyrosine kinase substrate OS=Homo sapiens OX=9606 GN=HGS PE=1 SV=1
2815	TRUE	Q6IQ55|TTBK2_HUMAN	44.6997	0.48	0.48	0	0	0	1	76929				1	1					137412	Tau-tubulin kinase 2 OS=Homo sapiens OX=9606 GN=TTBK2 PE=1 SV=2
2056	TRUE	Q9BSJ8|ESYT1_HUMAN	85.3804	2.26	1.18	0	0	1.09	2	15710.3			21113.1	2	1			1		122856	Extended synaptotagmin-1 OS=Homo sapiens OX=9606 GN=ESYT1 PE=1 SV=1
2057	TRUE	Q9ULJ6|ZMIZ1_HUMAN	64.0008	1.31	0	0	1.31	0	2			125012		1			2			115483	Zinc finger MIZ domain-containing protein 1 OS=Homo sapiens OX=9606 GN=ZMIZ1 PE=1 SV=3
163	TRUE	Q6P1J9|CDC73_HUMAN	495.338	60.26	60.26	32.77	6.97	17.14	34	61426136	11166062	291346	2.05697e+06	33	45	24	5	9	Acetylation (Protein N-term); Deamidation (NQ); Oxidation (M)	60576.6	Parafibromin OS=Homo sapiens OX=9606 GN=CDC73 PE=1 SV=1
759	FALSE	O15440|MRP5_HUMAN	97.7605	0.42	0	0	0	0.42	1				264025	1				1		160660	ATP-binding cassette sub-family C member 5 OS=Homo sapiens OX=9606 GN=ABCC5 PE=1 SV=2
1664	TRUE	O94832|MYO1D_HUMAN	149.561	2.88	0	0	0	2.88	3				14959.7	2				3		116202	Unconventional myosin-Id OS=Homo sapiens OX=9606 GN=MYO1D PE=1 SV=2
2816	TRUE	Q96BY7|ATG2B_HUMAN	79.8566	0.43	0	0	0	0.43	1				29434.7	1				2		232763	Autophagy-related protein 2 homolog B OS=Homo sapiens OX=9606 GN=ATG2B PE=1 SV=5
1065	FALSE	O75600|KBL_HUMAN	88.2408	1.43	1.43	1.43	1.43	1.43	1	943389	316742	149286	262208	1	1	1	1	1		45285.1	2-amino-3-ketobutyrate coenzyme A ligase, mitochondrial OS=Homo sapiens OX=9606 GN=GCAT PE=1 SV=1
1665	TRUE	P30876|RPB2_HUMAN	125.427	2.04	0	0	0	2.04	3				60663.9	2				4		133897	DNA-directed RNA polymerase II subunit RPB2 OS=Homo sapiens OX=9606 GN=POLR2B PE=1 SV=1
2817	TRUE	Q9UJ41|RABX5_HUMAN	41.3581	3.05	0	0	0	3.05	1				327686	1				1		56890.8	Rab5 GDP/GTP exchange factor OS=Homo sapiens OX=9606 GN=RABGEF1 PE=1 SV=3
424	TRUE	Q6UB99|ANR11_HUMAN	397.402	8.26	6.53	2.07	0	1.2	19	4.21938e+06	649180		148010	17	18	5		3	Deamidation (NQ)	297913	Ankyrin repeat domain-containing protein 11 OS=Homo sapiens OX=9606 GN=ANKRD11 PE=1 SV=3
113	FALSE	Q9P0L9|PK2L1_HUMAN	34.9244	0.75	0	0.75	0	0	1		2.39654e+06			1		1			Deamidation (NQ)	91982	Polycystic kidney disease 2-like 1 protein OS=Homo sapiens OX=9606 GN=PKD2L1 PE=1 SV=1
1261	TRUE	O75391|SPAG7_HUMAN	272.99	30.4	25.99	0	0	14.54	5	1.99264e+06			463802	5	4			3	Acetylation (Protein N-term); Oxidation (M)	26034.4	Sperm-associated antigen 7 OS=Homo sapiens OX=9606 GN=SPAG7 PE=1 SV=2
164	TRUE	P00450|CERU_HUMAN	454.786	18.87	10.99	13.24	15.4	14.55	27	41366064	29447678	65761336	73007000	26	75	113	96	54	Oxidation (M); Carbamidomethylation; Deamidation (NQ)	122205	Ceruloplasmin OS=Homo sapiens OX=9606 GN=CP PE=1 SV=1
1219	FALSE	A6NCS4|NKX26_HUMAN	119.72	4.32	1.99	2.33	1.99	1.99	2		244372			1	1	1	1	1		32121.2	Homeobox protein Nkx-2.6 OS=Homo sapiens OX=9606 GN=NKX2-6 PE=1 SV=1
916	FALSE	Q8NAP3|ZBT38_HUMAN	29.7649	0.5	0.5	0	0	0	1	321898				1	1					134257	Zinc finger and BTB domain-containing protein 38 OS=Homo sapiens OX=9606 GN=ZBTB38 PE=1 SV=2
2061	TRUE	Q9H3H9|TCAL2_HUMAN	134.253	10.57	3.96	0	0	6.61	2	211331			22351.8	2	1			1		25849.6	Transcription elongation factor A protein-like 2 OS=Homo sapiens OX=9606 GN=TCEAL2 PE=2 SV=1
2062	TRUE	P0DKX0|ZN728_HUMAN	149.222	2.41	2.41	0	1.45	1.45	2	410014				1	4		1	2		71800.6	Zinc finger protein 728 OS=Homo sapiens OX=9606 GN=ZNF728 PE=4 SV=1
482	TRUE	Q6UN15|FIP1_HUMAN	385.922	31.14	31.14	24.75	10.27	9.6	13	37927200	8071707	1.82234e+06	1.20302e+06	13	20	11	5	4	Deamidation (NQ); Carbamidomethylation; Oxidation (M)	66526.4	Pre-mRNA 3'-end-processing factor FIP1 OS=Homo sapiens OX=9606 GN=FIP1L1 PE=1 SV=1
2818	TRUE	Q5VV42|CDKAL_HUMAN	51.5779	2.07	0	0	0	2.07	1				22794.7	1				1		65111.5	Threonylcarbamoyladenosine tRNA methylthiotransferase OS=Homo sapiens OX=9606 GN=CDKAL1 PE=1 SV=1
134	TRUE	Q15459|SF3A1_HUMAN	498.185	42.24	40.73	25.85	18.28	14	36	47888096	5.42275e+06	2.11609e+06	4007842	33	52	18	13	11	Oxidation (M); Deamidation (NQ)	88886.2	Splicing factor 3A subunit 1 OS=Homo sapiens OX=9606 GN=SF3A1 PE=1 SV=1
2819	TRUE	Q969L2|MAL2_HUMAN	52.8461	6.25	6.25	0	0	0	1	16429.1				1	1					19125.3	Protein MAL2 OS=Homo sapiens OX=9606 GN=MAL2 PE=1 SV=1
708	TRUE	Q14692|BMS1_HUMAN	361.025	10.53	10.53	0	0	0.47	11	3.64493e+06				10	19			1		145807	Ribosome biogenesis protein BMS1 homolog OS=Homo sapiens OX=9606 GN=BMS1 PE=1 SV=1
382	TRUE	Q92618|ZN516_HUMAN	403.44	22.53	6.71	18.83	7.39	1.2	19	501566	2.99639e+06	466791	53520.1	19	5	18	7	1	Oxidation (M); Deamidation (NQ)	124289	Zinc finger protein 516 OS=Homo sapiens OX=9606 GN=ZNF516 PE=1 SV=1
151	TRUE	Q15652|JHD2C_HUMAN	470.665	15.16	8.94	9.96	8.19	4.49	36	6308728	3.47201e+06	1.17571e+06	813154	32	23	24	17	10	Deamidation (NQ); Carbamidomethylation	284525	Probable JmjC domain-containing histone demethylation protein 2C OS=Homo sapiens OX=9606 GN=JMJD1C PE=1 SV=2
254	TRUE	O15014|ZN609_HUMAN	433.145	20.84	10.84	17.01	9.5	4.96	27	3116199	4.33392e+06	1.06559e+06	1.01552e+06	25	12	23	11	6	Deamidation (NQ); Oxidation (M); Carbamidomethylation	151191	Zinc finger protein 609 OS=Homo sapiens OX=9606 GN=ZNF609 PE=1 SV=2
324	TRUE	P09651|ROA1_HUMAN	435.5	45.7	45.7	18.55	28.49	28.76	21	97194888	14994596	5.53062e+06	8.22796e+06	14	42	11	22	24	Oxidation (M); Deamidation (NQ); Carbamidomethylation	38746.6	Heterogeneous nuclear ribonucleoprotein A1 OS=Homo sapiens OX=9606 GN=HNRNPA1 PE=1 SV=5
1666	TRUE	Q96BP3|PPWD1_HUMAN	194.96	5.26	5.26	0	0	0	3	819517				3	3					73574.9	Peptidylprolyl isomerase domain and WD repeat-containing protein 1 OS=Homo sapiens OX=9606 GN=PPWD1 PE=1 SV=1
2065	TRUE	Q8WVK2|SNR27_HUMAN	83.7027	13.55	0	9.68	3.87	0	2		33943.4			1		1	2			18860.2	U4/U6.U5 small nuclear ribonucleoprotein 27 kDa protein OS=Homo sapiens OX=9606 GN=SNRNP27 PE=1 SV=1
551	TRUE	O15078|CE290_HUMAN	189.189	4.03	1.21	0.73	0.24	3.07	15	93516			140372	6	10	3	1	14	Deamidation (NQ)	290386	Centrosomal protein of 290 kDa OS=Homo sapiens OX=9606 GN=CEP290 PE=1 SV=2
383	TRUE	O60231|DHX16_HUMAN	424.568	20.75	20.08	1.54	0	0.86	20	12030421				18	27	2		1	Oxidation (M)	119264	Pre-mRNA-splicing factor ATP-dependent RNA helicase DHX16 OS=Homo sapiens OX=9606 GN=DHX16 PE=1 SV=2
2066	TRUE	Q8IVF2|AHNK2_HUMAN	146.077	0.52	0	0	0	0.52	2				422294	2				2		616629	Protein AHNAK2 OS=Homo sapiens OX=9606 GN=AHNAK2 PE=1 SV=2
1667	TRUE	Q14586|ZN267_HUMAN	195.752	3.23	2.42	0	1.21	3.23	3				129316	1	23		1	7		87375.8	Zinc finger protein 267 OS=Homo sapiens OX=9606 GN=ZNF267 PE=1 SV=3
24	FALSE	P48426|PI42A_HUMAN	56.3332	1.48	0	1.48	0	1.48	1		165434		411090	1		1		1		46224.6	Phosphatidylinositol 5-phosphate 4-kinase type-2 alpha OS=Homo sapiens OX=9606 GN=PIP4K2A PE=1 SV=2
2067	TRUE	Q9HCM4|E41L5_HUMAN	108.964	2.59	0.82	0	0	2.59	2				52073.2	1	2			2		81856.2	Band 4.1-like protein 5 OS=Homo sapiens OX=9606 GN=EPB41L5 PE=1 SV=3
92	FALSE	O15120|PLCB_HUMAN	106.334	2.52	2.52	0	2.52	2.52	1	283297		115495	701591	1	1		1	1		30914.3	1-acyl-sn-glycerol-3-phosphate acyltransferase beta OS=Homo sapiens OX=9606 GN=AGPAT2 PE=1 SV=1
594	TRUE	Q9BRR8|GPTC1_HUMAN	390.246	17.83	15.9	9.67	1.83	8.7	14	6.42286e+06	2.20751e+06	2.11781e+06	1.09738e+06	14	13	9	3	8	Carbamidomethylation	103345	G patch domain-containing protein 1 OS=Homo sapiens OX=9606 GN=GPATCH1 PE=1 SV=1
2068	TRUE	O15318|RPC7_HUMAN	102.06	10.76	10.76	0	0	0	2	349259				2	2					25914.5	DNA-directed RNA polymerase III subunit RPC7 OS=Homo sapiens OX=9606 GN=POLR3G PE=1 SV=2
769	TRUE	P06702|S10A9_HUMAN	322.061	71.93	35.96	26.32	61.4	47.37	9	1.77436e+06	1.25479e+06	3.86768e+06	4.04361e+06	9	6	4	10	7	Oxidation (M)	13242	Protein S100-A9 OS=Homo sapiens OX=9606 GN=S100A9 PE=1 SV=1
2069	TRUE	Q13129|RLF_HUMAN	102.793	0.99	0.99	0.31	0	0	2	50169.6				1	2	1				217953	Zinc finger protein Rlf OS=Homo sapiens OX=9606 GN=RLF PE=1 SV=2
71	FALSE	Q13875|MOBP_HUMAN	35.3076	3.28	0	3.28	0	0	1		3.72791e+06			1		1				20959	Myelin-associated oligodendrocyte basic protein OS=Homo sapiens OX=9606 GN=MOBP PE=1 SV=2
371	FALSE	Q99574|NEUS_HUMAN	19.5677	1.46	1.46	0	0	0	1	22434.4				1	1					46427	Neuroserpin OS=Homo sapiens OX=9606 GN=SERPINI1 PE=1 SV=1
2071	TRUE	Q96IC2|REXO5_HUMAN	85.2435	1.55	0.78	0	0	0.78	2				21860292	1	1			1		86885.9	RNA exonuclease 5 OS=Homo sapiens OX=9606 GN=REXO5 PE=2 SV=1
18	FALSE	Q8NA61|CBY2_HUMAN	80.8788	1.56	0	0	0	1.56	1					1				1		51570.4	Protein chibby homolog 2 OS=Homo sapiens OX=9606 GN=CBY2 PE=1 SV=1
457	TRUE	P33993|MCM7_HUMAN	424.668	28.23	26.43	7.51	2.23	19.89	18	8621617	881188	100896	1.93444e+06	18	20	6	2	13		81307.9	DNA replication licensing factor MCM7 OS=Homo sapiens OX=9606 GN=MCM7 PE=1 SV=4
483	TRUE	Q96DF8|ESS2_HUMAN	394.786	47.9	34.66	24.37	2.31	7.98	15	16350503	1.48482e+06	57229.1	246945	14	11	12	1	3	Deamidation (NQ); Acetylation (Protein N-term); Oxidation (M)	52568.1	Splicing factor ESS-2 homolog OS=Homo sapiens OX=9606 GN=ESS2 PE=1 SV=1
2820	TRUE	P04275|VWF_HUMAN	17.4893	0.21	0	0	0	0.21	1				113992	1				1		309264	von Willebrand factor OS=Homo sapiens OX=9606 GN=VWF PE=1 SV=4
911	TRUE	Q2NL82|TSR1_HUMAN	310.572	11.32	11.32	0	0	0	8	1.58422e+06				8	8					91810	Pre-rRNA-processing protein TSR1 homolog OS=Homo sapiens OX=9606 GN=TSR1 PE=1 SV=1
2821	TRUE	Q02297|NRG1_HUMAN	25.3497	0.94	0	0	0	0.94	1				92826.5	1				1		70391.8	Pro-neuregulin-1, membrane-bound isoform OS=Homo sapiens OX=9606 GN=NRG1 PE=1 SV=3
325	TRUE	Q86UP2|KTN1_HUMAN	395.465	16.21	2.51	0.44	0.44	15.77	21	22576.1			6965984	17	4	1	1	26	Deamidation (NQ)	156275	Kinectin OS=Homo sapiens OX=9606 GN=KTN1 PE=1 SV=1
1668	TRUE	Q6P158|DHX57_HUMAN	185.635	2.24	1.23	0	0	1.8	3	47443.5			68921.4	2	2			2		155604	Putative ATP-dependent RNA helicase DHX57 OS=Homo sapiens OX=9606 GN=DHX57 PE=1 SV=2
1262	TRUE	Q96GA3|LTV1_HUMAN	172.089	11.16	1.68	0	0	9.47	5	190879			272894	4	1			5		54854.9	Protein LTV1 homolog OS=Homo sapiens OX=9606 GN=LTV1 PE=1 SV=1
1003	TRUE	P62834|RAP1A_HUMAN	235.238	30.98	27.72	27.72	27.72	24.46	4	1.26243e+06	499186	271340	70693.7	3	6	4	5	3	Deamidation (NQ)	20987.2	Ras-related protein Rap-1A OS=Homo sapiens OX=9606 GN=RAP1A PE=1 SV=1
1437	TRUE	Q9Y6A5|TACC3_HUMAN	169.661	4.77	0	0	0	4.77	4				277201	3				5		90359.6	Transforming acidic coiled-coil-containing protein 3 OS=Homo sapiens OX=9606 GN=TACC3 PE=1 SV=1
2074	TRUE	Q460N5|PAR14_HUMAN	74.0284	0.72	0.33	0.39	0	0	2	1192394				1	1	1				202800	Protein mono-ADP-ribosyltransferase PARP14 OS=Homo sapiens OX=9606 GN=PARP14 PE=1 SV=3
336	FALSE	O00481|BT3A1_HUMAN	58.9257	1.17	1.17	0	0	0	1	1.53323e+06				1	1					57677.2	Butyrophilin subfamily 3 member A1 OS=Homo sapiens OX=9606 GN=BTN3A1 PE=1 SV=3
1263	TRUE	O60841|IF2P_HUMAN	235.733	5	0	0.98	0	5	5		31439.7		598528	5		1		5		138827	Eukaryotic translation initiation factor 5B OS=Homo sapiens OX=9606 GN=EIF5B PE=1 SV=4
2422	FALSE	P22460|KCNA5_HUMAN	31.1883	0.98	0.98	0	0	0	1	378267				1	1					67227.8	Potassium voltage-gated channel subfamily A member 5 OS=Homo sapiens OX=9606 GN=KCNA5 PE=1 SV=4
477	FALSE	Q2QD12|RPEL1_HUMAN	21.6681	2.63	0	0	0	2.63	1				514093	1				1		25022.7	Ribulose-phosphate 3-epimerase-like protein 1 OS=Homo sapiens OX=9606 GN=RPEL1 PE=2 SV=1
1264	TRUE	O60333|KIF1B_HUMAN	99.373	1.71	0.33	0.72	0	0.66	5		475645			1	1	2		2		204476	Kinesin-like protein KIF1B OS=Homo sapiens OX=9606 GN=KIF1B PE=1 SV=5
1670	TRUE	O95677|EYA4_HUMAN	177.331	5.95	2.5	3.44	0	0	3	30363.3	77591.4			3	1	2			Carbamidomethylation	69505.1	Eyes absent homolog 4 OS=Homo sapiens OX=9606 GN=EYA4 PE=1 SV=2
2822	TRUE	P22531|SPR2E_HUMAN	117.651	12.5	12.5	12.5	12.5	0	1	64007.9	132565	44999.3		1	1	2	1		Carbamidomethylation	7855.35	Small proline-rich protein 2E OS=Homo sapiens OX=9606 GN=SPRR2E PE=2 SV=2
1438	TRUE	Q9ULT8|HECD1_HUMAN	104.042	0.92	0.69	0.23	0	0.46	4	810116			12150554	3	3	1		2		289368	E3 ubiquitin-protein ligase HECTD1 OS=Homo sapiens OX=9606 GN=HECTD1 PE=1 SV=4
1733	FALSE	Q9C0D4|Z518B_HUMAN	51.4893	0.56	0	0.56	0.56	0	1		1145822	2.73002e+06		1		1	1			119531	Zinc finger protein 518B OS=Homo sapiens OX=9606 GN=ZNF518B PE=1 SV=2
2823	TRUE	Q50LG9|LRC24_HUMAN	21.0999	1.17	1.17	0	0	0	1	198862				1	1					55257.2	Leucine-rich repeat-containing protein 24 OS=Homo sapiens OX=9606 GN=LRRC24 PE=2 SV=2
1218	FALSE	Q8N0Z6|TTC5_HUMAN	61.5049	1.36	0	0	0	1.36	1				275355	1				1		48927.5	Tetratricopeptide repeat protein 5 OS=Homo sapiens OX=9606 GN=TTC5 PE=1 SV=2
1671	TRUE	P43686|PRS6B_HUMAN	172.504	7.66	4.55	2.39	0	5.5	3	144644	11729.2		196541	3	2	1		2	Acetylation (Protein N-term)	47366.2	26S proteasome regulatory subunit 6B OS=Homo sapiens OX=9606 GN=PSMC4 PE=1 SV=2
2079	TRUE	Q9H1E3|NUCKS_HUMAN	138.244	13.58	13.58	0	0	0	2	1.12332e+06				2	3					27296.4	Nuclear ubiquitous casein and cyclin-dependent kinase substrate 1 OS=Homo sapiens OX=9606 GN=NUCKS1 PE=1 SV=1
770	TRUE	Q9Y5Q8|TF3C5_HUMAN	325.327	18.88	18.88	5.97	0	7.51	10	3.03372e+06	159871		225718	7	9	6		3	Acetylation (Protein N-term)	59570.8	General transcription factor 3C polypeptide 5 OS=Homo sapiens OX=9606 GN=GTF3C5 PE=1 SV=2
1672	TRUE	O75683|SURF6_HUMAN	136.714	6.93	5.26	0	1.66	0	3	1.00338e+06				2	2		1			41450.4	Surfeit locus protein 6 OS=Homo sapiens OX=9606 GN=SURF6 PE=1 SV=3
109	TRUE	Q15424|SAFB1_HUMAN	516.014	34.97	33.33	17.38	5.9	23.5	39	56761572	2463408	2.10501e+06	4997297	23	61	19	6	44	Acetylation (Protein N-term); Deamidation (NQ); Carbamidomethylation; Oxidation (M)	102642	Scaffold attachment factor B1 OS=Homo sapiens OX=9606 GN=SAFB PE=1 SV=4
1122	TRUE	P62917|RL8_HUMAN	281.161	22.57	19.46	19.46	9.34	3.11	6	8138681	1.1469e+06	401579	323943	6	5	5	2	1		28024.7	60S ribosomal protein L8 OS=Homo sapiens OX=9606 GN=RPL8 PE=1 SV=2
2824	TRUE	Q8N7W2|BEND7_HUMAN	19.2854	1.35	0	1.35	0	0	1		33203.2			1		1				57549.3	BEN domain-containing protein 7 OS=Homo sapiens OX=9606 GN=BEND7 PE=1 SV=2
1439	TRUE	Q8WXI7|MUC16_HUMAN	70.4985	0.2	0.04	0.08	0	0.08	4		161208			1	1	1		2		1.51917e+06	Mucin-16 OS=Homo sapiens OX=9606 GN=MUC16 PE=1 SV=3
1440	TRUE	O00401|WASL_HUMAN	140.133	8.91	1.58	0	0	7.33	4	128293			791698	4	1			3		54827	Actin nucleation-promoting factor WASL OS=Homo sapiens OX=9606 GN=WASL PE=1 SV=2
1674	TRUE	Q15021|CND1_HUMAN	139.138	1.28	0.43	0.43	0.43	1.28	2				44511.2	1	6	4	2	4	Oxidation (M)	157182	Condensin complex subunit 1 OS=Homo sapiens OX=9606 GN=NCAPD2 PE=1 SV=3
178	FALSE	O00400|ACATN_HUMAN	71.0898	1.09	1.09	1.09	0	1.09	1	7.62799e+06	1.48863e+06			1	1	1		1		60909	Acetyl-coenzyme A transporter 1 OS=Homo sapiens OX=9606 GN=SLC33A1 PE=1 SV=1
728	FALSE	Q9BYV9|BACH2_HUMAN	25.9117	0.71	0	0	0	0.71	1				28838	1				1		92536.6	Transcription regulator protein BACH2 OS=Homo sapiens OX=9606 GN=BACH2 PE=1 SV=1
1265	TRUE	Q15056|IF4H_HUMAN	232.74	23.39	23.39	0	0	8.47	5	713765			98986.7	4	6			1	Acetylation (Protein N-term)	27385.1	Eukaryotic translation initiation factor 4H OS=Homo sapiens OX=9606 GN=EIF4H PE=1 SV=5
19	FALSE	O95886|DLGP3_HUMAN	25.9719	0.61	0	0.61	0	0	1		1.87503e+06			1		1				106040	Disks large-associated protein 3 OS=Homo sapiens OX=9606 GN=DLGAP3 PE=1 SV=3
1123	TRUE	P13051|UNG_HUMAN	266.531	29.71	22.68	13.1	0	10.54	6	6168812	336000		482416	6	5	2		3		34645.5	Uracil-DNA glycosylase OS=Homo sapiens OX=9606 GN=UNG PE=1 SV=2
841	TRUE	O76014|KRT37_HUMAN	255.804	12.25	1.56	9.58	2.9	7.35	9					1	2	7	3	12	Oxidation (M)	49747.1	Keratin, type I cuticular Ha7 OS=Homo sapiens OX=9606 GN=KRT37 PE=1 SV=3
1266	TRUE	Q5SY16|NOL9_HUMAN	250.043	7.69	7.69	2.28	0	0	5	578301	55395.6			4	5	1				79322.8	Polynucleotide 5'-hydroxyl-kinase NOL9 OS=Homo sapiens OX=9606 GN=NOL9 PE=1 SV=1
552	TRUE	P28340|DPOD1_HUMAN	369.962	13.64	12.65	1.9	0	2.44	15	3.8648e+06	7845577		154399	14	15	3		3		123631	DNA polymerase delta catalytic subunit OS=Homo sapiens OX=9606 GN=POLD1 PE=1 SV=2
2825	TRUE	Q6VEQ5|WASH2_HUMAN	104.133	2.8	0	0	0	2.8	1				28881.4	1				1		50312	WAS protein family homolog 2 OS=Homo sapiens OX=9606 GN=WASH2P PE=2 SV=2
2673	FALSE	P81877|SSBP2_HUMAN	114.239	2.77	0	0	2.77	0	1			359825		1			2			37827.5	Single-stranded DNA-binding protein 2 OS=Homo sapiens OX=9606 GN=SSBP2 PE=1 SV=2
407	TRUE	Q9Y2W2|WBP11_HUMAN	401.528	27.93	27.93	3.12	0	1.4	18	14279492	151567		136708	16	19	2		1	Deamidation (NQ); Oxidation (M)	69997.6	WW domain-binding protein 11 OS=Homo sapiens OX=9606 GN=WBP11 PE=1 SV=1
345	TRUE	O00268|TAF4_HUMAN	453.877	27.37	18.62	24.33	0	3.96	23	2.8239e+06	5819946		248164	20	19	21		5	Acetylation (Protein N-term); Carbamidomethylation	110114	Transcription initiation factor TFIID subunit 4 OS=Homo sapiens OX=9606 GN=TAF4 PE=1 SV=2
2791	FALSE	A2A2Y4|FRMD3_HUMAN	18.4827	1.01	1.01	0	0	0	1	231219				1	1					68772	FERM domain-containing protein 3 OS=Homo sapiens OX=9606 GN=FRMD3 PE=1 SV=1
481	FALSE	Q01995|TAGL_HUMAN	25.6232	2.99	0	0	0	2.99	1				692396	1				1		22610.9	Transgelin OS=Homo sapiens OX=9606 GN=TAGLN PE=1 SV=4
771	TRUE	P62266|RS23_HUMAN	319.195	38.46	29.37	37.06	29.37	30.07	10	10610859	5.08076e+06	5.56039e+06	15109536	8	9	11	8	11		15807.5	40S ribosomal protein S23 OS=Homo sapiens OX=9606 GN=RPS23 PE=1 SV=3
135	TRUE	Q5T8P6|RBM26_HUMAN	503.25	30.69	29.89	14.6	2.38	1.89	36	38340632	8916594	64012.9	79963.6	34	42	22	2	2	Deamidation (NQ); Oxidation (M); Carbamidomethylation	113597	RNA-binding protein 26 OS=Homo sapiens OX=9606 GN=RBM26 PE=1 SV=3
1124	TRUE	Q5SVZ6|ZMYM1_HUMAN	268.027	5.43	3.94	1.84	0	0.53	6	619454	57487.3			6	4	3		1		128717	Zinc finger MYM-type protein 1 OS=Homo sapiens OX=9606 GN=ZMYM1 PE=1 SV=1
1675	TRUE	Q15050|RRS1_HUMAN	175.531	10.41	10.41	0	0	0	3	220329				3	3				Acetylation (Protein N-term)	41193.3	Ribosome biogenesis regulatory protein homolog OS=Homo sapiens OX=9606 GN=RRS1 PE=1 SV=2
2087	TRUE	Q96JG9|ZN469_HUMAN	46.871	0.36	0.18	0	0	0.18	2	53141.6			308953	2	1			1		410202	Zinc finger protein 469 OS=Homo sapiens OX=9606 GN=ZNF469 PE=1 SV=3
1442	TRUE	O43768|ENSA_HUMAN	197.355	38.02	28.93	0	0	30.58	4	1.93426e+06			2.09899e+06	4	3			3		13389	Alpha-endosulfine OS=Homo sapiens OX=9606 GN=ENSA PE=1 SV=1
1443	TRUE	Q8NCM8|DYHC2_HUMAN	93.9955	0.63	0.42	0	0	0.35	4				8925.36	1	3			2		492622	Cytoplasmic dynein 2 heavy chain 1 OS=Homo sapiens OX=9606 GN=DYNC2H1 PE=1 SV=4
553	TRUE	Q969G3|SMCE1_HUMAN	368.563	43.31	12.41	36.74	17.76	0	14	1.51743e+06	5103318	945436		13	4	13	7		Deamidation (NQ)	46649.4	SWI/SNF-related matrix-associated actin-dependent regulator of chromatin subfamily E member 1 OS=Homo sapiens OX=9606 GN=SMARCE1 PE=1 SV=2
2826	TRUE	Q9Y679|AUP1_HUMAN	114.872	4.39	4.39	0	0	4.39	1	25611.9				1	1			1	Deamidation (NQ)	45786.9	Lipid droplet-regulating VLDL assembly factor AUP1 OS=Homo sapiens OX=9606 GN=AUP1 PE=1 SV=2
1125	TRUE	Q8WYQ5|DGCR8_HUMAN	255.757	10.87	10.87	1.29	0	0	6	2.09413e+06	54153.9			5	7	1				86045.1	Microprocessor complex subunit DGCR8 OS=Homo sapiens OX=9606 GN=DGCR8 PE=1 SV=1
1676	TRUE	Q07954|LRP1_HUMAN	137.884	0.66	0	0.66	0.51	0.66	2		109744	23406.1	231819	2		3	1	5	Deamidation (NQ)	504606	Prolow-density lipoprotein receptor-related protein 1 OS=Homo sapiens OX=9606 GN=LRP1 PE=1 SV=2
1267	TRUE	Q8N2M8|CLASR_HUMAN	183.962	6.38	5.49	0	0	0.89	5	2.06106e+06				4	6			1		77161.3	CLK4-associating serine/arginine rich protein OS=Homo sapiens OX=9606 GN=CLASRP PE=1 SV=4
258	FALSE	Q8WXS5|CCG8_HUMAN	34.0769	1.41	0	0	0	1.41	1					1				1		43312.9	Voltage-dependent calcium channel gamma-8 subunit OS=Homo sapiens OX=9606 GN=CACNG8 PE=2 SV=3
487	FALSE	Q6ZVM7|TM1L2_HUMAN	16.0695	1.18	0	0	0	1.18	1					1				1		55556.4	TOM1-like protein 2 OS=Homo sapiens OX=9606 GN=TOM1L2 PE=1 SV=1
842	TRUE	Q14671|PUM1_HUMAN	305.704	7.67	0	0	0.51	7.67	8				907883	5			1	9	Deamidation (NQ)	126473	Pumilio homolog 1 OS=Homo sapiens OX=9606 GN=PUM1 PE=1 SV=3
843	TRUE	Q9UNF1|MAGD2_HUMAN	330.89	19.64	16.67	1.98	0	7.59	9	1.57017e+06			576967	6	7	1		5		64954.3	Melanoma-associated antigen D2 OS=Homo sapiens OX=9606 GN=MAGED2 PE=1 SV=2
2827	TRUE	P35556|FBN2_HUMAN	74.2695	0.76	0	0.76	0	0	1					1		1			Deamidation (NQ); Carbamidomethylation	314775	Fibrillin-2 OS=Homo sapiens OX=9606 GN=FBN2 PE=1 SV=3
2089	TRUE	Q8IYB9|ZN595_HUMAN	138.016	2.47	1.39	1.08	1.39	1.39	2		3.60631e+06			1	2	1	1	2		74302	Zinc finger protein 595 OS=Homo sapiens OX=9606 GN=ZNF595 PE=1 SV=2
912	TRUE	Q6P2E9|EDC4_HUMAN	301.13	7	0	0.64	0	7	8		17493.2		2.01816e+06	8		1		8		151661	Enhancer of mRNA-decapping protein 4 OS=Homo sapiens OX=9606 GN=EDC4 PE=1 SV=1
1444	TRUE	Q93034|CUL5_HUMAN	215.348	4.36	4.36	0.77	0	0	4	248271				3	4	1				90955.3	Cullin-5 OS=Homo sapiens OX=9606 GN=CUL5 PE=1 SV=4
170	FALSE	Q9UQ03|COR2B_HUMAN	58.8661	1.46	0	0	0	1.46	1				228062	1				1	Deamidation (NQ)	54953.4	Coronin-2B OS=Homo sapiens OX=9606 GN=CORO2B PE=1 SV=4
1126	TRUE	Q149N8|SHPRH_HUMAN	238.289	3.21	3.21	0	0	0	6	850179				6	7					193079	E3 ubiquitin-protein ligase SHPRH OS=Homo sapiens OX=9606 GN=SHPRH PE=1 SV=2
2828	TRUE	Q86YJ7|AN13B_HUMAN	26.3879	1.12	0	1.12	0	0	1		385670			1		1				70205.4	Ankyrin repeat domain-containing protein 13B OS=Homo sapiens OX=9606 GN=ANKRD13B PE=1 SV=4
1286	FALSE	Q155Q3|DIXC1_HUMAN	24.9881	1.02	1.02	0	0	0	1	531971				1	1				Deamidation (NQ)	77478.1	Dixin OS=Homo sapiens OX=9606 GN=DIXDC1 PE=1 SV=2
2090	TRUE	Q9UID6|ZN639_HUMAN	92.7359	3.71	3.71	1.24	0	0	2	169715				1	2	1				56054.4	Zinc finger protein 639 OS=Homo sapiens OX=9606 GN=ZNF639 PE=1 SV=1
1677	TRUE	P84077|ARF1_HUMAN	144.274	14.92	6.08	3.31	0	14.92	3				2976118	1	1	1		3		20696.8	ADP-ribosylation factor 1 OS=Homo sapiens OX=9606 GN=ARF1 PE=1 SV=2
2829	TRUE	Q8N5U6|RNF10_HUMAN	28.8293	1.48	0	0	0	1.48	1					1				1		89927	RING finger protein 10 OS=Homo sapiens OX=9606 GN=RNF10 PE=1 SV=2
2830	TRUE	O15182|CETN3_HUMAN	47.8231	3.59	3.59	0	0	0	1	1503.12				1	2					19550	Centrin-3 OS=Homo sapiens OX=9606 GN=CETN3 PE=1 SV=2
889	FALSE	Q9BU19|ZN692_HUMAN	77.855	1.16	1.16	1.16	0	0	1	523906	44959.3			1	1	1				56968.1	Zinc finger protein 692 OS=Homo sapiens OX=9606 GN=ZNF692 PE=1 SV=1
1268	TRUE	Q7L7L0|H2A3_HUMAN	199.52	26.92	21.54	21.54	21.54	22.31	4	251455		13766.1	310949	2	2	3	2	5	Deamidation (NQ)	14121.5	Histone H2A type 3 OS=Homo sapiens OX=9606 GN=H2AC25 PE=1 SV=3
2092	TRUE	Q9NPA8|ENY2_HUMAN	145.143	24.75	24.75	0	0	0	2	434399				2	2					11528.6	Transcription and mRNA export factor ENY2 OS=Homo sapiens OX=9606 GN=ENY2 PE=1 SV=1
2831	TRUE	O14921|RGS13_HUMAN	32.1531	3.77	3.77	0	0	0	1	213804				1	2					19135	Regulator of G-protein signaling 13 OS=Homo sapiens OX=9606 GN=RGS13 PE=1 SV=1
2832	TRUE	P28347|TEAD1_HUMAN	16.415	1.64	0	0	1.64	0	1			53929.5		1			1			47945.5	Transcriptional enhancer factor TEF-1 OS=Homo sapiens OX=9606 GN=TEAD1 PE=1 SV=2
1679	TRUE	P50991|TCPD_HUMAN	136.451	6.49	1.48	2.41	0	2.6	3	93000.3	56530.5		150445	3	1	1		1		57924.2	T-complex protein 1 subunit delta OS=Homo sapiens OX=9606 GN=CCT4 PE=1 SV=4
290	TRUE	Q9BVJ6|UT14A_HUMAN	470.107	36.96	36.96	0	0	5.45	26	9924668			42934.1	16	27			4		87977.9	U3 small nucleolar RNA-associated protein 14 homolog A OS=Homo sapiens OX=9606 GN=UTP14A PE=1 SV=1
2833	TRUE	Q96NB2|SFXN2_HUMAN	75.3886	3.73	3.73	0	0	0	1	15672.3				1	1					36231.7	Sideroflexin-2 OS=Homo sapiens OX=9606 GN=SFXN2 PE=1 SV=2
1587	FALSE	P05549|AP2A_HUMAN	173.708	6.41	0	6.41	0	2.29	3		489741		80952.2	3		3		2		48062.1	Transcription factor AP-2-alpha OS=Homo sapiens OX=9606 GN=TFAP2A PE=1 SV=1
772	TRUE	P57737|CORO7_HUMAN	336.076	12.76	8.86	0	0	10.81	9	1774274			3453176	9	9			9	Deamidation (NQ)	100605	Coronin-7 OS=Homo sapiens OX=9606 GN=CORO7 PE=1 SV=2
512	TRUE	Q9H0G5|NSRP1_HUMAN	383.816	29.93	28.49	10.93	0	4.3	16	11331509	535492		485728	16	18	8		2	Oxidation (M)	66390.1	Nuclear speckle splicing regulatory protein 1 OS=Homo sapiens OX=9606 GN=NSRP1 PE=1 SV=1
2094	TRUE	O15379|HDAC3_HUMAN	126.989	5.37	0	3.5	0	1.87	2					1		1		1		48847.7	Histone deacetylase 3 OS=Homo sapiens OX=9606 GN=HDAC3 PE=1 SV=2
513	TRUE	O94854|K0754_HUMAN	318.366	4.41	0.37	0.34	0	3.7	16				6981.6	1	2	2		14		388666	Microtubule-actin cross-linking factor 1, isoforms 6/7 OS=Homo sapiens OX=9606 GN=MACF1 PE=2 SV=5
1269	TRUE	P52292|IMA1_HUMAN	280.459	13.23	13.23	0	0	4.54	5	1.63874e+06			88435.8	5	6			2		57861.9	Importin subunit alpha-1 OS=Homo sapiens OX=9606 GN=KPNA2 PE=1 SV=1
24	FALSE	A0A0C4DH72|KV106_HUMAN	26.4212	5.13	5.13	0	0	0	1	1.04431e+06				1	1					12697.5	Immunoglobulin kappa variable 1-6 OS=Homo sapiens OX=9606 GN=IGKV1-6 PE=3 SV=1
1445	TRUE	Q8N8S7|ENAH_HUMAN	162.96	5.75	1.02	1.02	0	4.74	4				604520	3	1	1		3		66510.3	Protein enabled homolog OS=Homo sapiens OX=9606 GN=ENAH PE=1 SV=2
189	FALSE	O14656|TOR1A_HUMAN	20.8403	1.81	0	0	1.81	0	1			4175.1		1			1			37808.7	Torsin-1A OS=Homo sapiens OX=9606 GN=TOR1A PE=1 SV=1
1446	TRUE	Q96IZ7|RSRC1_HUMAN	206.894	13.77	13.77	3.59	0	3.59	4	1.7089e+06	89209.4			4	4	1		1		38677.1	Serine/Arginine-related protein 53 OS=Homo sapiens OX=9606 GN=RSRC1 PE=1 SV=1
1243	FALSE	Q6PGQ7|BORA_HUMAN	56.1637	1.25	0	1.25	0	0	1		52590			1		1				61202.9	Protein aurora borealis OS=Homo sapiens OX=9606 GN=BORA PE=1 SV=2
243	FALSE	Q8TB52|FBX30_HUMAN	49.0497	0.81	0	0.81	0	0	1		2.74785e+06			1		2				82304.3	F-box only protein 30 OS=Homo sapiens OX=9606 GN=FBXO30 PE=1 SV=3
767	FALSE	Q96E40|SACA9_HUMAN	19.6792	2.7	0	0	0	2.7	1				1.24321e+06	1				1		25165.9	Sperm acrosome-associated protein 9 OS=Homo sapiens OX=9606 GN=SPACA9 PE=1 SV=1
2834	TRUE	Q6Q759|SPG17_HUMAN	16.2742	0.31	0	0	0	0.31	1				833894	1				1	Deamidation (NQ)	251742	Sperm-associated antigen 17 OS=Homo sapiens OX=9606 GN=SPAG17 PE=1 SV=1
1681	TRUE	Q96RU2|UBP28_HUMAN	89.9921	3.06	3.06	0	0	1.39	3	2.64142e+06			26924.3	2	6			2	Deamidation (NQ)	122491	Ubiquitin carboxyl-terminal hydrolase 28 OS=Homo sapiens OX=9606 GN=USP28 PE=1 SV=1
63	FALSE	Q15147|PLCB4_HUMAN	86.3082	0.6	0.6	0	0	0.6	1	574415			141295	1	2			1		134464	1-phosphatidylinositol 4,5-bisphosphate phosphodiesterase beta-4 OS=Homo sapiens OX=9606 GN=PLCB4 PE=1 SV=3
2814	TRUE	Q8NBR0|P5I13_HUMAN	22.5271	1.53	1.53	0	0	0	1	156075				1	1					42237.7	Tumor protein p53-inducible protein 13 OS=Homo sapiens OX=9606 GN=TP53I13 PE=1 SV=1
2835	TRUE	Q9UHA4|LTOR3_HUMAN	27.6242	8.06	0	0	0	8.06	1				6443.52	1				1		13622.7	Ragulator complex protein LAMTOR3 OS=Homo sapiens OX=9606 GN=LAMTOR3 PE=1 SV=1
514	TRUE	P22626|ROA2_HUMAN	407.173	45.33	39.66	24.08	15.58	21.25	15	9184803	1106221	475247	396789	11	29	11	15	17	Oxidation (M)	37429.7	Heterogeneous nuclear ribonucleoproteins A2/B1 OS=Homo sapiens OX=9606 GN=HNRNPA2B1 PE=1 SV=2
1004	TRUE	Q15075|EEA1_HUMAN	123.804	3.05	1.77	1.28	0.43	0.85	7	1192206				1	19	3	1	2	Deamidation (NQ)	162466	Early endosome antigen 1 OS=Homo sapiens OX=9606 GN=EEA1 PE=1 SV=2
1270	TRUE	P51571|SSRD_HUMAN	269.216	28.9	23.12	13.29	12.14	25.43	5	3.71839e+06	618371	166338	1147089	5	6	4	3	5		18998.6	Translocon-associated protein subunit delta OS=Homo sapiens OX=9606 GN=SSR4 PE=1 SV=1
2045	FALSE	P54098|DPOG1_HUMAN	44.2472	0.48	0.48	0	0	0	1	2.45823e+06				1	1					139562	DNA polymerase subunit gamma-1 OS=Homo sapiens OX=9606 GN=POLG PE=1 SV=1
326	TRUE	P12956|XRCC6_HUMAN	443.679	34.48	34.48	0	0	13.79	22	21051462			1.34787e+06	21	32			8	Oxidation (M); Acetylation (Protein N-term)	69843.1	X-ray repair cross-complementing protein 6 OS=Homo sapiens OX=9606 GN=XRCC6 PE=1 SV=2
666	TRUE	P36542|ATPG_HUMAN	362.016	36.91	33.56	24.83	19.8	25.84	11	10767704	1.77358e+06	917939	5506198	11	13	8	7	13	Oxidation (M)	32996	ATP synthase subunit gamma, mitochondrial OS=Homo sapiens OX=9606 GN=ATP5F1C PE=1 SV=1
2836	TRUE	Q8N680|ZBTB2_HUMAN	96.5186	4.67	0	4.67	0	0	1		24643.2			1		1				57336.8	Zinc finger and BTB domain-containing protein 2 OS=Homo sapiens OX=9606 GN=ZBTB2 PE=1 SV=1
1005	TRUE	P62308|RUXG_HUMAN	253.856	36.84	36.84	25	0	34.21	5	14729610	1414388		2.28082e+06	5	8	2		3	Deamidation (NQ); Oxidation (M)	8496.06	Small nuclear ribonucleoprotein G OS=Homo sapiens OX=9606 GN=SNRPG PE=1 SV=1
956	FALSE	O60701|UGDH_HUMAN	71.9911	1.21	1.21	0	0	1.21	1	822324			820866	1	2			1		55024.1	UDP-glucose 6-dehydrogenase OS=Homo sapiens OX=9606 GN=UGDH PE=1 SV=1
1449	TRUE	Q8NI08|NCOA7_HUMAN	175.914	4.67	2.02	0	0	4.03	4	11956.1			135210	3	2			3		106162	Nuclear receptor coactivator 7 OS=Homo sapiens OX=9606 GN=NCOA7 PE=1 SV=2
44	TRUE	P52272|HNRPM_HUMAN	529.16	59.73	59.73	44.66	29.32	26.03	44	104477080	55658844	8.05654e+06	9261992	42	83	128	54	31	Acetylation (Protein N-term); Oxidation (M); Deamidation (NQ)	77515.5	Heterogeneous nuclear ribonucleoprotein M OS=Homo sapiens OX=9606 GN=HNRNPM PE=1 SV=3
1127	TRUE	Q9H161|ALX4_HUMAN	244.412	16.06	4.62	11.44	0	0	6	216052	246736			4	3	4				44241.2	Homeobox protein aristaless-like 4 OS=Homo sapiens OX=9606 GN=ALX4 PE=1 SV=2
117	TRUE	Q03164|KMT2A_HUMAN	488.991	12.72	8.31	7.53	0	0.38	42	5992774	2.27269e+06		914078	40	32	24		2	Deamidation (NQ)	431764	Histone-lysine N-methyltransferase 2A OS=Homo sapiens OX=9606 GN=KMT2A PE=1 SV=5
667	TRUE	Q6NSI4|RADX_HUMAN	367.252	16.61	16.61	0.82	0.82	2.57	12	4.32864e+06			67111.2	11	12	1	1	1	Acetylation (Protein N-term)	97554.2	RPA-related protein RADX OS=Homo sapiens OX=9606 GN=RADX PE=1 SV=2
1696	FALSE	Q96G01|BICD1_HUMAN	93.7105	1.64	0	0.62	0	1.03	2				60361.8	1		1		1		110750	Protein bicaudal D homolog 1 OS=Homo sapiens OX=9606 GN=BICD1 PE=1 SV=3
2837	TRUE	Q9NQ84|GPC5C_HUMAN	17.2943	2.49	2.49	0	0	0	1	292779				1	1					48193.2	G-protein coupled receptor family C group 5 member C OS=Homo sapiens OX=9606 GN=GPRC5C PE=1 SV=2
2097	TRUE	Q92499|DDX1_HUMAN	106.717	2.7	2.7	0	0	0	2	186735				2	2					82432.1	ATP-dependent RNA helicase DDX1 OS=Homo sapiens OX=9606 GN=DDX1 PE=1 SV=2
2098	TRUE	A1L170|CA226_HUMAN	121.948	5.51	2.21	2.21	2.21	3.31	2				68876.5	1	1	1	1	1		29057.5	Uncharacterized protein C1orf226 OS=Homo sapiens OX=9606 GN=C1orf226 PE=1 SV=1
2838	TRUE	Q9UL33|TPC2L_HUMAN	15.6148	8.57	0	0	0	8.57	1				90900.8	1				1	Deamidation (NQ)	16145.6	Trafficking protein particle complex subunit 2-like protein OS=Homo sapiens OX=9606 GN=TRAPPC2L PE=1 SV=1
315	FALSE	Q9NZQ3|SPN90_HUMAN	85.2766	0.83	0	0	0	0.83	1				177620	1				1		78960.2	NCK-interacting protein with SH3 domain OS=Homo sapiens OX=9606 GN=NCKIPSD PE=1 SV=1
2791	FALSE	Q6ZMM2|ATL5_HUMAN	18.4827	1.25	1.25	0	0	0	1	231219				1	1					53193.5	ADAMTS-like protein 5 OS=Homo sapiens OX=9606 GN=ADAMTSL5 PE=1 SV=3
2839	TRUE	Q9Y2K1|ZBTB1_HUMAN	116.811	2.38	0	2.38	0	0	1		23838.9			1		1				82016	Zinc finger and BTB domain-containing protein 1 OS=Homo sapiens OX=9606 GN=ZBTB1 PE=1 SV=3
432	FALSE	Q12860|CNTN1_HUMAN	24.3125	0.59	0	0.59	0	0	1		44544.9			1		1				113320	Contactin-1 OS=Homo sapiens OX=9606 GN=CNTN1 PE=1 SV=1
1006	TRUE	Q8IX90|SKA3_HUMAN	282.492	17.72	6.31	0	0	15.53	7	217672			737893	6	3			5		46359.3	Spindle and kinetochore-associated protein 3 OS=Homo sapiens OX=9606 GN=SKA3 PE=1 SV=2
1450	TRUE	Q9NRK6|ABCBA_HUMAN	199.835	5.42	3.79	0.81	0	1.63	4	96745.7			34269	2	3	16		1		79147.8	ATP-binding cassette sub-family B member 10, mitochondrial OS=Homo sapiens OX=9606 GN=ABCB10 PE=1 SV=2
1451	TRUE	Q00526|CDK3_HUMAN	210.804	10.16	10.16	2.62	2.62	6.23	4	2.22686e+06				1	4	1	1	3		35045.7	Cyclin-dependent kinase 3 OS=Homo sapiens OX=9606 GN=CDK3 PE=1 SV=1
327	TRUE	Q9UQR1|ZN148_HUMAN	436.41	40.18	31.74	20.91	9.45	20.78	22	11145956	5442496	1.07335e+06	3952642	21	19	20	6	15	Deamidation (NQ); Acetylation (Protein N-term); Oxidation (M)	88976.1	Zinc finger protein 148 OS=Homo sapiens OX=9606 GN=ZNF148 PE=1 SV=2
1682	TRUE	Q9HAF1|EAF6_HUMAN	210.93	20.42	20.42	20.42	0	5.24	3	1.42213e+06	1.06189e+06		232202	2	3	3		1		21634.9	Chromatin modification-related protein MEAF6 OS=Homo sapiens OX=9606 GN=MEAF6 PE=1 SV=1
1271	TRUE	Q96T51|RUFY1_HUMAN	223.595	7.77	0	0	0	7.77	5				357908	5				5		79817.9	RUN and FYVE domain-containing protein 1 OS=Homo sapiens OX=9606 GN=RUFY1 PE=1 SV=2
844	TRUE	Q9H7S9|ZN703_HUMAN	336.238	18.98	5.42	14.24	15.42	4.92	9	2110510	2859266	1055281	481528	7	3	6	11	2		58221.8	Zinc finger protein 703 OS=Homo sapiens OX=9606 GN=ZNF703 PE=1 SV=1
1391	FALSE	Q6MZW2|FSTL4_HUMAN	64.6835	0.71	0.71	0.71	0	0	1	303720	52050.3			1	1	1				93095.8	Follistatin-related protein 4 OS=Homo sapiens OX=9606 GN=FSTL4 PE=2 SV=3
913	TRUE	P29508|SPB3_HUMAN	250.103	17.18	3.85	5.9	6.92	12.82	8			68268.2	214752	1	3	3	3	7		44564.6	Serpin B3 OS=Homo sapiens OX=9606 GN=SERPINB3 PE=1 SV=2
2100	TRUE	O95793|STAU1_HUMAN	150.558	5.03	0	2.77	0	5.03	2		24414.8		297097	2		1		2		63182.3	Double-stranded RNA-binding protein Staufen homolog 1 OS=Homo sapiens OX=9606 GN=STAU1 PE=1 SV=2
462	FALSE	Q8N1K5|THMS1_HUMAN	99.6006	1.09	0	1.09	1.09	0	1		937235	644014		1		1	1			73452.4	Protein THEMIS OS=Homo sapiens OX=9606 GN=THEMIS PE=1 SV=3
1272	TRUE	P31350|RIR2_HUMAN	243.338	16.2	3.34	0	0	16.2	5	159305			1.25838e+06	5	1			5		44877.7	Ribonucleoside-diphosphate reductase subunit M2 OS=Homo sapiens OX=9606 GN=RRM2 PE=1 SV=1
1452	TRUE	Q8NDV3|SMC1B_HUMAN	80.9685	1.94	0	0.97	0	0.97	4					1		2		2		143908	Structural maintenance of chromosomes protein 1B OS=Homo sapiens OX=9606 GN=SMC1B PE=2 SV=2
371	FALSE	Q5VZY2|PLPP4_HUMAN	19.5677	2.21	2.21	0	0	0	1	22434.4				1	1					30394.6	Phospholipid phosphatase 4 OS=Homo sapiens OX=9606 GN=PLPP4 PE=1 SV=2
2101	TRUE	Q9NRR4|RNC_HUMAN	82.7224	1.24	0.8	0	0	0.44	2	45803				1	1			1		159316	Ribonuclease 3 OS=Homo sapiens OX=9606 GN=DROSHA PE=1 SV=2
324	FALSE	Q32P51|RA1L2_HUMAN	393.292	33.44	33.44	14.38	25.94	24.06	15	59075960	7300583	4448906	6.62533e+06	8	31	8	20	21	Oxidation (M)	34225.3	Heterogeneous nuclear ribonucleoprotein A1-like 2 OS=Homo sapiens OX=9606 GN=HNRNPA1L2 PE=2 SV=2
1419	FALSE	Q9H0U4|RAB1B_HUMAN	159.666	14.43	0	8.96	0	10.95	3		214240			1		3		2		22171.2	Ras-related protein Rab-1B OS=Homo sapiens OX=9606 GN=RAB1B PE=1 SV=1
709	TRUE	Q9NPG3|UBN1_HUMAN	315.718	12.35	8.99	4.32	0.62	1.94	11	1.18811e+06	643907	13555.6	42018.8	11	7	4	1	2		121520	Ubinuclein-1 OS=Homo sapiens OX=9606 GN=UBN1 PE=1 SV=2
2102	TRUE	O95478|NSA2_HUMAN	157.234	7.69	2.69	5	0	5	2	45476.4	23404.9		50064	2	1	1		1		30065.5	Ribosome biogenesis protein NSA2 homolog OS=Homo sapiens OX=9606 GN=NSA2 PE=1 SV=1
845	TRUE	O75116|ROCK2_HUMAN	204.189	5.55	0.86	0.43	0	5.12	9				564519	3	2	1		9		160900	Rho-associated protein kinase 2 OS=Homo sapiens OX=9606 GN=ROCK2 PE=1 SV=4
846	TRUE	Q8WUA2|PPIL4_HUMAN	343.042	23.58	23.58	1.83	0	2.24	9	6.36482e+06	26046.5		51269.2	9	9	2		1		57225.1	Peptidyl-prolyl cis-trans isomerase-like 4 OS=Homo sapiens OX=9606 GN=PPIL4 PE=1 SV=1
181	TRUE	Q8WXI9|P66B_HUMAN	467.038	54.3	48.74	46.37	24.11	28.84	28	38738724	24023284	1.22688e+06	6.88256e+06	25	33	34	12	14	Deamidation (NQ); Oxidation (M); Carbamidomethylation	65260.7	Transcriptional repressor p66-beta OS=Homo sapiens OX=9606 GN=GATAD2B PE=1 SV=1
462	FALSE	P22090|RS4Y1_HUMAN	288.787	22.05	3.42	3.42	12.93	17.87	7	611763	546944	1.03671e+06	2.2787e+06	7	1	3	7	8		29455.6	40S ribosomal protein S4, Y isoform 1 OS=Homo sapiens OX=9606 GN=RPS4Y1 PE=1 SV=2
1128	TRUE	P35250|RFC2_HUMAN	281.763	19.77	19.77	0	0	0	6	1.72027e+06				6	7					39157.3	Replication factor C subunit 2 OS=Homo sapiens OX=9606 GN=RFC2 PE=1 SV=3
1683	TRUE	P16333|NCK1_HUMAN	192.23	8.22	5.31	0	0	6.63	3	46067.4			107444	2	2			2		42864.5	Cytoplasmic protein NCK1 OS=Homo sapiens OX=9606 GN=NCK1 PE=1 SV=1
2840	TRUE	Q9H816|DCR1B_HUMAN	37.3232	1.13	0	0	0	1.13	1					1				1		60001.8	5' exonuclease Apollo OS=Homo sapiens OX=9606 GN=DCLRE1B PE=1 SV=1
847	TRUE	Q9NZM3|ITSN2_HUMAN	208.006	3.83	2.36	0.35	0	1.94	9	143973			230340	4	14	1		4		193461	Intersectin-2 OS=Homo sapiens OX=9606 GN=ITSN2 PE=1 SV=3
1684	TRUE	O75909|CCNK_HUMAN	199.803	8.62	8.62	0	3.28	0	3	753450				3	3		1			64239.8	Cyclin-K OS=Homo sapiens OX=9606 GN=CCNK PE=1 SV=2
405	FALSE	Q6U841|S4A10_HUMAN	33.169	0.63	0.63	0	0	0.63	1	74349.9			505456	1	2			1		125946	Sodium-driven chloride bicarbonate exchanger OS=Homo sapiens OX=9606 GN=SLC4A10 PE=1 SV=1
1685	TRUE	Q06210|GFPT1_HUMAN	92.1757	2.58	0.86	0.86	0.86	0.86	3				6480.84	1	1	1	1	1		78806.4	Glutamine--fructose-6-phosphate aminotransferase [isomerizing] 1 OS=Homo sapiens OX=9606 GN=GFPT1 PE=1 SV=3
40	FALSE	Q96EQ8|RN125_HUMAN	123.764	3.45	3.45	3.45	3.45	3.45	2	301371	57369.7	74381.4	428456	1	2	1	1	1		26454.2	E3 ubiquitin-protein ligase RNF125 OS=Homo sapiens OX=9606 GN=RNF125 PE=1 SV=4
2841	TRUE	O60645|EXOC3_HUMAN	52.3649	0.94	0	0	0	0.94	1				24773.6	1				1		85567.4	Exocyst complex component 3 OS=Homo sapiens OX=9606 GN=EXOC3 PE=1 SV=3
1273	TRUE	P61353|RL27_HUMAN	223.098	40.44	25	6.62	22.06	6.62	5	1.59916e+06	529404	209537	299064	5	5	1	2	1	Deamidation (NQ)	15797.7	60S ribosomal protein L27 OS=Homo sapiens OX=9606 GN=RPL27 PE=1 SV=2
1453	TRUE	P18085|ARF4_HUMAN	162.673	19.44	6.11	3.33	0	19.44	4				63243.8	2	1	1		4		20510.8	ADP-ribosylation factor 4 OS=Homo sapiens OX=9606 GN=ARF4 PE=1 SV=3
710	TRUE	Q6N021|TET2_HUMAN	273.937	4.5	0.6	2.9	1.4	1.3	10	40741.9	3.27629e+06	1.01868e+06	2.45698e+06	9	1	15	7	29	Deamidation (NQ)	223811	Methylcytosine dioxygenase TET2 OS=Homo sapiens OX=9606 GN=TET2 PE=1 SV=3
239	TRUE	O43719|HTSF1_HUMAN	460.63	40.4	37.62	9.93	0	12.45	26	54195252	765348		2.44706e+06	25	58	8		13	Carbamidomethylation; Oxidation (M); Acetylation (Protein N-term)	85852.8	HIV Tat-specific factor 1 OS=Homo sapiens OX=9606 GN=HTATSF1 PE=1 SV=1
425	TRUE	Q01826|SATB1_HUMAN	403.583	24.64	15.73	15.2	1.44	4.06	19	2.49562e+06	1730088		108502	11	13	13	1	4	Oxidation (M); Deamidation (NQ); Acetylation (Protein N-term)	85957	DNA-binding protein SATB1 OS=Homo sapiens OX=9606 GN=SATB1 PE=1 SV=1
2104	TRUE	Q9HCI7|MSL2_HUMAN	123.204	3.47	3.47	0	0	0	2	119358				2	3					62540.5	E3 ubiquitin-protein ligase MSL2 OS=Homo sapiens OX=9606 GN=MSL2 PE=1 SV=2
1686	TRUE	Q9NUA8|ZBT40_HUMAN	93.8933	2.34	2.34	0	0	0	3	78255.7				2	3					138118	Zinc finger and BTB domain-containing protein 40 OS=Homo sapiens OX=9606 GN=ZBTB40 PE=1 SV=4
2105	TRUE	Q4G0N8|SL9C1_HUMAN	44.7704	1.1	0.59	0	0	0.51	2				68619	1	3			1		135206	Sodium/hydrogen exchanger 10 OS=Homo sapiens OX=9606 GN=SLC9C1 PE=2 SV=2
2106	TRUE	Q9GZX5|ZN350_HUMAN	43.6372	2.82	1.69	1.13	0	0	2	153490	4.8796e+06			2	1	2				60011.3	Zinc finger protein 350 OS=Homo sapiens OX=9606 GN=ZNF350 PE=1 SV=3
2107	TRUE	Q14679|TTLL4_HUMAN	52.8785	1.08	1.08	0.5	0	0.5	2	50657420	42855104		24054376	1	3	1		1		133378	Tubulin monoglutamylase TTLL4 OS=Homo sapiens OX=9606 GN=TTLL4 PE=1 SV=2
1631	FALSE	Q05193|DYN1_HUMAN	51.4934	0.81	0.81	0	0	0	1	38698.7				1	1					97408.2	Dynamin-1 OS=Homo sapiens OX=9606 GN=DNM1 PE=1 SV=2
2842	TRUE	O43283|M3K13_HUMAN	17.9245	0.83	0.83	0	0	0	1					1	1					108296	Mitogen-activated protein kinase kinase kinase 13 OS=Homo sapiens OX=9606 GN=MAP3K13 PE=1 SV=1
2108	TRUE	P35321|SPR1A_HUMAN	175.06	17.98	17.98	17.98	17.98	8.99	2	1.32695e+06	1.11659e+06	720282	281639	2	2	2	2	1	Carbamidomethylation	9877.48	Cornifin-A OS=Homo sapiens OX=9606 GN=SPRR1A PE=1 SV=2
1687	TRUE	Q86U42|PABP2_HUMAN	214.522	11.44	8.82	11.44	0	0	3	1.012e+06	279419			3	2	3			Acetylation (Protein N-term)	32749.1	Polyadenylate-binding protein 2 OS=Homo sapiens OX=9606 GN=PABPN1 PE=1 SV=3
2109	TRUE	Q9BWV2|SPAT9_HUMAN	46.9687	6.3	2.36	0	0	3.94	2				202160	1	1			1		28740.4	Spermatogenesis-associated protein 9 OS=Homo sapiens OX=9606 GN=SPATA9 PE=2 SV=2
167	FALSE	Q70EK9|UBP51_HUMAN	70.8964	0.84	0	0	0	0.84	1					1				1		79755.9	Ubiquitin carboxyl-terminal hydrolase 51 OS=Homo sapiens OX=9606 GN=USP51 PE=1 SV=1
151	FALSE	Q14832|GRM3_HUMAN	33.2548	0.68	0	0.68	0	0	1		477160			1		1				98879.1	Metabotropic glutamate receptor 3 OS=Homo sapiens OX=9606 GN=GRM3 PE=1 SV=2
626	TRUE	Q92667|AKAP1_HUMAN	344.976	17.05	1.77	0	0	17.05	13	202462			6.6367e+06	13	1			14	Carbamidomethylation	97341.6	A-kinase anchor protein 1, mitochondrial OS=Homo sapiens OX=9606 GN=AKAP1 PE=1 SV=1
1689	TRUE	Q92817|EVPL_HUMAN	74.7716	1.03	0.74	0	0.3	0.3	3	145701				1	2		1	1		231604	Envoplakin OS=Homo sapiens OX=9606 GN=EVPL PE=1 SV=3
579	FALSE	P55286|CADH8_HUMAN	50.9364	0.88	0	0	0	0.88	1				837675	1				3		88253.3	Cadherin-8 OS=Homo sapiens OX=9606 GN=CDH8 PE=2 SV=2
1690	TRUE	Q00610|CLH1_HUMAN	93.8629	2.93	0.54	2.39	0	0	3	30807.2	27441.8			3	1	2				191615	Clathrin heavy chain 1 OS=Homo sapiens OX=9606 GN=CLTC PE=1 SV=5
2843	TRUE	P18669|PGAM1_HUMAN	26.1797	4.33	0	0	0	4.33	1				7971.4	1				1		28803.9	Phosphoglycerate mutase 1 OS=Homo sapiens OX=9606 GN=PGAM1 PE=1 SV=2
7	FALSE	Q14315|FLNC_HUMAN	362.511	4.11	1.91	0.59	0	3.89	14	4719843			13749099	7	11	2		15	Carbamidomethylation	291022	Filamin-C OS=Homo sapiens OX=9606 GN=FLNC PE=1 SV=3
2241	FALSE	Q92626|PXDN_HUMAN	15.6958	0.47	0.47	0	0	0	1	89579.1				1	1					165275	Peroxidasin homolog OS=Homo sapiens OX=9606 GN=PXDN PE=1 SV=2
182	FALSE	Q8TF46|DI3L1_HUMAN	78.5942	0.57	0.57	0.57	0	0	1	2.15457e+06				1	1	1				120787	DIS3-like exonuclease 1 OS=Homo sapiens OX=9606 GN=DIS3L PE=1 SV=2
773	TRUE	Q969R5|LMBL2_HUMAN	345.661	13.9	12.2	10.92	0	2.98	9	2.47556e+06	1.25895e+06		95051.2	6	8	8		2	Deamidation (NQ); Oxidation (M)	79110.2	Lethal(3)malignant brain tumor-like protein 2 OS=Homo sapiens OX=9606 GN=L3MBTL2 PE=1 SV=1
458	TRUE	Q8WWY3|PRP31_HUMAN	380.785	32.46	27.66	11.42	0	11.82	15	10201697	307057		177732	15	16	4		4	Oxidation (M); Deamidation (NQ)	55456	U4/U6 small nuclear ribonucleoprotein Prp31 OS=Homo sapiens OX=9606 GN=PRPF31 PE=1 SV=2
2844	TRUE	Q93052|LPP_HUMAN	71.5394	2.29	0	0	0	2.29	1				95452.5	1				1		65746.3	Lipoma-preferred partner OS=Homo sapiens OX=9606 GN=LPP PE=1 SV=1
2113	TRUE	Q9Y6J0|CABIN_HUMAN	126.069	1.08	1.08	0	0	0	2	222195				2	2					246352	Calcineurin-binding protein cabin-1 OS=Homo sapiens OX=9606 GN=CABIN1 PE=1 SV=1
1129	TRUE	Q6STE5|SMRD3_HUMAN	257.578	11.18	0	9.94	8.49	2.69	6		137382	43900.7		2		5	5	2	Acetylation (Protein N-term)	55015.9	SWI/SNF-related matrix-associated actin-dependent regulator of chromatin subfamily D member 3 OS=Homo sapiens OX=9606 GN=SMARCD3 PE=1 SV=1
2845	TRUE	P51648|AL3A2_HUMAN	109.276	2.68	2.68	0	0	0	1	38356				1	1					54847.8	Aldehyde dehydrogenase family 3 member A2 OS=Homo sapiens OX=9606 GN=ALDH3A2 PE=1 SV=1
915	TRUE	P48594|SPB4_HUMAN	239.791	16.67	3.85	7.95	4.36	10.26	8		37640.5			1	3	4	2	6		44853.9	Serpin B4 OS=Homo sapiens OX=9606 GN=SERPINB4 PE=1 SV=2
1007	TRUE	O00541|PESC_HUMAN	143.836	11.05	9.69	0	0	1.36	7	1.6824e+06			78154.6	7	7			1		68002.6	Pescadillo homolog OS=Homo sapiens OX=9606 GN=PES1 PE=1 SV=1
1455	TRUE	Q9BYE7|PCGF6_HUMAN	222.558	13.43	8.57	4.86	0	0	4	376156	22338.8			3	3	1			Acetylation (Protein N-term)	39047.4	Polycomb group RING finger protein 6 OS=Homo sapiens OX=9606 GN=PCGF6 PE=1 SV=2
2114	TRUE	Q9P0J0|NDUAD_HUMAN	150.637	13.89	7.64	7.64	0	6.25	2	184414	46039.2		97792	2	1	1		2		16698.3	NADH dehydrogenase [ubiquinone] 1 alpha subcomplex subunit 13 OS=Homo sapiens OX=9606 GN=NDUFA13 PE=1 SV=3
8	FALSE	Q8N323|NXPE1_HUMAN	77.7958	1.1	0	0	0	1.1	1				1.63475e+06	1				1		63178	NXPE family member 1 OS=Homo sapiens OX=9606 GN=NXPE1 PE=1 SV=2
2846	TRUE	P47755|CAZA2_HUMAN	56.6289	3.5	0	0	0	3.5	1					1				1		32949.1	F-actin-capping protein subunit alpha-2 OS=Homo sapiens OX=9606 GN=CAPZA2 PE=1 SV=3
2115	TRUE	P41162|ETV3_HUMAN	165.669	6.45	0	6.45	2.93	0	2		203791	41899.3		2		2	1			57001.3	ETS translocation variant 3 OS=Homo sapiens OX=9606 GN=ETV3 PE=1 SV=2
1694	TRUE	P32119|PRDX2_HUMAN	180.322	14.14	5.56	10.1	5.56	14.14	3		505102			2	1	2	1	3		21891.9	Peroxiredoxin-2 OS=Homo sapiens OX=9606 GN=PRDX2 PE=1 SV=5
321	FALSE	Q5TC79|ZBT37_HUMAN	71.8985	1.19	1.19	0	0	0	1	392690				1	1					56054.9	Zinc finger and BTB domain-containing protein 37 OS=Homo sapiens OX=9606 GN=ZBTB37 PE=2 SV=1
1274	TRUE	O00267|SPT5H_HUMAN	234.283	5.52	4.97	0.55	0	0.55	5	637157				4	4	1		1		121000	Transcription elongation factor SPT5 OS=Homo sapiens OX=9606 GN=SUPT5H PE=1 SV=1
1456	TRUE	Q96A72|MGN2_HUMAN	236.217	31.08	31.08	0	0	0	4	273792				1	4				Acetylation (Protein N-term)	17275.8	Protein mago nashi homolog 2 OS=Homo sapiens OX=9606 GN=MAGOHB PE=1 SV=1
1695	TRUE	Q96AT1|K1143_HUMAN	193.982	21.43	12.34	7.14	0	9.09	3	790264	26628.8		155126	3	2	1		1		17465.4	Uncharacterized protein KIAA1143 OS=Homo sapiens OX=9606 GN=KIAA1143 PE=1 SV=2
848	TRUE	P27708|PYR1_HUMAN	289.133	3.96	0.99	0.54	1.08	3.96	9	382688	131480	50091.6	1.03423e+06	8	2	1	2	9	Acetylation (Protein N-term)	242984	CAD protein OS=Homo sapiens OX=9606 GN=CAD PE=1 SV=3
709	FALSE	O43692|PI15_HUMAN	19.274	2.71	0	0	2.71	0	1			13555.6		1			1			29065.3	Peptidase inhibitor 15 OS=Homo sapiens OX=9606 GN=PI15 PE=1 SV=1
426	TRUE	Q08945|SSRP1_HUMAN	400.69	24.82	24.82	2.82	0	1.97	18	5.7167e+06	878095		35274.9	17	18	2		1	Acetylation (Protein N-term); Oxidation (M)	81074.8	FACT complex subunit SSRP1 OS=Homo sapiens OX=9606 GN=SSRP1 PE=1 SV=1
902	FALSE	P32745|SSR3_HUMAN	23.0583	1.44	0	1.44	0	0	1		6902.12			1		2				45847.4	Somatostatin receptor type 3 OS=Homo sapiens OX=9606 GN=SSTR3 PE=1 SV=1
1696	TRUE	Q8TD16|BICD2_HUMAN	103.877	2.67	0.73	0.73	0	1.21	3				60361.8	1	1	1		1		93533.1	Protein bicaudal D homolog 2 OS=Homo sapiens OX=9606 GN=BICD2 PE=1 SV=1
2847	TRUE	Q69YL0|NCAS2_HUMAN	41.5511	6.06	0	0	0	6.06	1				273166	1				1		10890.6	Protein NCBP2AS2 OS=Homo sapiens OX=9606 GN=NCBP2AS2 PE=1 SV=1
2848	TRUE	Q5HYI8|RABL3_HUMAN	22.6499	4.66	4.66	0	0	0	1	48949				1	1					26422.8	Rab-like protein 3 OS=Homo sapiens OX=9606 GN=RABL3 PE=1 SV=1
9	TRUE	Q9UQ35|SRRM2_HUMAN	643.216	39.79	37.5	34.74	25.15	34.59	100	402365696	100203376	21252052	80881152	96	192	158	61	108	Oxidation (M); Deamidation (NQ); Carbamidomethylation; Acetylation (Protein N-term)	299615	Serine/arginine repetitive matrix protein 2 OS=Homo sapiens OX=9606 GN=SRRM2 PE=1 SV=2
595	TRUE	P35241|RADI_HUMAN	351.22	19.73	4.46	1.03	0	17.32	14				136461	3	4	1		13	Deamidation (NQ)	68563.9	Radixin OS=Homo sapiens OX=9606 GN=RDX PE=1 SV=1
2849	TRUE	P06681|CO2_HUMAN	40.2183	0.8	0.8	0	0	0	1	1.56361e+06				1	2					83267.8	Complement C2 OS=Homo sapiens OX=9606 GN=C2 PE=1 SV=2
1331	FALSE	Q9BXB5|OSB10_HUMAN	115.149	1.31	0	0	0	1.31	1				40266.8	1				1		83970.1	Oxysterol-binding protein-related protein 10 OS=Homo sapiens OX=9606 GN=OSBPL10 PE=1 SV=2
2117	TRUE	A8MX80|YM017_HUMAN	33.1273	3.81	0	3.81	0	0	2		57442.9			1		2			Carbamidomethylation	37634.3	Putative UPF0607 protein ENSP00000383144 OS=Homo sapiens OX=9606 PE=3 SV=2
668	TRUE	Q96JM7|LMBL3_HUMAN	386.952	17.82	17.82	11.15	1.54	2.18	12	6313773	1.9102e+06	29193.3	74539.2	12	14	7	1	1		88336.7	Lethal(3)malignant brain tumor-like protein 3 OS=Homo sapiens OX=9606 GN=L3MBTL3 PE=1 SV=2
1457	TRUE	Q8TF01|PNISR_HUMAN	247.656	4.72	4.72	0	0	0	4	2745783				4	4					92576.8	Arginine/serine-rich protein PNISR OS=Homo sapiens OX=9606 GN=PNISR PE=1 SV=2
1130	TRUE	Q9C075|K1C23_HUMAN	226.981	9.72	8.06	5.69	5.69	2.13	5	3.68456e+06	11241402	4.27841e+06		3	5	8	6	1	Oxidation (M)	48131.1	Keratin, type I cytoskeletal 23 OS=Homo sapiens OX=9606 GN=KRT23 PE=1 SV=2
1458	TRUE	Q9UEY8|ADDG_HUMAN	193.265	6.09	0	0	0	6.09	4				310471	3				5		79154.6	Gamma-adducin OS=Homo sapiens OX=9606 GN=ADD3 PE=1 SV=1
906	FALSE	Q9BQL6|FERM1_HUMAN	135.763	2.36	0.89	0	0	1.48	2				145514	1	1			1		77436.8	Fermitin family homolog 1 OS=Homo sapiens OX=9606 GN=FERMT1 PE=1 SV=1
2850	TRUE	P00751|CFAB_HUMAN	16.6763	1.44	1.44	0	0	0	1	6.26986e+06				1	1				Deamidation (NQ)	85532.9	Complement factor B OS=Homo sapiens OX=9606 GN=CFB PE=1 SV=2
432	FALSE	O94988|FA13A_HUMAN	48.3531	0.59	0	0.59	0	0	1		250817			1		1				116932	Protein FAM13A OS=Homo sapiens OX=9606 GN=FAM13A PE=1 SV=2
1909	FALSE	Q08999|RBL2_HUMAN	18.9613	0.53	0	0	0	0.53	1				668620	1				1		128367	Retinoblastoma-like protein 2 OS=Homo sapiens OX=9606 GN=RBL2 PE=1 SV=3
1697	TRUE	Q9Y4C8|RBM19_HUMAN	141.991	3.02	2.4	0.62	0	0	3	843582				2	2	1			Deamidation (NQ)	107332	Probable RNA-binding protein 19 OS=Homo sapiens OX=9606 GN=RBM19 PE=1 SV=3
469	FALSE	Q68CR7|LRC66_HUMAN	110.525	0.8	0	0.8	0	0	1		557273			1		1				97777.6	Leucine-rich repeat-containing protein 66 OS=Homo sapiens OX=9606 GN=LRRC66 PE=2 SV=1
2851	TRUE	P51178|PLCD1_HUMAN	79.4857	1.32	0	1.32	0	0	1		3663636			1		1			Deamidation (NQ); Carbamidomethylation	85665	1-phosphatidylinositol 4,5-bisphosphate phosphodiesterase delta-1 OS=Homo sapiens OX=9606 GN=PLCD1 PE=1 SV=2
2119	TRUE	Q13642|FHL1_HUMAN	151.105	5.26	5.26	0	0	5.26	2	1.07967e+06				2	7			2		36263	Four and a half LIM domains protein 1 OS=Homo sapiens OX=9606 GN=FHL1 PE=1 SV=4
694	FALSE	Q8N6S4|AN13C_HUMAN	40.8707	1.11	0	1.11	0	0	1		285584			1		1				60818.3	Ankyrin repeat domain-containing protein 13C OS=Homo sapiens OX=9606 GN=ANKRD13C PE=1 SV=2
2120	TRUE	Q99959|PKP2_HUMAN	76.8213	2.95	2.95	0	0	0	2	3.13591e+06				2	3				Acetylation (Protein N-term)	97414.9	Plakophilin-2 OS=Homo sapiens OX=9606 GN=PKP2 PE=1 SV=2
300	FALSE	Q8NFZ8|CADM4_HUMAN	91.5824	1.8	0	1.8	1.8	0	1		229114			1		1	1			42785.3	Cell adhesion molecule 4 OS=Homo sapiens OX=9606 GN=CADM4 PE=1 SV=1
1131	TRUE	Q13185|CBX3_HUMAN	304.729	26.78	26.78	25.68	14.75	18.03	6	6418000	3052375	318515	2.30177e+06	5	7	8	3	6		20811.4	Chromobox protein homolog 3 OS=Homo sapiens OX=9606 GN=CBX3 PE=1 SV=4
1548	FALSE	Q9NZV1|CRIM1_HUMAN	18.8357	0.68	0	0	0	0.68	1					1				1		113738	Cysteine-rich motor neuron 1 protein OS=Homo sapiens OX=9606 GN=CRIM1 PE=1 SV=1
2852	TRUE	O60603|TLR2_HUMAN	16.6399	1.15	0	0	1.15	0	1			102162		1			1			89837.6	Toll-like receptor 2 OS=Homo sapiens OX=9606 GN=TLR2 PE=1 SV=1
850	TRUE	P11387|TOP1_HUMAN	300.053	12.16	10.85	3.4	0	0	9	5760551	88337.2			9	9	2			Acetylation (Protein N-term)	90725.7	DNA topoisomerase 1 OS=Homo sapiens OX=9606 GN=TOP1 PE=1 SV=2
2853	TRUE	Q7L576|CYFP1_HUMAN	111.402	0.88	0	0.88	0	0	1		13639			1		1				145182	Cytoplasmic FMR1-interacting protein 1 OS=Homo sapiens OX=9606 GN=CYFIP1 PE=1 SV=1
2854	TRUE	Q9UK59|DBR1_HUMAN	96.2801	1.84	1.84	0	0	0	1	68943.1				1	1					61554.9	Lariat debranching enzyme OS=Homo sapiens OX=9606 GN=DBR1 PE=1 SV=2
1698	TRUE	P84090|ERH_HUMAN	201.116	26.92	26.92	10.58	10.58	16.35	3	8747747	832995	83366.7	1.38184e+06	3	3	1	1	2	Acetylation (Protein N-term)	12258.9	Enhancer of rudimentary homolog OS=Homo sapiens OX=9606 GN=ERH PE=1 SV=1
2855	TRUE	P43652|AFAM_HUMAN	38.0708	1.17	1.17	1.17	1.17	1.17	1	20799826	17663318	60357176	28984214	1	2	1	1	1		69069.1	Afamin OS=Homo sapiens OX=9606 GN=AFM PE=1 SV=1
2856	TRUE	P20290|BTF3_HUMAN	29.6116	2.91	0	0	0	2.91	1				84091.3	1				1		22168	Transcription factor BTF3 OS=Homo sapiens OX=9606 GN=BTF3 PE=1 SV=1
1699	TRUE	Q16695|H31T_HUMAN	93.8404	16.91	16.91	10.29	16.91	16.91	3	4.1697e+06	1.77841e+06	1.49632e+06	4.6509e+06	3	3	2	4	3		15508.2	Histone H3.1t OS=Homo sapiens OX=9606 GN=H3-4 PE=1 SV=3
1132	TRUE	O43451|MGA_HUMAN	256.1	1.56	0.29	0.62	1.56	0.73	6	574077	620699	803826	399634	5	1	2	6	2	Deamidation (NQ)	312022	Maltase-glucoamylase OS=Homo sapiens OX=9606 GN=MGAM PE=1 SV=6
71	TRUE	P11498|PYC_HUMAN	543.57	43.12	34.38	31.41	30.73	35.31	48	40073384	48150740	26103122	45586880	47	40	45	39	43	Deamidation (NQ); Oxidation (M)	129634	Pyruvate carboxylase, mitochondrial OS=Homo sapiens OX=9606 GN=PC PE=1 SV=2
80	TRUE	P46821|MAP1B_HUMAN	521.384	25.57	2.55	0	0	25.04	51	169783			26341928	44	11			56	Carbamidomethylation; Deamidation (NQ)	270634	Microtubule-associated protein 1B OS=Homo sapiens OX=9606 GN=MAP1B PE=1 SV=2
255	TRUE	P35269|T2FA_HUMAN	459.131	41.78	36.94	15.86	5.22	15.28	26	32470394	1.17583e+06	75675	2.32548e+06	25	32	6	2	10	Acetylation (Protein N-term); Oxidation (M)	58240.5	General transcription factor IIF subunit 1 OS=Homo sapiens OX=9606 GN=GTF2F1 PE=1 SV=2
1286	FALSE	P78334|GBRE_HUMAN	24.9881	1.38	1.38	0	0	0	1	531971				1	1				Deamidation (NQ)	57971.7	Gamma-aminobutyric acid receptor subunit epsilon OS=Homo sapiens OX=9606 GN=GABRE PE=2 SV=2
627	TRUE	P50402|EMD_HUMAN	385.644	55.51	55.12	43.7	26.38	48.82	12	17748508	5690640	525393	9028800	12	12	11	6	11	Acetylation (Protein N-term); Oxidation (M)	28993.9	Emerin OS=Homo sapiens OX=9606 GN=EMD PE=1 SV=1
1700	TRUE	Q7Z460|CLAP1_HUMAN	137.526	2.08	0	0	0	2.08	3				90443.5	2				3		169451	CLIP-associating protein 1 OS=Homo sapiens OX=9606 GN=CLASP1 PE=1 SV=1
851	TRUE	Q96F45|ZN503_HUMAN	316.473	14.55	3.56	9.75	3.56	4.8	9	149800	2944939	21687.5	42289.4	7	1	7	3	2		62554.8	Zinc finger protein 503 OS=Homo sapiens OX=9606 GN=ZNF503 PE=1 SV=1
169	FALSE	Q9Y468|LMBL1_HUMAN	70.5755	0.71	0.71	0.71	0	0	1	1.34407e+06	257861			1	1	1				92297.1	Lethal(3)malignant brain tumor-like protein 1 OS=Homo sapiens OX=9606 GN=L3MBTL1 PE=1 SV=4
2857	TRUE	O14520|AQP7_HUMAN	48.0137	2.05	2.05	0	2.05	0	1	4.32151e+06		77822104		1	1		4			37231.6	Aquaporin-7 OS=Homo sapiens OX=9606 GN=AQP7 PE=1 SV=1
2858	TRUE	Q12972|PP1R8_HUMAN	121.172	5.98	5.98	0	0	0	1	202036				1	1					38478.8	Nuclear inhibitor of protein phosphatase 1 OS=Homo sapiens OX=9606 GN=PPP1R8 PE=1 SV=2
2859	TRUE	P62081|RS7_HUMAN	103.892	4.64	4.64	0	0	0	1	309734				1	1					22126.8	40S ribosomal protein S7 OS=Homo sapiens OX=9606 GN=RPS7 PE=1 SV=1
241	FALSE	Q86WI1|PKHL1_HUMAN	29.8008	0.14	0	0.14	0	0	1		126152			1		1				465734	Fibrocystin-L OS=Homo sapiens OX=9606 GN=PKHD1L1 PE=2 SV=2
2860	TRUE	P33897|ABCD1_HUMAN	24.3015	0.81	0	0.81	0	0	1		247435			1		1				82936.9	ATP-binding cassette sub-family D member 1 OS=Homo sapiens OX=9606 GN=ABCD1 PE=1 SV=2
1701	TRUE	O95625|ZBT11_HUMAN	105.108	2.56	1.99	0.57	0	0	3	174361	5731.69			3	2	1				119384	Zinc finger and BTB domain-containing protein 11 OS=Homo sapiens OX=9606 GN=ZBTB11 PE=1 SV=2
2122	TRUE	Q9Y232|CDYL_HUMAN	141.191	3.18	2.17	0	0	1	2	54427.8				1	1			1		66481.7	Chromodomain Y-like protein OS=Homo sapiens OX=9606 GN=CDYL PE=1 SV=2
2861	TRUE	Q8N7M2|ZN283_HUMAN	59.0337	1.47	0	0	0	1.47	1				75273.3	1				1		77942	Zinc finger protein 283 OS=Homo sapiens OX=9606 GN=ZNF283 PE=1 SV=4
2124	TRUE	Q8N3L3|TXLNB_HUMAN	50.6395	1.02	0	0	0	1.02	2					1				2	Deamidation (NQ)	76518.9	Beta-taxilin OS=Homo sapiens OX=9606 GN=TXLNB PE=1 SV=3
2862	TRUE	P59534|T2R39_HUMAN	56.3505	1.78	1.78	0	0	0	1	80524.4				1	1					38625.8	Taste receptor type 2 member 39 OS=Homo sapiens OX=9606 GN=TAS2R39 PE=2 SV=3
2125	TRUE	P26583|HMGB2_HUMAN	176.47	9.09	9.09	2.87	0	0	2	1.50159e+06				1	3	1				24033.7	High mobility group protein B2 OS=Homo sapiens OX=9606 GN=HMGB2 PE=1 SV=2
2126	TRUE	Q8NEY1|NAV1_HUMAN	56.1874	0.75	0.43	0	0.32	0.32	2					1	1		1	4		202472	Neuron navigator 1 OS=Homo sapiens OX=9606 GN=NAV1 PE=1 SV=2
711	TRUE	P67809|YBOX1_HUMAN	353.917	45.99	37.96	38.89	20.99	44.14	10	12885249	4.13224e+06	386970	3.70027e+06	6	17	9	3	8	Deamidation (NQ)	35924.2	Y-box-binding protein 1 OS=Homo sapiens OX=9606 GN=YBX1 PE=1 SV=3
2535	FALSE	Q6ZQN7|SO4C1_HUMAN	18.1454	0.83	0	0	0	0.83	1					1				1		78948.4	Solute carrier organic anion transporter family member 4C1 OS=Homo sapiens OX=9606 GN=SLCO4C1 PE=1 SV=1
484	TRUE	Q9H307|PININ_HUMAN	360.038	21.34	18.83	7.25	2.37	6.56	15	4.74691e+06	889882	141562	733314	14	15	5	1	6	Deamidation (NQ); Oxidation (M)	81627.7	Pinin OS=Homo sapiens OX=9606 GN=PNN PE=1 SV=5
2127	TRUE	Q9HCH3|CPNE5_HUMAN	114.214	3.88	2.36	0	0	1.52	2	24438.8			46367.1	2	1			1		65733.6	Copine-5 OS=Homo sapiens OX=9606 GN=CPNE5 PE=1 SV=2
22	TRUE	P09874|PARP1_HUMAN	592.61	56.11	54.24	33.73	15.58	40.93	72	465639168	33132388	2024585	33628064	69	141	74	13	54	Carbamidomethylation; Oxidation (M); Deamidation (NQ)	113084	Poly [ADP-ribose] polymerase 1 OS=Homo sapiens OX=9606 GN=PARP1 PE=1 SV=4
2863	TRUE	P62841|RS15_HUMAN	45.4432	8.28	0	8.28	0	0	1		356687			1		1				17040.1	40S ribosomal protein S15 OS=Homo sapiens OX=9606 GN=RPS15 PE=1 SV=2
427	TRUE	Q9NS91|RAD18_HUMAN	406.748	31.11	31.11	2.63	0	1.21	18	13620577	76577.7			16	19	2		1	Oxidation (M); Acetylation (Protein N-term)	56222.6	E3 ubiquitin-protein ligase RAD18 OS=Homo sapiens OX=9606 GN=RAD18 PE=1 SV=2
712	TRUE	Q7KZ85|SPT6H_HUMAN	336.957	7.76	7.76	0	0	0	11	3.97131e+06				10	12				Oxidation (M); Deamidation (NQ)	199073	Transcription elongation factor SPT6 OS=Homo sapiens OX=9606 GN=SUPT6H PE=1 SV=2
2129	TRUE	Q9HCM7|FBSL_HUMAN	93.5217	1.82	0.57	1.24	1.82	0.57	2		155074			1	1	1	2	1		110907	Fibrosin-1-like protein OS=Homo sapiens OX=9606 GN=FBRSL1 PE=1 SV=4
1267	FALSE	Q8WXD2|SCG3_HUMAN	82.7032	1.92	1.92	0	0	0	1	954030				1	1					53005.3	Secretogranin-3 OS=Homo sapiens OX=9606 GN=SCG3 PE=1 SV=3
1460	TRUE	Q4V328|GRAP1_HUMAN	145.716	4.28	0	0	0	4.28	4				526522	3				4	Acetylation (Protein N-term)	96005.6	GRIP1-associated protein 1 OS=Homo sapiens OX=9606 GN=GRIPAP1 PE=1 SV=2
291	TRUE	P43243|MATR3_HUMAN	455.444	30.58	26.45	14.17	10.98	14.52	26	20313208	4.37123e+06	1.73716e+06	3.90614e+06	23	28	14	9	13	Acetylation (Protein N-term); Deamidation (NQ); Carbamidomethylation	94623.2	Matrin-3 OS=Homo sapiens OX=9606 GN=MATR3 PE=1 SV=2
1702	TRUE	Q9NP61|ARFG3_HUMAN	145.832	5.62	0	0	0	5.62	3				129410	3				4		56928.4	ADP-ribosylation factor GTPase-activating protein 3 OS=Homo sapiens OX=9606 GN=ARFGAP3 PE=1 SV=1
2864	TRUE	Q96BA8|CR3L1_HUMAN	21.4159	1.16	1.16	0	0	0	1	308430				1	1					57005.3	Cyclic AMP-responsive element-binding protein 3-like protein 1 OS=Homo sapiens OX=9606 GN=CREB3L1 PE=1 SV=1
628	TRUE	Q9UHB9|SRP68_HUMAN	364.065	25.04	13.4	0	0	22.17	13	1.66481e+06			3613543	13	8			19		70729.6	Signal recognition particle subunit SRP68 OS=Homo sapiens OX=9606 GN=SRP68 PE=1 SV=2
2131	TRUE	O94952|FBX21_HUMAN	59.145	1.91	0.96	0	0	0.96	2				46618	1	1			1		72270.1	F-box only protein 21 OS=Homo sapiens OX=9606 GN=FBXO21 PE=2 SV=2
2865	TRUE	O43707|ACTN4_HUMAN	17.099	0.66	0	0.66	0	0	1		381748			1		2				104854	Alpha-actinin-4 OS=Homo sapiens OX=9606 GN=ACTN4 PE=1 SV=2
1333	FALSE	O15123|ANGP2_HUMAN	27.1216	1.81	0	0	0	1.81	1				67542.4	1				1		56919.2	Angiopoietin-2 OS=Homo sapiens OX=9606 GN=ANGPT2 PE=1 SV=1
2132	TRUE	Q9HC21|TPC_HUMAN	146.109	6.25	3.12	0	0	6.25	2	49701.2			53325.6	2	1			2		35511.1	Mitochondrial thiamine pyrophosphate carrier OS=Homo sapiens OX=9606 GN=SLC25A19 PE=1 SV=1
2133	TRUE	P83916|CBX1_HUMAN	184.396	14.59	14.59	14.59	0	0	2	437643	252501			1	2	2				21417.8	Chromobox protein homolog 1 OS=Homo sapiens OX=9606 GN=CBX1 PE=1 SV=1
1785	FALSE	Q02161|RHD_HUMAN	25.27	1.44	0	0	1.44	0	1			574860		1			9			45210.5	Blood group Rh(D) polypeptide OS=Homo sapiens OX=9606 GN=RHD PE=1 SV=3
490	FALSE	Q9UBZ9|REV1_HUMAN	64.0584	0.56	0.56	0.56	0	0.56	1	3.13137e+06			801410	1	2	1		1		138248	DNA repair protein REV1 OS=Homo sapiens OX=9606 GN=REV1 PE=1 SV=1
216	TRUE	Q13948|CASP_HUMAN	473.449	42.77	37.61	29.94	18.73	29.06	28	81884.4			1.47113e+06	3	28	21	13	25	Acetylation (Protein N-term); Oxidation (M); Deamidation (NQ); Carbamidomethylation	77455.3	Protein CASP OS=Homo sapiens OX=9606 GN=CUX1 PE=1 SV=2
1461	TRUE	Q96QT6|PHF12_HUMAN	218.641	6.08	3.39	6.08	0	0	4	395983	1.6382e+06			4	4	4				109698	PHD finger protein 12 OS=Homo sapiens OX=9606 GN=PHF12 PE=1 SV=2
1462	TRUE	Q13472|TOP3A_HUMAN	124.897	3.9	3.3	0	0	0.6	4	297595				3	3			1	Deamidation (NQ)	112372	DNA topoisomerase 3-alpha OS=Homo sapiens OX=9606 GN=TOP3A PE=1 SV=1
554	TRUE	P46060|RAGP1_HUMAN	352.794	25.55	9.88	0	2.21	25.21	14	1.58406e+06		761660	5.78083e+06	13	9		1	15	Oxidation (M); Deamidation (NQ)	63541.9	Ran GTPase-activating protein 1 OS=Homo sapiens OX=9606 GN=RANGAP1 PE=1 SV=1
2135	TRUE	P62861|RS30_HUMAN	146.435	8.27	7.52	7.52	8.27	8.27	2	1.41853e+06	643584	856965	2.50778e+06	2	1	1	2	2		14389.7	FAU ubiquitin-like and ribosomal protein S30 OS=Homo sapiens OX=9606 GN=FAU PE=1 SV=2
555	TRUE	O60318|GANP_HUMAN	373.876	11.26	10.4	0.86	0	0.56	14	4785147	34725		73879.5	14	16	1		1	Carbamidomethylation; Oxidation (M); Deamidation (NQ)	218405	Germinal-center associated nuclear protein OS=Homo sapiens OX=9606 GN=MCM3AP PE=1 SV=2
408	TRUE	Q9UHF7|TRPS1_HUMAN	418.465	20.14	15.85	15.85	1.87	3.51	20	5.17454e+06	4.01339e+06	93912.7	168208	19	20	16	2	4	Deamidation (NQ)	141521	Zinc finger transcription factor Trps1 OS=Homo sapiens OX=9606 GN=TRPS1 PE=1 SV=2
1567	FALSE	P61927|RL37_HUMAN	54.3733	6.19	0	6.19	0	6.19	1		332353		832505	1		1		1		11077.9	60S ribosomal protein L37 OS=Homo sapiens OX=9606 GN=RPL37 PE=1 SV=2
916	TRUE	P38606|VATA_HUMAN	260.279	14.75	7.29	2.43	2.43	5.02	8	1.17879e+06	46793.7	18624.1	874718	8	4	1	1	3		68304.1	V-type proton ATPase catalytic subunit A OS=Homo sapiens OX=9606 GN=ATP6V1A PE=1 SV=2
515	TRUE	Q14241|ELOA1_HUMAN	394.798	23.81	23.81	4.76	0	0	16	13810252	549673			15	18	3			Oxidation (M)	89908.8	Elongin-A OS=Homo sapiens OX=9606 GN=ELOA PE=1 SV=2
174	TRUE	Q15393|SF3B3_HUMAN	501.33	27.77	25.39	7.07	4.03	21.12	34	29799850	1689253	295616	20802168	33	45	10	4	43	Deamidation (NQ); Oxidation (M); Carbamidomethylation	135577	Splicing factor 3B subunit 3 OS=Homo sapiens OX=9606 GN=SF3B3 PE=1 SV=4
2866	TRUE	Q9H1B7|I2BPL_HUMAN	46.8704	1.13	0	1.13	0	0	1		482183			1		1			Acetylation (Protein N-term)	82658.8	Probable E3 ubiquitin-protein ligase IRF2BPL OS=Homo sapiens OX=9606 GN=IRF2BPL PE=1 SV=1
2867	TRUE	Q96C10|DHX58_HUMAN	38.1314	1.03	1.03	0	0	1.03	1	290842			302766	1	1			2		76612.8	ATP-dependent RNA helicase DHX58 OS=Homo sapiens OX=9606 GN=DHX58 PE=1 SV=1
1703	TRUE	Q9Y3A6|TMED5_HUMAN	186.796	17.9	13.1	0	0	4.8	3	161833				3	2			1		26004.9	Transmembrane emp24 domain-containing protein 5 OS=Homo sapiens OX=9606 GN=TMED5 PE=1 SV=1
1873	FALSE	Q9UQM7|KCC2A_HUMAN	152.672	6.49	0	0	0	6.49	2				329072	2				4		54087.7	Calcium/calmodulin-dependent protein kinase type II subunit alpha OS=Homo sapiens OX=9606 GN=CAMK2A PE=1 SV=2
256	TRUE	P27694|RFA1_HUMAN	458.803	45.29	45.13	21.92	1.62	11.53	25	31268044	6571514	54083.7	2.46798e+06	25	30	13	1	8	Oxidation (M); Acetylation (Protein N-term); Deamidation (NQ)	68138.2	Replication protein A 70 kDa DNA-binding subunit OS=Homo sapiens OX=9606 GN=RPA1 PE=1 SV=2
102	TRUE	Q09472|EP300_HUMAN	519.527	17.56	9.73	12.97	11.97	3.4	43	3.05043e+06	5876959	3.94218e+06	92167.6	23	24	32	31	10	Acetylation (Protein N-term); Oxidation (M); Carbamidomethylation	264161	Histone acetyltransferase p300 OS=Homo sapiens OX=9606 GN=EP300 PE=1 SV=2
130	FALSE	Q8N7U6|EFHB_HUMAN	53.6048	0.72	0.72	0.72	0.72	0.72	1	35460056	39289300	52487708	48630912	1	1	3	3	2		93801.9	EF-hand domain-containing family member B OS=Homo sapiens OX=9606 GN=EFHB PE=1 SV=4
151	FALSE	O00635|TRI38_HUMAN	48.0621	1.29	1.29	0	0	0	1	406140				1	3				Deamidation (NQ)	53415.8	E3 ubiquitin-protein ligase TRIM38 OS=Homo sapiens OX=9606 GN=TRIM38 PE=1 SV=1
2868	TRUE	Q14993|COJA1_HUMAN	23.8907	1.14	0	0	1.14	0	1			235245		1			1		Deamidation (NQ); Carbamidomethylation	115221	Collagen alpha-1(XIX) chain OS=Homo sapiens OX=9606 GN=COL19A1 PE=1 SV=3
2487	FALSE	O60503|ADCY9_HUMAN	26.3187	0.52	0	0.52	0	0	1		81329.7			1		1				150701	Adenylate cyclase type 9 OS=Homo sapiens OX=9606 GN=ADCY9 PE=1 SV=4
596	TRUE	P46937|YAP1_HUMAN	366.849	41.87	25	27.18	25.2	16.47	12	2.50253e+06	3967954	1.16632e+06	1.74892e+06	11	7	10	7	6	Oxidation (M); Deamidation (NQ)	54461.5	Transcriptional coactivator YAP1 OS=Homo sapiens OX=9606 GN=YAP1 PE=1 SV=2
1133	TRUE	Q02543|RL18A_HUMAN	264.369	29.55	25.57	4.55	3.41	17.61	6	2.61396e+06	48903.9		880664	6	5	2	1	4	Carbamidomethylation	20762.4	60S ribosomal protein L18a OS=Homo sapiens OX=9606 GN=RPL18A PE=1 SV=2
1704	TRUE	P06753|TPM3_HUMAN	88.9855	8.77	0	5.61	0	6.67	3				52578.1	1		2		2		32950	Tropomyosin alpha-3 chain OS=Homo sapiens OX=9606 GN=TPM3 PE=1 SV=2
917	TRUE	Q4G0J3|LARP7_HUMAN	310.956	14.26	14.26	0	0	0	8	3.31082e+06				8	10					66898.6	La-related protein 7 OS=Homo sapiens OX=9606 GN=LARP7 PE=1 SV=1
2869	TRUE	Q9BRS2|RIOK1_HUMAN	84.1715	1.76	0	0	0	1.76	1				146803	1				1		65582.9	Serine/threonine-protein kinase RIO1 OS=Homo sapiens OX=9606 GN=RIOK1 PE=1 SV=2
2870	TRUE	Q96DN5|TBC31_HUMAN	15.1511	0.75	0	0	0	0.75	1				240184	1				1		124189	TBC1 domain family member 31 OS=Homo sapiens OX=9606 GN=TBC1D31 PE=1 SV=2
1275	TRUE	Q9UNP9|PPIE_HUMAN	218.086	11.63	10.96	1.99	0	4.98	5	162891			31137.8	3	5	4		3		33430.8	Peptidyl-prolyl cis-trans isomerase E OS=Homo sapiens OX=9606 GN=PPIE PE=1 SV=1
1287	FALSE	O94989|ARHGF_HUMAN	47.8418	0.71	0.71	0	0	0	1					1	1				Deamidation (NQ)	91940.1	Rho guanine nucleotide exchange factor 15 OS=Homo sapiens OX=9606 GN=ARHGEF15 PE=1 SV=4
2138	TRUE	P46459|NSF_HUMAN	135.588	2.42	0	0.94	0.94	1.48	2				40292.1	1		1	1	1		82594.3	Vesicle-fusing ATPase OS=Homo sapiens OX=9606 GN=NSF PE=1 SV=3
2871	TRUE	O00303|EIF3F_HUMAN	94.3716	3.08	0	0	0	3.08	1				132772	1				1		37563.8	Eukaryotic translation initiation factor 3 subunit F OS=Homo sapiens OX=9606 GN=EIF3F PE=1 SV=1
597	TRUE	Q8TCG1|CIP2A_HUMAN	311.546	14.25	0.66	0	0	14.25	14				2.84126e+06	13	1			16		102185	Protein CIP2A OS=Homo sapiens OX=9606 GN=CIP2A PE=1 SV=2
2139	TRUE	P42680|TEC_HUMAN	79.3853	1.9	0.95	0	0	1.9	2				225061	1	4			3		73581.2	Tyrosine-protein kinase Tec OS=Homo sapiens OX=9606 GN=TEC PE=1 SV=2
50	FALSE	Q9HAB8|PPCS_HUMAN	40.662	1.93	0	1.93	0	0	1		62371.8			1		1				34005.1	Phosphopantothenate--cysteine ligase OS=Homo sapiens OX=9606 GN=PPCS PE=1 SV=2
227	FALSE	Q8WWY7|WFD12_HUMAN	50.8795	5.41	5.41	0	0	5.41	1	48604496			22561376	1	6			1		12049.9	WAP four-disulfide core domain protein 12 OS=Homo sapiens OX=9606 GN=WFDC12 PE=1 SV=1
2872	TRUE	Q8WXX7|AUTS2_HUMAN	25.9431	0.64	0	0	0.64	0	1			89283.3		1			1			138982	Autism susceptibility gene 2 protein OS=Homo sapiens OX=9606 GN=AUTS2 PE=1 SV=1
1134	TRUE	Q9Y3U8|RL36_HUMAN	206.923	24.76	24.76	24.76	8.57	19.05	3	3.22351e+06	732681	167823	545683	2	5	4	1	3	Deamidation (NQ); Oxidation (M)	12253.7	60S ribosomal protein L36 OS=Homo sapiens OX=9606 GN=RPL36 PE=1 SV=3
1463	TRUE	Q53SF7|COBL1_HUMAN	138.325	5.23	0.53	0	0	4.7	4				224044	3	1			4	Deamidation (NQ)	123868	Cordon-bleu protein-like 1 OS=Homo sapiens OX=9606 GN=COBLL1 PE=1 SV=3
1135	TRUE	Q9NRN7|ADPPT_HUMAN	255.13	18.45	11.97	0	0	13.92	6	1.85069e+06			1.21977e+06	6	5			4		35775.9	L-aminoadipate-semialdehyde dehydrogenase-phosphopantetheinyl transferase OS=Homo sapiens OX=9606 GN=AASDHPPT PE=1 SV=2
2873	TRUE	Q96A73|P33MX_HUMAN	67.5824	3.28	0	0	0	3.28	1				18814.7	1				1		33246.7	Putative monooxygenase p33MONOX OS=Homo sapiens OX=9606 GN=KIAA1191 PE=1 SV=1
1008	TRUE	P82979|SARNP_HUMAN	321.256	35.71	35.71	4.76	0	0	7	10675487	32785.1			7	8	1			Acetylation (Protein N-term)	23670.8	SAP domain-containing ribonucleoprotein OS=Homo sapiens OX=9606 GN=SARNP PE=1 SV=3
1276	TRUE	Q99496|RING2_HUMAN	271.07	18.75	18.75	5.65	2.08	4.17	5	3347674	287359	51490.7	137731	5	7	2	2	1		37655.4	E3 ubiquitin-protein ligase RING2 OS=Homo sapiens OX=9606 GN=RNF2 PE=1 SV=1
2874	TRUE	Q14137|BOP1_HUMAN	16.7734	1.21	1.21	0	0	0	1	168917				1	1					83629.5	Ribosome biogenesis protein BOP1 OS=Homo sapiens OX=9606 GN=BOP1 PE=1 SV=2
2875	TRUE	Q7L266|ASGL1_HUMAN	55.3331	3.25	0	0	0	3.25	1				73305.1	1				1		32054.5	Isoaspartyl peptidase/L-asparaginase OS=Homo sapiens OX=9606 GN=ASRGL1 PE=1 SV=2
2558	FALSE	Q9H6E5|STPAP_HUMAN	33.625	0.69	0	0	0	0.69	1				384197	1				2		93846.9	Speckle targeted PIP5K1A-regulated poly(A) polymerase OS=Homo sapiens OX=9606 GN=TUT1 PE=1 SV=2
2876	TRUE	Q3SXM5|HSDL1_HUMAN	109.776	3.33	0	3.33	0	0	1		2489.89			1		1			Acetylation (Protein N-term)	37001.9	Inactive hydroxysteroid dehydrogenase-like protein 1 OS=Homo sapiens OX=9606 GN=HSDL1 PE=1 SV=3
94	FALSE	Q9BQI7|PSD2_HUMAN	47.9085	0.78	0.78	0.78	0	0.78	1	1.35108e+06	1.52766e+06		2.61633e+06	1	1	1		1		84660.4	PH and SEC7 domain-containing protein 2 OS=Homo sapiens OX=9606 GN=PSD2 PE=2 SV=3
850	FALSE	Q969P6|TOP1M_HUMAN	168.885	2.83	2.83	0	0	0	2	435523				2	2					69871.9	DNA topoisomerase I, mitochondrial OS=Homo sapiens OX=9606 GN=TOP1MT PE=1 SV=1
2877	TRUE	Q99956|DUS9_HUMAN	16.6984	2.86	2.86	0	0	0	1	24159.9				1	1					41867.6	Dual specificity protein phosphatase 9 OS=Homo sapiens OX=9606 GN=DUSP9 PE=1 SV=1
1705	TRUE	Q15172|2A5A_HUMAN	82.1167	3.7	2.26	0	0	1.44	3	387585				1	4			1		56193.7	Serine/threonine-protein phosphatase 2A 56 kDa regulatory subunit alpha isoform OS=Homo sapiens OX=9606 GN=PPP2R5A PE=1 SV=1
1277	TRUE	Q96PV6|LENG8_HUMAN	260.515	6.88	5.75	2.25	0	0	5	785200	161148			5	4	2				88157.3	Leukocyte receptor cluster member 8 OS=Homo sapiens OX=9606 GN=LENG8 PE=1 SV=3
2141	TRUE	O95453|PARN_HUMAN	152.081	3.91	3.91	0	0	0	2	119585				2	2					73451	Poly(A)-specific ribonuclease PARN OS=Homo sapiens OX=9606 GN=PARN PE=1 SV=1
713	TRUE	Q9BZE4|GTPB4_HUMAN	340.088	16.56	16.56	3.31	0	0	11	5.6402e+06	265716			11	11	2			Carbamidomethylation	73964.5	GTP-binding protein 4 OS=Homo sapiens OX=9606 GN=GTPBP4 PE=1 SV=3
14	TRUE	O75533|SF3B1_HUMAN	603.444	55.83	54.22	32.06	15.11	31.98	79	375029600	20243072	3.19178e+06	25492766	75	123	42	17	49	Oxidation (M); Deamidation (NQ); Carbamidomethylation	145830	Splicing factor 3B subunit 1 OS=Homo sapiens OX=9606 GN=SF3B1 PE=1 SV=3
1706	TRUE	Q76I76|SSH2_HUMAN	56.7073	0.91	0.49	0.42	0.42	0	3					1	1	1	1			158216	Protein phosphatase Slingshot homolog 2 OS=Homo sapiens OX=9606 GN=SSH2 PE=1 SV=1
556	TRUE	Q5T1M5|FKB15_HUMAN	330.101	12.88	2.05	1.07	0	11.32	15	19109.9			1.71393e+06	10	3	3		12	Oxidation (M)	133630	FK506-binding protein 15 OS=Homo sapiens OX=9606 GN=FKBP15 PE=1 SV=2
669	TRUE	Q2M2I8|AAK1_HUMAN	332.954	14.15	3.23	0.62	0	11.97	11	108471			2.09822e+06	8	3	1		11	Deamidation (NQ)	103885	AP2-associated protein kinase 1 OS=Homo sapiens OX=9606 GN=AAK1 PE=1 SV=3
459	TRUE	O43809|CPSF5_HUMAN	384.049	46.26	45.81	34.36	36.56	25.11	15	44982068	6.10284e+06	5789720	1.1798e+06	14	18	11	14	7	Oxidation (M); Acetylation (Protein N-term); Deamidation (NQ)	26227.3	Cleavage and polyadenylation specificity factor subunit 5 OS=Homo sapiens OX=9606 GN=NUDT21 PE=1 SV=1
485	TRUE	Q13523|PRP4B_HUMAN	389.611	15.69	15.69	3.48	0.6	2.98	15	10310826	321245		337467	13	18	4	1	4	Acetylation (Protein N-term); Deamidation (NQ)	116987	Serine/threonine-protein kinase PRP4 homolog OS=Homo sapiens OX=9606 GN=PRPF4B PE=1 SV=3
2878	TRUE	Q8IZM8|ZN654_HUMAN	20.4542	0.53	0.53	0	0	0	1	5290.75				1	1					127876	Zinc finger protein 654 OS=Homo sapiens OX=9606 GN=ZNF654 PE=2 SV=4
1905	FALSE	Q96PY5|FMNL2_HUMAN	26.222	0.55	0.55	0.55	0	0.55	1	395891	41425		267493	1	1	1		2		123321	Formin-like protein 2 OS=Homo sapiens OX=9606 GN=FMNL2 PE=1 SV=3
475	FALSE	P57103|NAC3_HUMAN	91.8995	0.65	0.65	0	0	0	1	341114				1	1					103010	Sodium/calcium exchanger 3 OS=Homo sapiens OX=9606 GN=SLC8A3 PE=1 SV=2
632	FALSE	Q9H1A3|METL9_HUMAN	24.346	1.89	0	1.89	0	0	1		531644			1		1				36536.2	Protein-L-histidine N-pros-methyltransferase OS=Homo sapiens OX=9606 GN=METTL9 PE=1 SV=1
91	TRUE	O94906|PRP6_HUMAN	520.191	40.49	36.24	25.82	5.42	21.57	43	68879296	9972392	270550	9106044	42	51	26	5	26	Oxidation (M); Deamidation (NQ); Carbamidomethylation	106925	Pre-mRNA-processing factor 6 OS=Homo sapiens OX=9606 GN=PRPF6 PE=1 SV=1
2143	TRUE	Q6V0I7|FAT4_HUMAN	63.3119	0.28	0	0.12	0	0.16	2				41336.6	1		1		1		542687	Protocadherin Fat 4 OS=Homo sapiens OX=9606 GN=FAT4 PE=1 SV=2
353	FALSE	Q9H4G0|E41L1_HUMAN	102.302	0.68	0	0	0	0.68	1				343743	1				1		98502.9	Band 4.1-like protein 1 OS=Homo sapiens OX=9606 GN=EPB41L1 PE=1 SV=2
68	FALSE	Q9UDY4|DNJB4_HUMAN	45.429	1.78	1.78	0	0	0	1	507585				1	1					37806.8	DnaJ homolog subfamily B member 4 OS=Homo sapiens OX=9606 GN=DNAJB4 PE=1 SV=1
2144	TRUE	Q8N8D1|PDCD7_HUMAN	176.963	5.15	5.15	0	0	0	2	152810				2	2					54700	Programmed cell death protein 7 OS=Homo sapiens OX=9606 GN=PDCD7 PE=1 SV=1
2145	TRUE	O94992|HEXI1_HUMAN	128.711	5.85	5.85	0	0	0	2	351183				2	2					40623.4	Protein HEXIM1 OS=Homo sapiens OX=9606 GN=HEXIM1 PE=1 SV=1
1643	FALSE	Q86SG2|ANR23_HUMAN	19.1509	1.97	0	0	0	1.97	1				2239565	1				1		34297.4	Ankyrin repeat domain-containing protein 23 OS=Homo sapiens OX=9606 GN=ANKRD23 PE=1 SV=1
2879	TRUE	P15531|NDKA_HUMAN	99.7104	7.89	7.89	0	0	7.89	1	60380.7			238245	1	1			1		17148.7	Nucleoside diphosphate kinase A OS=Homo sapiens OX=9606 GN=NME1 PE=1 SV=1
2880	TRUE	Q96QS1|TSN32_HUMAN	38.2739	1.88	1.88	0	0	0	1	784885				1	1					34631.1	Tetraspanin-32 OS=Homo sapiens OX=9606 GN=TSPAN32 PE=2 SV=1
2881	TRUE	O94864|ST65G_HUMAN	52.3796	2.17	2.17	0	0	0	1	87421.4				1	1					46192.8	STAGA complex 65 subunit gamma OS=Homo sapiens OX=9606 GN=SUPT7L PE=1 SV=1
2882	TRUE	O43435|TBX1_HUMAN	19.2021	2.01	0	0	2.01	0	1			41643.6		1			1			43132.9	T-box transcription factor TBX1 OS=Homo sapiens OX=9606 GN=TBX1 PE=1 SV=1
1585	FALSE	P63104|1433Z_HUMAN	84.1886	4.08	0	0	0	4.08	1				78395.8	1				3	Oxidation (M)	27745.1	14-3-3 protein zeta/delta OS=Homo sapiens OX=9606 GN=YWHAZ PE=1 SV=1
182	TRUE	Q9H0D6|XRN2_HUMAN	471.473	30.21	27.89	14.84	1.26	5.89	29	30297520	3.05703e+06	126241	873006	28	44	13	1	6	Oxidation (M); Deamidation (NQ)	108582	5'-3' exoribonuclease 2 OS=Homo sapiens OX=9606 GN=XRN2 PE=1 SV=1
389	FALSE	Q13939|CALI_HUMAN	43.264	1.02	1.02	0	0	0	1	608706				1	2					66581.6	Calicin OS=Homo sapiens OX=9606 GN=CCIN PE=1 SV=3
592	FALSE	Q86XP1|DGKH_HUMAN	39.3539	0.49	0	0	0.49	0	1			216746		1			1			134866	Diacylglycerol kinase eta OS=Homo sapiens OX=9606 GN=DGKH PE=1 SV=1
56	TRUE	Q4VCS5|AMOT_HUMAN	549.742	47.42	38.56	34.5	6.46	38.28	55	54959336	42633384	451915	109900688	45	51	53	9	61	Oxidation (M); Deamidation (NQ); Carbamidomethylation	118085	Angiomotin OS=Homo sapiens OX=9606 GN=AMOT PE=1 SV=1
852	TRUE	Q96RK0|CIC_HUMAN	329.745	7.9	3.48	5.91	1.37	3.61	9	275105	591136	74961.3	93586.2	9	3	8	2	3		163820	Protein capicua homolog OS=Homo sapiens OX=9606 GN=CIC PE=1 SV=2
619	FALSE	Q5JQF8|PAP1M_HUMAN	126.299	5.5	5.5	5.5	0	5.5	1	218716	9002.76		250745	1	1	1		1		22799	Polyadenylate-binding protein 1-like 2 OS=Homo sapiens OX=9606 GN=PABPC1L2B PE=2 SV=1
2883	TRUE	P10523|ARRS_HUMAN	18.607	1.48	1.48	0	0	0	1	502033				1	1					45119.6	S-arrestin OS=Homo sapiens OX=9606 GN=SAG PE=1 SV=3
1708	TRUE	Q5T750|XP32_HUMAN	182.913	10.4	8	8	10.4	3.2	3	10441764	3756092	5.27198e+06	14532416	3	4	2	3	2	Acetylation (Protein N-term); Carbamidomethylation; Deamidation (NQ)	26238	Skin-specific protein 32 OS=Homo sapiens OX=9606 GN=XP32 PE=1 SV=1
2147	TRUE	Q01118|SCN7A_HUMAN	106.015	0.71	0.36	0.71	0	0	2		40527.7			1	2	2				193493	Sodium channel protein type 7 subunit alpha OS=Homo sapiens OX=9606 GN=SCN7A PE=1 SV=2
1009	TRUE	Q96QD5|DEPD7_HUMAN	292.193	12.13	11.55	2.54	0	5.68	7	2100356			640390	7	6	1		4		58309.7	DEP domain-containing protein 7 OS=Homo sapiens OX=9606 GN=DEPDC7 PE=2 SV=1
2884	TRUE	Q9UJW0|DCTN4_HUMAN	123.207	2.83	2.83	0	0	0	1	5698.59				1	1					52337.1	Dynactin subunit 4 OS=Homo sapiens OX=9606 GN=DCTN4 PE=1 SV=1
6	FALSE	Q8NHV4|NEDD1_HUMAN	29.1519	0.91	0.91	0	0	0	1	101594				1	1					71966.1	Protein NEDD1 OS=Homo sapiens OX=9606 GN=NEDD1 PE=1 SV=1
2885	TRUE	O14508|SOCS2_HUMAN	21.7359	3.54	3.54	0	0	0	1	1.6898e+06				1	2					22172.4	Suppressor of cytokine signaling 2 OS=Homo sapiens OX=9606 GN=SOCS2 PE=1 SV=1
886	FALSE	Q6ZSY5|PPR3F_HUMAN	58.9218	0.75	0.75	0	0	0	1	994300				1	1					82797.6	Protein phosphatase 1 regulatory subunit 3F OS=Homo sapiens OX=9606 GN=PPP1R3F PE=1 SV=3
1278	TRUE	Q9BZF9|UACA_HUMAN	205.757	2.97	0.85	0	0	2.54	5				125217	3	9			4		162505	Uveal autoantigen with coiled-coil domains and ankyrin repeats OS=Homo sapiens OX=9606 GN=UACA PE=1 SV=2
2801	FALSE	Q96HR3|MED30_HUMAN	31.2353	3.37	3.37	0	0	0	1	15421698				1	14					20277.2	Mediator of RNA polymerase II transcription subunit 30 OS=Homo sapiens OX=9606 GN=MED30 PE=1 SV=1
1010	TRUE	Q9NQG5|RPR1B_HUMAN	262.439	19.02	15.34	10.43	0	0	7	180889	245501			5	5	3			Acetylation (Protein N-term)	36899.7	Regulation of nuclear pre-mRNA domain-containing protein 1B OS=Homo sapiens OX=9606 GN=RPRD1B PE=1 SV=1
2886	TRUE	Q9BZF1|OSBL8_HUMAN	87.0743	1.24	0	0	0	1.24	1				11208.4	1				1		101196	Oxysterol-binding protein-related protein 8 OS=Homo sapiens OX=9606 GN=OSBPL8 PE=1 SV=3
460	TRUE	P46063|RECQ1_HUMAN	414.307	26.96	26.96	4.16	0	1.23	18	8433156	235184			16	23	3		1	Deamidation (NQ); Oxidation (M)	73457.3	ATP-dependent DNA helicase Q1 OS=Homo sapiens OX=9606 GN=RECQL PE=1 SV=3
117	FALSE	Q9P243|ZFAT_HUMAN	61.8312	0.48	0.48	0	0	0	1	142726				1	2					139034	Zinc finger protein ZFAT OS=Homo sapiens OX=9606 GN=ZFAT PE=1 SV=2
2887	TRUE	Q9Y2I1|NISCH_HUMAN	92.0021	0.8	0	0	0	0.8	1				61313.4	1				1		166629	Nischarin OS=Homo sapiens OX=9606 GN=NISCH PE=1 SV=3
2150	TRUE	Q14145|KEAP1_HUMAN	80.1436	2.88	0	0	0	2.88	2				121688	2				2		69666.2	Kelch-like ECH-associated protein 1 OS=Homo sapiens OX=9606 GN=KEAP1 PE=1 SV=2
1279	TRUE	P13861|KAP2_HUMAN	227.361	15.35	2.97	0	0	15.35	5	49073.1			622635	5	1			5		45518.4	cAMP-dependent protein kinase type II-alpha regulatory subunit OS=Homo sapiens OX=9606 GN=PRKAR2A PE=1 SV=2
1280	TRUE	Q9NVC6|MED17_HUMAN	257.322	9.98	9.98	0	0	0	5	1.09746e+06				5	5				Deamidation (NQ)	72890.2	Mediator of RNA polymerase II transcription subunit 17 OS=Homo sapiens OX=9606 GN=MED17 PE=1 SV=2
249	FALSE	Q99715|COCA1_HUMAN	21.7262	0.2	0.2	0	0	0	1	551340				1	1					333147	Collagen alpha-1(XII) chain OS=Homo sapiens OX=9606 GN=COL12A1 PE=1 SV=2
1210	FALSE	Q16515|ASIC2_HUMAN	63.4434	1.37	0	0	0	1.37	1				387928	1				1		57709	Acid-sensing ion channel 2 OS=Homo sapiens OX=9606 GN=ASIC2 PE=1 SV=1
1136	TRUE	Q14119|VEZF1_HUMAN	241.637	10.17	2.5	4.8	5.57	5.57	6	286174	66588.4	142966	133387	5	2	3	3	3	Carbamidomethylation	56931.2	Vascular endothelial zinc finger 1 OS=Homo sapiens OX=9606 GN=VEZF1 PE=1 SV=2
2888	TRUE	P49747|COMP_HUMAN	28.4344	0.79	0	0	0.79	0	1			131735		1			1			82860.5	Cartilage oligomeric matrix protein OS=Homo sapiens OX=9606 GN=COMP PE=1 SV=2
1698	FALSE	P30874|SSR2_HUMAN	66.5814	1.63	1.63	0	0	1.63	1	699756			347958	1	1			1		41332.8	Somatostatin receptor type 2 OS=Homo sapiens OX=9606 GN=SSTR2 PE=1 SV=1
409	TRUE	P51587|BRCA2_HUMAN	395.647	6.88	3.51	3.13	0.29	1.58	20	1.80847e+06	313681	108053	192528	16	14	11	1	6		384230	Breast cancer type 2 susceptibility protein OS=Homo sapiens OX=9606 GN=BRCA2 PE=1 SV=4
880	FALSE	Q9UN86|G3BP2_HUMAN	147.156	3.73	1.24	0	0	3.73	2				225491	1	1			2		54121.1	Ras GTPase-activating protein-binding protein 2 OS=Homo sapiens OX=9606 GN=G3BP2 PE=1 SV=2
629	TRUE	Q9HAH7|FBRS_HUMAN	369.522	33.48	16.52	21.3	28.04	0	13	3.18097e+06	6621408	2.72648e+06		12	6	13	11			48388.3	Probable fibrosin-1 OS=Homo sapiens OX=9606 GN=FBRS PE=1 SV=3
2151	TRUE	P62913|RL11_HUMAN	176.693	12.92	0	12.92	12.92	5.06	2		391087	178968	109039	2		2	2	1		20252.4	60S ribosomal protein L11 OS=Homo sapiens OX=9606 GN=RPL11 PE=1 SV=2
2889	TRUE	Q16384|SSX1_HUMAN	23.9241	3.72	3.72	0	0	0	1	959880				1	1				Deamidation (NQ)	21930.8	Protein SSX1 OS=Homo sapiens OX=9606 GN=SSX1 PE=1 SV=2
81	TRUE	Q99666|RGPD5_HUMAN	521.827	27.08	15.35	6.91	4.7	22.95	49	610566	219708		486202	5	38	16	6	65	Deamidation (NQ); Carbamidomethylation; Oxidation (M)	198924	RANBP2-like and GRIP domain-containing protein 5/6 OS=Homo sapiens OX=9606 GN=RGPD6 PE=1 SV=3
1464	TRUE	Q8IWB9|TEX2_HUMAN	181.141	3.28	1.06	0	0	2.22	4				243401	2	2			2		125303	Testis-expressed protein 2 OS=Homo sapiens OX=9606 GN=TEX2 PE=1 SV=2
1465	TRUE	Q9UM82|SPAT2_HUMAN	191.06	8.65	5.96	0	0	4.81	4	133733			177426	4	3			3		58427.3	Spermatogenesis-associated protein 2 OS=Homo sapiens OX=9606 GN=SPATA2 PE=1 SV=2
714	TRUE	P12882|MYH1_HUMAN	150.933	3.82	1.55	1.24	0	1.96	11					1	9	4		6	Deamidation (NQ)	223145	Myosin-1 OS=Homo sapiens OX=9606 GN=MYH1 PE=1 SV=3
1154	FALSE	P23497|SP100_HUMAN	176.692	1.82	1.82	1.59	0	0.91	3	2.08683e+06	112210		102985	2	4	2		1	Oxidation (M)	100417	Nuclear autoantigen Sp-100 OS=Homo sapiens OX=9606 GN=SP100 PE=1 SV=3
2152	TRUE	P52657|T2AG_HUMAN	79.6217	12.84	6.42	6.42	0	0	2		130297			2	1	1				12457.1	Transcription initiation factor IIA subunit 2 OS=Homo sapiens OX=9606 GN=GTF2A2 PE=1 SV=1
2153	TRUE	P14410|SUIS_HUMAN	96.2436	0.71	0.38	0.38	0.71	0.38	2	213007	169453	203150	287678	1	1	1	2	1		209453	Sucrase-isomaltase, intestinal OS=Homo sapiens OX=9606 GN=SI PE=1 SV=6
2154	TRUE	Q6P996|PDXD1_HUMAN	88.6244	2.41	0	0	0	2.41	2				259771	2				3		86706.9	Pyridoxal-dependent decarboxylase domain-containing protein 1 OS=Homo sapiens OX=9606 GN=PDXDC1 PE=1 SV=2
689	FALSE	Q86VR2|RETR3_HUMAN	70.6509	1.5	0	0	0	1.5	1				244806	1				1		51396.2	Reticulophagy regulator 3 OS=Homo sapiens OX=9606 GN=RETREG3 PE=1 SV=1
292	TRUE	Q5VWN6|TASO2_HUMAN	415.534	10.74	4.36	3.99	0	5.19	25	2252786	1.05198e+06		935111	20	16	12		14	Deamidation (NQ)	268843	Protein TASOR 2 OS=Homo sapiens OX=9606 GN=TASOR2 PE=1 SV=1
2890	TRUE	P29372|3MG_HUMAN	120.096	5.03	5.03	0	0	0	1	279795				1	1					32868.7	DNA-3-methyladenine glycosylase OS=Homo sapiens OX=9606 GN=MPG PE=1 SV=3
2127	TRUE	Q86YQ8|CPNE8_HUMAN	114.214	4.08	2.48	0	0	1.6	2	24438.8			46367.1	2	1			1		63107.6	Copine-8 OS=Homo sapiens OX=9606 GN=CPNE8 PE=1 SV=2
367	FALSE	Q5JWR5|DOP1_HUMAN	50.6092	0.24	0	0	0	0.24	1				318183	1				7		277355	Protein dopey-1 OS=Homo sapiens OX=9606 GN=DOP1A PE=2 SV=1
2891	TRUE	Q9UNZ2|NSF1C_HUMAN	88.1773	3.24	0	0	0	3.24	1				9200.42	1				1		40572.8	NSFL1 cofactor p47 OS=Homo sapiens OX=9606 GN=NSFL1C PE=1 SV=2
328	TRUE	O94776|MTA2_HUMAN	447.491	35.18	34.28	23.95	6.14	18.26	24	19439688	7935998	105357	2.22873e+06	19	24	19	4	13	Deamidation (NQ)	75023.1	Metastasis-associated protein MTA2 OS=Homo sapiens OX=9606 GN=MTA2 PE=1 SV=1
2155	TRUE	O43426|SYNJ1_HUMAN	150.27	1.46	1.46	0.38	0.38	1.46	2	8832.85			21447.9	1	2	1	1	2		173103	Synaptojanin-1 OS=Homo sapiens OX=9606 GN=SYNJ1 PE=1 SV=2
767	FALSE	Q07617|SPAG1_HUMAN	19.6792	0.65	0	0	0	0.65	1				1.24321e+06	1				1		103638	Sperm-associated antigen 1 OS=Homo sapiens OX=9606 GN=SPAG1 PE=1 SV=3
384	TRUE	Q9C0C2|TB182_HUMAN	401.893	14.92	0	0	0	14.92	20				3387745	20				21	Deamidation (NQ)	181796	182 kDa tankyrase-1-binding protein OS=Homo sapiens OX=9606 GN=TNKS1BP1 PE=1 SV=4
2892	TRUE	P53367|ARFP1_HUMAN	56.4788	2.95	2.95	0	0	0	1	14343.9				1	1					41738.3	Arfaptin-1 OS=Homo sapiens OX=9606 GN=ARFIP1 PE=1 SV=2
2893	TRUE	Q9BQ52|RNZ2_HUMAN	29.2466	0.97	0.97	0	0	0	1	201675				1	1					92219	Zinc phosphodiesterase ELAC protein 2 OS=Homo sapiens OX=9606 GN=ELAC2 PE=1 SV=2
232	FALSE	Q8IZU9|KIRR3_HUMAN	24.7144	0.77	0.77	0	0	0	1	173969				1	1					85254.6	Kin of IRRE-like protein 3 OS=Homo sapiens OX=9606 GN=KIRREL3 PE=1 SV=1
1711	TRUE	P56177|DLX1_HUMAN	189.492	13.33	5.88	7.45	0	0	3		32570.9			1	1	2				27319.6	Homeobox protein DLX-1 OS=Homo sapiens OX=9606 GN=DLX1 PE=1 SV=3
486	TRUE	Q16891|MIC60_HUMAN	368.357	22.82	18.34	14.51	2.77	7.78	17	3.6242e+06	1.24376e+06	6846.58	1.01738e+06	14	15	10	2	5		83677.9	MICOS complex subunit MIC60 OS=Homo sapiens OX=9606 GN=IMMT PE=1 SV=1
2825	TRUE	A8K0Z3|WASH1_HUMAN	104.133	2.8	0	0	0	2.8	1				28881.4	1				1		50327.9	WASH complex subunit 1 OS=Homo sapiens OX=9606 GN=WASHC1 PE=1 SV=2
1281	TRUE	Q6WCQ1|MPRIP_HUMAN	200.335	4.29	0.59	0.59	0	3.71	5				178062	3	2	1		4		116533	Myosin phosphatase Rho-interacting protein OS=Homo sapiens OX=9606 GN=MPRIP PE=1 SV=3
1712	TRUE	P07602|SAP_HUMAN	178.896	7.06	3.82	2.1	0	1.15	3	32556.9	24546.2			2	1	2		1		58112.6	Prosaposin OS=Homo sapiens OX=9606 GN=PSAP PE=1 SV=2
1282	TRUE	Q15042|RB3GP_HUMAN	231.686	5.61	0.61	0	0	4.99	5				558490	4	1			4		110524	Rab3 GTPase-activating protein catalytic subunit OS=Homo sapiens OX=9606 GN=RAB3GAP1 PE=1 SV=3
364	TRUE	P36578|RL4_HUMAN	422.367	38.88	32.55	26	13.11	24.36	20	33737740	10665837	2.12734e+06	4.11851e+06	20	26	17	12	14	Oxidation (M)	47697.3	60S ribosomal protein L4 OS=Homo sapiens OX=9606 GN=RPL4 PE=1 SV=5
1713	TRUE	Q8WWI1|LMO7_HUMAN	162.85	1.84	0.36	0.36	0.36	1.84	3				66818.3	2	11	14	10	12		192696	LIM domain only protein 7 OS=Homo sapiens OX=9606 GN=LMO7 PE=1 SV=3
2894	TRUE	Q96GY3|LIN37_HUMAN	118.423	5.28	5.28	5.28	0	0	1	269025	157478			1	1	1				28383.1	Protein lin-37 homolog OS=Homo sapiens OX=9606 GN=LIN37 PE=1 SV=1
1	FALSE	O14653|GOSR2_HUMAN	68.2674	2.83	2.83	2.83	2.83	2.83	1	15421698	18662076	21120612	18513928	1	23	10	11	12		24775.4	Golgi SNAP receptor complex member 2 OS=Homo sapiens OX=9606 GN=GOSR2 PE=1 SV=2
1003	TRUE	P61224|RAP1B_HUMAN	235.238	30.98	27.72	27.72	27.72	24.46	4	1.26243e+06	499186	271340	70693.7	3	6	4	5	3	Deamidation (NQ)	20824.8	Ras-related protein Rap-1b OS=Homo sapiens OX=9606 GN=RAP1B PE=1 SV=1
670	TRUE	Q9UHD8|SEPT9_HUMAN	344.801	18.26	7.51	0	0	16.72	12	882893			3.93845e+06	11	6			12		65401.4	Septin-9 OS=Homo sapiens OX=9606 GN=SEPTIN9 PE=1 SV=2
671	TRUE	Q9NYZ3|GTSE1_HUMAN	334.99	19.03	13.06	16.11	4.72	17.22	10	2.16227e+06	833396	71891.6	2.08857e+06	10	7	9	2	11	Deamidation (NQ)	76644.8	G2 and S phase-expressed protein 1 OS=Homo sapiens OX=9606 GN=GTSE1 PE=1 SV=3
2895	TRUE	Q12800|TFCP2_HUMAN	121.288	3.59	3.59	0	0	0	1	55164				1	1					57255.7	Alpha-globin transcription factor CP2 OS=Homo sapiens OX=9606 GN=TFCP2 PE=1 SV=2
1011	TRUE	Q9NSC2|SALL1_HUMAN	291.413	7.33	6.5	5.44	0	1.13	7	1.72916e+06	857026		104903	7	6	6		2		140405	Sal-like protein 1 OS=Homo sapiens OX=9606 GN=SALL1 PE=1 SV=2
1307	FALSE	P40123|CAP2_HUMAN	26.3741	1.68	0	0	0	1.68	1				153921	1				1		52824	Adenylyl cyclase-associated protein 2 OS=Homo sapiens OX=9606 GN=CAP2 PE=1 SV=1
232	FALSE	Q96HJ3|CCD34_HUMAN	45.8499	1.61	1.61	0	0	0	1	4.63837e+06				1	2				Deamidation (NQ)	43225.5	Coiled-coil domain-containing protein 34 OS=Homo sapiens OX=9606 GN=CCDC34 PE=1 SV=2
511	FALSE	Q9UQ88|CD11A_HUMAN	380.891	20.95	20.18	0	0	0.77	16	8067055				14	18			1		91361.6	Cyclin-dependent kinase 11A OS=Homo sapiens OX=9606 GN=CDK11A PE=1 SV=4
2896	TRUE	Q5T4S7|UBR4_HUMAN	36.1604	0.17	0	0	0	0.17	1				49586.4	1				2		573841	E3 ubiquitin-protein ligase UBR4 OS=Homo sapiens OX=9606 GN=UBR4 PE=1 SV=1
716	TRUE	P35249|RFC4_HUMAN	364.897	38.57	34.44	8.82	0	9.92	11	5802014	60319.5		844329	11	10	2		3	Carbamidomethylation	39681.8	Replication factor C subunit 4 OS=Homo sapiens OX=9606 GN=RFC4 PE=1 SV=2
300	FALSE	Q8IXS0|F217A_HUMAN	18.7086	1.18	0	1.18	0	0	1		662348			1		1				57420.2	Protein FAM217A OS=Homo sapiens OX=9606 GN=FAM217A PE=1 SV=2
98	TRUE	P49756|RBM25_HUMAN	508.997	35.94	32.74	25.62	23.49	19.93	41	128828312	31756922	7420029	8667031	37	67	58	21	25	Carbamidomethylation; Oxidation (M); Deamidation (NQ)	100185	RNA-binding protein 25 OS=Homo sapiens OX=9606 GN=RBM25 PE=1 SV=3
2897	TRUE	O15060|ZBT39_HUMAN	80.1922	1.97	1.97	0	0	0	1	58560.1				1	1					79001.2	Zinc finger and BTB domain-containing protein 39 OS=Homo sapiens OX=9606 GN=ZBTB39 PE=1 SV=1
33	TRUE	Q14676|MDC1_HUMAN	596.036	50.65	50.65	31.79	0.43	23.41	71	134771248	21990744		8779110	71	89	51	1	37	Carbamidomethylation; Deamidation (NQ); Oxidation (M); Acetylation (Protein N-term)	226666	Mediator of DNA damage checkpoint protein 1 OS=Homo sapiens OX=9606 GN=MDC1 PE=1 SV=3
1050	FALSE	Q9HAD4|WDR41_HUMAN	34.4108	1.31	1.31	0	0	0	1	117690				1	1					51728	WD repeat-containing protein 41 OS=Homo sapiens OX=9606 GN=WDR41 PE=1 SV=3
2898	TRUE	Q14129|DGCR6_HUMAN	109.112	5.91	0	5.91	0	0	1		75419.4			1		2				24988.6	Protein DGCR6 OS=Homo sapiens OX=9606 GN=DGCR6 PE=1 SV=3
2899	TRUE	Q5T160|SYRM_HUMAN	20.4942	1.73	0	1.73	0	0	1		18520.7			1		1				65505.4	Probable arginine--tRNA ligase, mitochondrial OS=Homo sapiens OX=9606 GN=RARS2 PE=1 SV=1
2161	TRUE	P04637|P53_HUMAN	166.077	11.45	9.16	2.29	0	0	2	121704	45871.8			2	1	1				43653.2	Cellular tumor antigen p53 OS=Homo sapiens OX=9606 GN=TP53 PE=1 SV=4
919	TRUE	Q9Y6X9|MORC2_HUMAN	218.709	7.17	7.17	0	0	0	8	2.21728e+06				8	9				Acetylation (Protein N-term)	117823	ATPase MORC2 OS=Homo sapiens OX=9606 GN=MORC2 PE=1 SV=2
630	TRUE	Q96A49|SYAP1_HUMAN	336.342	35.23	0	0	0	35.23	13				6342773	13				18		39933.4	Synapse-associated protein 1 OS=Homo sapiens OX=9606 GN=SYAP1 PE=1 SV=1
723	FALSE	C9JQI7|TM232_HUMAN	77.7241	1.07	1.07	0	0	0	2	33576.2				1	2					76453.3	Transmembrane protein 232 OS=Homo sapiens OX=9606 GN=TMEM232 PE=2 SV=2
2900	TRUE	Q9NZZ3|CHMP5_HUMAN	100.223	8.22	8.22	0	0	8.22	1	99643			32885.4	1	1			1		24570.7	Charged multivesicular body protein 5 OS=Homo sapiens OX=9606 GN=CHMP5 PE=1 SV=1
2901	TRUE	Q6PIF6|MYO7B_HUMAN	45.0292	0.47	0	0	0	0.47	1				196719	1				1	Carbamidomethylation	241599	Unconventional myosin-VIIb OS=Homo sapiens OX=9606 GN=MYO7B PE=1 SV=2
631	TRUE	Q9Y383|LC7L2_HUMAN	330.261	26.28	16.33	16.58	19.13	7.14	11	3606748	2.88711e+06	707558	836458	7	11	9	11	3	Oxidation (M); Deamidation (NQ)	46513.9	Putative RNA-binding protein Luc7-like 2 OS=Homo sapiens OX=9606 GN=LUC7L2 PE=1 SV=2
1714	TRUE	P17509|HXB6_HUMAN	192.482	14.29	6.25	11.61	2.68	2.68	3		271118			1	2	2	1	1		25432.3	Homeobox protein Hox-B6 OS=Homo sapiens OX=9606 GN=HOXB6 PE=1 SV=4
2862	TRUE	Q8TC56|GAR3_HUMAN	56.3505	0.99	0.99	0	0	0	1	80524.4				1	1					64755.7	Golgi-associated RAB2 interactor protein 3 OS=Homo sapiens OX=9606 GN=GARIN3 PE=1 SV=2
2330	FALSE	Q9NV31|IMP3_HUMAN	21.5596	3.8	0	0	3.8	0	1			79870.5		1			1			21850.2	U3 small nucleolar ribonucleoprotein protein IMP3 OS=Homo sapiens OX=9606 GN=IMP3 PE=1 SV=1
2902	TRUE	O14735|CDIPT_HUMAN	72.4335	5.16	5.16	0	0	0	1	72297.8				1	1					23538.8	CDP-diacylglycerol--inositol 3-phosphatidyltransferase OS=Homo sapiens OX=9606 GN=CDIPT PE=1 SV=1
945	FALSE	Q13162|PRDX4_HUMAN	69.6119	2.95	0	0	0	2.95	1					1				1		30539.9	Peroxiredoxin-4 OS=Homo sapiens OX=9606 GN=PRDX4 PE=1 SV=1
2162	TRUE	Q68EM7|RHG17_HUMAN	140.147	2.5	0	0	0	2.5	2				157621	2				2		95436.7	Rho GTPase-activating protein 17 OS=Homo sapiens OX=9606 GN=ARHGAP17 PE=1 SV=1
1086	FALSE	Q02817|MUC2_HUMAN	34.5929	0.12	0	0.12	0	0	1		77041.8			1		1				540300	Mucin-2 OS=Homo sapiens OX=9606 GN=MUC2 PE=1 SV=2
2163	TRUE	Q9NPE3|NOP10_HUMAN	60.87	21.88	21.88	0	0	0	2	795724				1	2					7705.96	H/ACA ribonucleoprotein complex subunit 3 OS=Homo sapiens OX=9606 GN=NOP10 PE=1 SV=1
2903	TRUE	P20042|IF2B_HUMAN	94.4426	4.5	0	0	0	4.5	1				28927.4	1				1		38388.4	Eukaryotic translation initiation factor 2 subunit 2 OS=Homo sapiens OX=9606 GN=EIF2S2 PE=1 SV=2
853	TRUE	Q9Y388|RBMX2_HUMAN	301.578	20.19	17.39	16.15	7.76	12.42	7	6597941	1.90052e+06	193328	878764	7	9	7	2	5	Deamidation (NQ)	37335.6	RNA-binding motif protein, X-linked 2 OS=Homo sapiens OX=9606 GN=RBMX2 PE=1 SV=2
2904	TRUE	Q9P035|HACD3_HUMAN	124.757	3.87	3.87	3.87	0	3.87	1	718874	205632		237034	1	1	1		1		43159.6	Very-long-chain (3R)-3-hydroxyacyl-CoA dehydratase 3 OS=Homo sapiens OX=9606 GN=HACD3 PE=1 SV=2
2166	TRUE	P58317|ZN121_HUMAN	36.5702	4.62	4.62	0	0	0	2	897676				1	2				Carbamidomethylation	44694.4	Zinc finger protein 121 OS=Homo sapiens OX=9606 GN=ZNF121 PE=1 SV=2
428	TRUE	Q9Y5B9|SP16H_HUMAN	423.808	19.68	19.68	1.53	0	3.06	18	7849823	7396.85		39128	17	22	1		2	Acetylation (Protein N-term); Deamidation (NQ); Oxidation (M)	119914	FACT complex subunit SPT16 OS=Homo sapiens OX=9606 GN=SUPT16H PE=1 SV=1
2905	TRUE	A1L4K1|FSD2_HUMAN	19.1321	0.93	0	0	0.93	0	1			3.62863e+06		1			1		Carbamidomethylation	85385.3	Fibronectin type III and SPRY domain-containing protein 2 OS=Homo sapiens OX=9606 GN=FSD2 PE=1 SV=1
73	TRUE	Q92793|CBP_HUMAN	543.263	21.17	11.83	15.93	15.03	5.12	51	8.21663e+06	8610636	5080854	400017	32	29	40	37	13	Acetylation (Protein N-term); Oxidation (M); Carbamidomethylation	265351	CREB-binding protein OS=Homo sapiens OX=9606 GN=CREBBP PE=1 SV=3
920	TRUE	Q7RTP6|MICA3_HUMAN	299.54	4	2.4	0.65	0	3.7	8	276869	19956.3		678787	7	6	1		7		224295	[F-actin]-monooxygenase MICAL3 OS=Homo sapiens OX=9606 GN=MICAL3 PE=1 SV=2
346	FALSE	Q6PEY2|TBA3E_HUMAN	362.929	28.22	23.33	15.11	19.56	24.44	11	5597635	2.22751e+06	1.14608e+06	7651870	4	11	14	12	17	Carbamidomethylation; Deamidation (NQ); Oxidation (M)	49858.5	Tubulin alpha-3E chain OS=Homo sapiens OX=9606 GN=TUBA3E PE=1 SV=2
1283	TRUE	Q04760|LGUL_HUMAN	151.756	17.39	3.26	3.26	0	17.39	4	434911	455103		2.68893e+06	4	1	1		4	Deamidation (NQ)	20777.7	Lactoylglutathione lyase OS=Homo sapiens OX=9606 GN=GLO1 PE=1 SV=4
865	FALSE	Q5VW32|BROX_HUMAN	47.3844	1.46	0	0	0	1.46	1				1470992	1				27		46476.1	BRO1 domain-containing protein BROX OS=Homo sapiens OX=9606 GN=BROX PE=1 SV=1
2168	TRUE	Q8IZD2|KMT2E_HUMAN	55.7997	0.81	0	0.48	0	0.32	2		16833.3			1		1		1		204965	Inactive histone-lysine N-methyltransferase 2E OS=Homo sapiens OX=9606 GN=KMT2E PE=1 SV=1
45	FALSE	P21453|S1PR1_HUMAN	26.6057	1.57	0	1.57	0	0	1		124773			1		1			Deamidation (NQ)	42810.8	Sphingosine 1-phosphate receptor 1 OS=Homo sapiens OX=9606 GN=S1PR1 PE=1 SV=2
2906	TRUE	Q96MU7|YTDC1_HUMAN	21.3249	1.51	0	1.51	0	0	1		6678.47			1		1				84700.3	YTH domain-containing protein 1 OS=Homo sapiens OX=9606 GN=YTHDC1 PE=1 SV=3
1466	TRUE	Q6PEW1|ZCH12_HUMAN	232.995	12.19	12.19	0	0	0	4	519629				4	4					45369.5	Zinc finger CCHC domain-containing protein 12 OS=Homo sapiens OX=9606 GN=ZCCHC12 PE=1 SV=2
921	TRUE	Q96C24|SYTL4_HUMAN	254.051	11.92	8.35	0	0	8.49	8	1.52883e+06			1374933	7	5			7		76023.5	Synaptotagmin-like protein 4 OS=Homo sapiens OX=9606 GN=SYTL4 PE=1 SV=2
118	TRUE	O75400|PR40A_HUMAN	504.315	32.5	27.69	23.62	21.42	12.75	36	120064768	38122692	14220451	5843504	32	76	47	44	17	Oxidation (M); Deamidation (NQ)	108805	Pre-mRNA-processing factor 40 homolog A OS=Homo sapiens OX=9606 GN=PRPF40A PE=1 SV=2
2907	TRUE	Q4V339|ZNG1F_HUMAN	47.4387	3.29	0	0	0	3.29	1				12519.4	1				1	Deamidation (NQ)	43964	Zinc-regulated GTPase metalloprotein activator 1F OS=Homo sapiens OX=9606 GN=ZNG1F PE=3 SV=1
2169	TRUE	Q8TDJ6|DMXL2_HUMAN	108.311	0.69	0	0.2	0.2	0.49	2				17210.2	1		1	1	1		339642	DmX-like protein 2 OS=Homo sapiens OX=9606 GN=DMXL2 PE=1 SV=2
598	TRUE	Q8N7H5|PAF1_HUMAN	392.304	27.87	27.87	15.44	0	4.52	14	8507984	1.32518e+06		36429.7	14	21	9		2		59975.7	RNA polymerase II-associated factor 1 homolog OS=Homo sapiens OX=9606 GN=PAF1 PE=1 SV=2
544	FALSE	Q7Z3J2|VP35L_HUMAN	19.0658	0.62	0	0.62	0	0	1		271766			1		1				109563	VPS35 endosomal protein-sorting factor-like OS=Homo sapiens OX=9606 GN=VPS35L PE=1 SV=2
1467	TRUE	Q86YW9|MD12L_HUMAN	184.038	1.91	1.54	1.26	1.26	0.37	4	137127	237492	59376.1	68330.3	2	6	2	3	1	Carbamidomethylation; Oxidation (M)	240120	Mediator of RNA polymerase II transcription subunit 12-like protein OS=Homo sapiens OX=9606 GN=MED12L PE=1 SV=2
774	TRUE	Q5T0B9|ZN362_HUMAN	312.638	22.62	16.43	13.81	6.67	4.76	8	393667	665497			5	8	5	3	2	Oxidation (M); Deamidation (NQ)	45814.5	Zinc finger protein 362 OS=Homo sapiens OX=9606 GN=ZNF362 PE=1 SV=1
1013	TRUE	Q9Y2R4|DDX52_HUMAN	268.908	11.35	10.35	1	0	0	7	376547				4	6	14			Acetylation (Protein N-term)	67466	Probable ATP-dependent RNA helicase DDX52 OS=Homo sapiens OX=9606 GN=DDX52 PE=1 SV=4
2825	TRUE	C4AMC7|WASH3_HUMAN	104.133	2.81	0	0	0	2.81	1				28881.4	1				1		49994.5	Putative WAS protein family homolog 3 OS=Homo sapiens OX=9606 GN=WASH3P PE=1 SV=2
2170	TRUE	Q9UJG1|MSPD1_HUMAN	58.1257	7.98	2.82	0	0	7.98	2				69803.6	1	9			2		24086.1	Motile sperm domain-containing protein 1 OS=Homo sapiens OX=9606 GN=MOSPD1 PE=1 SV=1
7	FALSE	Q9P2G4|MAP10_HUMAN	20.0231	0.66	0.66	0	0	0	1	284993				1	1				Carbamidomethylation	100345	Microtubule-associated protein 10 OS=Homo sapiens OX=9606 GN=MAP10 PE=1 SV=2
2171	TRUE	Q9UJY5|GGA1_HUMAN	74.1675	2.66	0	0	0	2.66	2				172588	1				3		70384.2	ADP-ribosylation factor-binding protein GGA1 OS=Homo sapiens OX=9606 GN=GGA1 PE=1 SV=1
54	TRUE	Q8NFC6|BD1L1_HUMAN	556.547	24.29	21.11	10.98	0	10.98	64	19436148	3812444		5931138	58	62	27		33	Deamidation (NQ); Oxidation (M); Carbamidomethylation	330466	Biorientation of chromosomes in cell division protein 1-like 1 OS=Homo sapiens OX=9606 GN=BOD1L1 PE=1 SV=2
1285	TRUE	Q96B01|R51A1_HUMAN	195.038	10.8	10.8	0	0	0	5	405569				4	5					38457.4	RAD51-associated protein 1 OS=Homo sapiens OX=9606 GN=RAD51AP1 PE=1 SV=1
1137	TRUE	P62263|RS14_HUMAN	273.682	36.42	36.42	20.53	22.52	36.42	5	2666484	663636	287847	1.28539e+06	5	5	2	2	4	Oxidation (M)	16272.7	40S ribosomal protein S14 OS=Homo sapiens OX=9606 GN=RPS14 PE=1 SV=3
1014	TRUE	O00443|P3C2A_HUMAN	267.827	4.57	1.07	0	0	4.15	7	28207.7			387514	6	2			7		190680	Phosphatidylinositol 4-phosphate 3-kinase C2 domain-containing subunit alpha OS=Homo sapiens OX=9606 GN=PIK3C2A PE=1 SV=2
1468	TRUE	Q9UGI8|TES_HUMAN	140.68	7.6	0	0	0	7.6	3				707456	3				4	Oxidation (M)	47996.4	Testin OS=Homo sapiens OX=9606 GN=TES PE=1 SV=1
1268	TRUE	P04908|H2A1B_HUMAN	199.52	26.92	21.54	21.54	21.54	22.31	4	251455		13766.1	310949	2	2	3	2	5	Deamidation (NQ)	14135.5	Histone H2A type 1-B/E OS=Homo sapiens OX=9606 GN=H2AC8 PE=1 SV=2
632	TRUE	O95104|SCAF4_HUMAN	350.933	12.99	10.64	10.37	5.23	2.01	12	5468488	3.09733e+06	209780	37637.2	9	9	10	6	2	Deamidation (NQ)	125869	SR-related and CTD-associated factor 4 OS=Homo sapiens OX=9606 GN=SCAF4 PE=1 SV=3
36	TRUE	Q9HCK8|CHD8_HUMAN	583.025	30.57	27.7	22.86	3.84	10.93	71	39000472	18331418	1.01427e+06	3.43966e+06	50	74	53	14	32	Carbamidomethylation; Deamidation (NQ); Oxidation (M)	290519	Chromodomain-helicase-DNA-binding protein 8 OS=Homo sapiens OX=9606 GN=CHD8 PE=1 SV=5
1716	TRUE	Q15699|ALX1_HUMAN	107.122	8.28	2.45	5.83	0	0	3		33243.1			1	1	2				36961.4	ALX homeobox protein 1 OS=Homo sapiens OX=9606 GN=ALX1 PE=1 SV=2
306	TRUE	Q12802|AKP13_HUMAN	396.799	9.31	0.28	0.71	0.28	8.89	24	262026752	304798368	386122112	368945088	20	4	8	8	31	Deamidation (NQ)	307550	A-kinase anchor protein 13 OS=Homo sapiens OX=9606 GN=AKAP13 PE=1 SV=2
492	FALSE	P62736|ACTA_HUMAN	352.552	29.71	25.2	29.71	25.46	27.32	10	1.7923e+06	993400	555514	237708	1	12	16	10	12	Oxidation (M); Carbamidomethylation; Deamidation (NQ)	42008.9	Actin, aortic smooth muscle OS=Homo sapiens OX=9606 GN=ACTA2 PE=1 SV=1
1717	TRUE	Q9Y5N6|ORC6_HUMAN	216.5	14.68	14.68	0	0	0	3	967144				3	3					28106.8	Origin recognition complex subunit 6 OS=Homo sapiens OX=9606 GN=ORC6 PE=1 SV=1
1138	TRUE	Q9H8M2|BRD9_HUMAN	269.876	19.26	16.25	10.39	0	0	6	924541	217684			6	5	4			Deamidation (NQ)	67000.1	Bromodomain-containing protein 9 OS=Homo sapiens OX=9606 GN=BRD9 PE=1 SV=2
136	TRUE	Q8IWX8|CHERP_HUMAN	474.911	28.38	25.98	19.76	19.43	17.03	26	89406696	13189843	8.21255e+06	8928084	26	42	36	23	21	Deamidation (NQ); Oxidation (M); Carbamidomethylation; Acetylation (Protein N-term)	103702	Calcium homeostasis endoplasmic reticulum protein OS=Homo sapiens OX=9606 GN=CHERP PE=1 SV=3
2172	TRUE	O75947|ATP5H_HUMAN	152.424	16.15	10.56	5.59	0	0	2	33527.2	17608.2			2	1	1				18491.2	ATP synthase subunit d, mitochondrial OS=Homo sapiens OX=9606 GN=ATP5PD PE=1 SV=3
2908	TRUE	Q8N4S9|MALD2_HUMAN	19.0924	1.08	1.08	0	0	0	1	367053				1	1					64168.1	MARVEL domain-containing protein 2 OS=Homo sapiens OX=9606 GN=MARVELD2 PE=1 SV=2
633	TRUE	Q7Z3B3|KANL1_HUMAN	349.229	12.94	8.96	7.87	0	0	12	1.83064e+06	1071107			12	7	9			Deamidation (NQ)	121025	KAT8 regulatory NSL complex subunit 1 OS=Homo sapiens OX=9606 GN=KANSL1 PE=1 SV=2
1015	TRUE	P58107|EPIPL_HUMAN	192.411	1.12	0.45	0.77	0.33	0	7		72835.9			2	7	4	2		Deamidation (NQ)	555658	Epiplakin OS=Homo sapiens OX=9606 GN=EPPK1 PE=1 SV=3
240	TRUE	Q8IYB3|SRRM1_HUMAN	470.366	32.3	29.2	27.21	8.96	15.27	28	31197622	13186864	1563177	5940557	28	33	24	8	12	Oxidation (M); Acetylation (Protein N-term)	102335	Serine/arginine repetitive matrix protein 1 OS=Homo sapiens OX=9606 GN=SRRM1 PE=1 SV=2
1286	TRUE	Q99504|EYA3_HUMAN	254.071	10.3	10.3	2.44	0	0	5	3498083	179849			5	5	1			Deamidation (NQ); Acetylation (Protein N-term)	62662.8	Eyes absent homolog 3 OS=Homo sapiens OX=9606 GN=EYA3 PE=1 SV=3
2350	FALSE	Q9UMY4|SNX12_HUMAN	22.4193	3.7	0	0	0	3.7	1				26776	1				1		18884.5	Sorting nexin-12 OS=Homo sapiens OX=9606 GN=SNX12 PE=1 SV=4
214	FALSE	A0A286YF58|TM271_HUMAN	18.2631	1.56	1.56	0	0	1.56	1	485650			181996	1	1			1		39127.7	Transmembrane protein 271 OS=Homo sapiens OX=9606 GN=TMEM271 PE=3 SV=1
293	TRUE	O60293|ZC3H1_HUMAN	456.295	15.43	15.43	0.5	0	0	25	5.57397e+06	74734			23	28	1			Deamidation (NQ); Carbamidomethylation	226356	Zinc finger C3H1 domain-containing protein OS=Homo sapiens OX=9606 GN=ZFC3H1 PE=1 SV=3
461	TRUE	Q92764|KRT35_HUMAN	336.265	20.66	1.54	9.67	2.86	19.34	14				6896438	4	2	7	3	31	Deamidation (NQ)	50360.7	Keratin, type I cuticular Ha5 OS=Homo sapiens OX=9606 GN=KRT35 PE=1 SV=5
2909	TRUE	P84550|SKOR1_HUMAN	22.1951	0.62	0.62	0	0	0.62	1	1061287			1.13128e+06	1	1			1		99830.5	SKI family transcriptional corepressor 1 OS=Homo sapiens OX=9606 GN=SKOR1 PE=1 SV=1
1718	TRUE	O60341|KDM1A_HUMAN	169.735	4.34	2.46	1.88	0	0	3	56993.4	9314.31			2	2	1				92902.6	Lysine-specific histone demethylase 1A OS=Homo sapiens OX=9606 GN=KDM1A PE=1 SV=2
599	TRUE	O00203|AP3B1_HUMAN	335.097	11.97	1.01	0.64	0	11.97	14	5256.81	304024		4.23929e+06	13	1	1		15		121320	AP-3 complex subunit beta-1 OS=Homo sapiens OX=9606 GN=AP3B1 PE=1 SV=3
329	TRUE	Q14207|NPAT_HUMAN	428.136	18.08	12.82	9.11	0	5.47	23	6.80131e+06	1.67187e+06		520539	22	18	12		7	Deamidation (NQ)	154290	Protein NPAT OS=Homo sapiens OX=9606 GN=NPAT PE=1 SV=3
2910	TRUE	O43318|M3K7_HUMAN	28.7495	1.32	0	0	0	1.32	1				22674.9	1				1		67196.1	Mitogen-activated protein kinase kinase kinase 7 OS=Homo sapiens OX=9606 GN=MAP3K7 PE=1 SV=1
137	TRUE	P05165|PCCA_HUMAN	496.084	45.74	14.7	38.19	35.99	32.14	36	2.69619e+06	17665782	11637435	19814498	32	10	37	30	35	Oxidation (M); Deamidation (NQ); Carbamidomethylation	80058.9	Propionyl-CoA carboxylase alpha chain, mitochondrial OS=Homo sapiens OX=9606 GN=PCCA PE=1 SV=4
49	TRUE	Q6W2J9|BCOR_HUMAN	578.441	47.18	36.07	33.39	25.24	28.03	66	39016800	25748726	10575600	14431812	65	62	83	36	42	Deamidation (NQ); Carbamidomethylation; Oxidation (M); Acetylation (Protein N-term)	192189	BCL-6 corepressor OS=Homo sapiens OX=9606 GN=BCOR PE=1 SV=1
1469	TRUE	Q9BXS5|AP1M1_HUMAN	159.44	8.98	7.09	4.49	0	0	4	881754	129788			4	4	2			Acetylation (Protein N-term); Deamidation (NQ)	48586.9	AP-1 complex subunit mu-1 OS=Homo sapiens OX=9606 GN=AP1M1 PE=1 SV=3
2911	TRUE	O94874|UFL1_HUMAN	85.3387	1.26	0	0	0	1.26	1				27930.1	1				1		89595.3	E3 UFM1-protein ligase 1 OS=Homo sapiens OX=9606 GN=UFL1 PE=1 SV=2
2912	TRUE	P20809|IL11_HUMAN	20.075	3.52	3.52	0	0	0	1	85080.5				1	1					21429.2	Interleukin-11 OS=Homo sapiens OX=9606 GN=IL11 PE=1 SV=1
100	TRUE	P50990|TCPQ_HUMAN	517.601	66.79	54.74	34.31	29.74	61.68	37	54875808	6916935	2.78526e+06	119926816	37	38	18	20	59	Acetylation (Protein N-term); Oxidation (M); Carbamidomethylation; Deamidation (NQ)	59620.6	T-complex protein 1 subunit theta OS=Homo sapiens OX=9606 GN=CCT8 PE=1 SV=4
553	FALSE	Q643R3|LPCT4_HUMAN	104.317	1.15	0	1.15	1.15	0	1		185596	108194		1		1	1			57219.2	Lysophospholipid acyltransferase LPCAT4 OS=Homo sapiens OX=9606 GN=LPCAT4 PE=1 SV=1
1721	TRUE	Q8TDD1|DDX54_HUMAN	110.641	2.95	2.95	0	0	0	3	235499				2	3					98594.8	ATP-dependent RNA helicase DDX54 OS=Homo sapiens OX=9606 GN=DDX54 PE=1 SV=2
429	FALSE	O15523|DDX3Y_HUMAN	371.506	20.45	11.67	7.42	7.12	17.42	14	1274380	298757	170480	3.96091e+06	11	11	11	8	14	Oxidation (M)	73153.6	ATP-dependent RNA helicase DDX3Y OS=Homo sapiens OX=9606 GN=DDX3Y PE=1 SV=2
192	TRUE	Q9UPN9|TRI33_HUMAN	471.696	28.22	18.72	21.74	16.5	5.77	30	12301338	11521517	1919882	783648	28	20	31	17	5	Carbamidomethylation; Oxidation (M); Deamidation (NQ)	122533	E3 ubiquitin-protein ligase TRIM33 OS=Homo sapiens OX=9606 GN=TRIM33 PE=1 SV=3
2173	TRUE	Q6AHZ1|Z518A_HUMAN	37.8379	1.01	1.01	0	0	0	2	226265				2	2				Deamidation (NQ)	166782	Zinc finger protein 518A OS=Homo sapiens OX=9606 GN=ZNF518A PE=1 SV=2
672	TRUE	P28288|ABCD3_HUMAN	361.112	17.91	15.78	7.44	0	14.26	12	2.56517e+06	487236		2176402	12	9	5		11	Deamidation (NQ)	75475.9	ATP-binding cassette sub-family D member 3 OS=Homo sapiens OX=9606 GN=ABCD3 PE=1 SV=1
123	TRUE	P98175|RBM10_HUMAN	493.101	39.89	37.74	28.82	14.95	11.4	33	46928632	7.27279e+06	1489052	1.56283e+06	29	43	27	14	10	Oxidation (M); Deamidation (NQ)	103533	RNA-binding protein 10 OS=Homo sapiens OX=9606 GN=RBM10 PE=1 SV=3
22	FALSE	Q9UGN5|PARP2_HUMAN	84.4436	1.2	0	0	0	1.2	1				319896	1				1		66205.8	Poly [ADP-ribose] polymerase 2 OS=Homo sapiens OX=9606 GN=PARP2 PE=1 SV=2
1287	TRUE	Q96T37|RBM15_HUMAN	235.62	6.45	5.83	2.35	0	2.05	5	473932	77370		3585.71	4	4	2		1	Deamidation (NQ)	107189	RNA-binding protein 15 OS=Homo sapiens OX=9606 GN=RBM15 PE=1 SV=2
330	TRUE	O43143|DHX15_HUMAN	450.444	29.69	28.18	10.82	0	5.79	23	20096280	1.26072e+06		276420	21	27	9		5	Oxidation (M)	90932.8	ATP-dependent RNA helicase DHX15 OS=Homo sapiens OX=9606 GN=DHX15 PE=1 SV=2
673	TRUE	Q04726|TLE3_HUMAN	341.151	15.16	5.44	12.18	9.2	6.09	11	89214.6	2.41461e+06	1.09731e+06		4	4	10	7	5	Carbamidomethylation; Oxidation (M)	83416.6	Transducin-like enhancer protein 3 OS=Homo sapiens OX=9606 GN=TLE3 PE=1 SV=2
152	TRUE	Q9NQW6|ANLN_HUMAN	491.16	32.21	31.41	8.81	0.8	7.74	34	19705850	1.40458e+06	43594.2	2328940	32	37	12	1	13	Deamidation (NQ); Oxidation (M); Carbamidomethylation	124199	Anillin OS=Homo sapiens OX=9606 GN=ANLN PE=1 SV=2
153	TRUE	Q9ULM3|YETS2_HUMAN	497.945	33.61	23.84	26.3	1.9	7.24	36	9750865	9556335	88801.2	1.02216e+06	33	26	31	2	9	Deamidation (NQ)	150782	YEATS domain-containing protein 2 OS=Homo sapiens OX=9606 GN=YEATS2 PE=1 SV=2
2913	TRUE	Q9H6Y2|WDR55_HUMAN	36.4664	2.09	2.09	0	0	0	1	54959.2				1	1					42070	WD repeat-containing protein 55 OS=Homo sapiens OX=9606 GN=WDR55 PE=1 SV=2
1722	TRUE	Q08AD1|CAMP2_HUMAN	118.141	1.34	0.4	0.4	0.4	1.34	3				94895.5	2	1	1	1	6		168089	Calmodulin-regulated spectrin-associated protein 2 OS=Homo sapiens OX=9606 GN=CAMSAP2 PE=1 SV=3
2895	TRUE	Q9NZI7|UBIP1_HUMAN	121.288	3.33	3.33	0	0	0	1	55164				1	1					60491	Upstream-binding protein 1 OS=Homo sapiens OX=9606 GN=UBP1 PE=1 SV=1
1148	FALSE	Q6DRA6|H2B2D_HUMAN	17.4549	5.49	0	5.49	0	0	1		62335.6			1		1				18018.1	Putative histone H2B type 2-D OS=Homo sapiens OX=9606 GN=H2BC19P PE=5 SV=3
634	TRUE	Q13416|ORC2_HUMAN	353.889	19.06	17.16	6.76	0	6.59	13	16914694	2.31821e+06		301382	12	11	6		4	Deamidation (NQ)	65971.5	Origin recognition complex subunit 2 OS=Homo sapiens OX=9606 GN=ORC2 PE=1 SV=2
1288	TRUE	P20810|ICAL_HUMAN	191.528	7.2	0.85	0	0	6.36	5				277358	4	1			4		76572.8	Calpastatin OS=Homo sapiens OX=9606 GN=CAST PE=1 SV=4
37	TRUE	P49327|FAS_HUMAN	569.652	30.27	8.28	2.63	1	30.27	70	3.26371e+06	326406	72997.7	80399464	68	19	6	3	99	Carbamidomethylation; Deamidation (NQ); Oxidation (M); Acetylation (Protein N-term)	273427	Fatty acid synthase OS=Homo sapiens OX=9606 GN=FASN PE=1 SV=3
1470	TRUE	Q01469|FABP5_HUMAN	165.528	25.19	6.67	6.67	6.67	25.19	4	527462	1.21824e+06	226941	949968	4	1	1	1	5	Acetylation (Protein N-term)	15164.4	Fatty acid-binding protein 5 OS=Homo sapiens OX=9606 GN=FABP5 PE=1 SV=3
1471	TRUE	Q9UPU5|UBP24_HUMAN	148.81	1.22	0	0	0	1.22	4				396673	4				5	Carbamidomethylation; Deamidation (NQ)	294365	Ubiquitin carboxyl-terminal hydrolase 24 OS=Homo sapiens OX=9606 GN=USP24 PE=1 SV=3
2176	TRUE	P26196|DDX6_HUMAN	118.62	3.52	0	0	0	3.52	2				72846.5	1				2		54416.8	Probable ATP-dependent RNA helicase DDX6 OS=Homo sapiens OX=9606 GN=DDX6 PE=1 SV=2
1472	TRUE	Q03252|LMNB2_HUMAN	161.543	5	5	0	0	0	4	2077414				1	5					69948.4	Lamin-B2 OS=Homo sapiens OX=9606 GN=LMNB2 PE=1 SV=4
16	FALSE	Q8TF40|FNIP1_HUMAN	47.3634	0.51	0.51	0	0	0	1	1.80593e+06				1	1					130555	Folliculin-interacting protein 1 OS=Homo sapiens OX=9606 GN=FNIP1 PE=1 SV=3
2914	TRUE	Q9H0W8|SMG9_HUMAN	44.3241	1.73	0	0	0	1.73	1				139350	1				1		57650.7	Nonsense-mediated mRNA decay factor SMG9 OS=Homo sapiens OX=9606 GN=SMG9 PE=1 SV=1
2915	TRUE	Q9BYP7|WNK3_HUMAN	108.107	0.67	0	0	0	0.67	1				127999	1				1		198416	Serine/threonine-protein kinase WNK3 OS=Homo sapiens OX=9606 GN=WNK3 PE=1 SV=3
1723	TRUE	P22670|RFX1_HUMAN	198.813	5.41	1.23	4.09	0	1.33	3	275717	250345		11384.2	3	1	2		1		104758	MHC class II regulatory factor RFX1 OS=Homo sapiens OX=9606 GN=RFX1 PE=1 SV=2
1289	TRUE	Q96EY7|PTCD3_HUMAN	226.833	7.26	1.16	0	0	6.1	5	143950			277578	5	1			5		78549.7	Pentatricopeptide repeat domain-containing protein 3, mitochondrial OS=Homo sapiens OX=9606 GN=PTCD3 PE=1 SV=3
68	FALSE	Q8N0U7|CA087_HUMAN	19.7145	1.1	0	0	0	1.1	1					1				1		62034.6	Uncharacterized protein C1orf87 OS=Homo sapiens OX=9606 GN=C1orf87 PE=2 SV=1
922	TRUE	P17544|ATF7_HUMAN	328.133	25.05	14.7	19.05	3.11	0	8	1497927	1.09922e+06	25750.8		8	7	8	1		Deamidation (NQ)	51756.8	Cyclic AMP-dependent transcription factor ATF-7 OS=Homo sapiens OX=9606 GN=ATF7 PE=1 SV=3
1473	TRUE	P49903|SPS1_HUMAN	210.841	15.82	12.76	3.06	0	0	4	1.17883e+06	85187.4			4	3	1				42910.6	Selenide, water dikinase 1 OS=Homo sapiens OX=9606 GN=SEPHS1 PE=1 SV=2
2916	TRUE	O14530|TXND9_HUMAN	76.6347	3.98	0	0	0	3.98	1				25457.9	1				1		26534	Thioredoxin domain-containing protein 9 OS=Homo sapiens OX=9606 GN=TXNDC9 PE=1 SV=2
257	TRUE	Q96PK6|RBM14_HUMAN	464.561	44.1	26.76	39.16	31.84	7.77	25	18539206	37526108	17507646	959457	25	23	26	25	5	Deamidation (NQ); Oxidation (M); Carbamidomethylation	69491.6	RNA-binding protein 14 OS=Homo sapiens OX=9606 GN=RBM14 PE=1 SV=2
600	TRUE	P08729|K2C7_HUMAN	267.429	13.65	8.1	5.97	5.54	10.66	13	14152.8			22520.4	1	6	7	9	13	Deamidation (NQ)	51385.7	Keratin, type II cytoskeletal 7 OS=Homo sapiens OX=9606 GN=KRT7 PE=1 SV=5
854	TRUE	P33991|MCM4_HUMAN	327.112	9.97	9.97	0	0	0.81	9	1.56279e+06				7	10			1		96557.9	DNA replication licensing factor MCM4 OS=Homo sapiens OX=9606 GN=MCM4 PE=1 SV=5
1016	TRUE	O60870|KIN17_HUMAN	287.23	18.83	18.83	0	0	3.31	7	4498395			8893.99	6	9			1	Deamidation (NQ)	45373.7	DNA/RNA-binding protein KIN17 OS=Homo sapiens OX=9606 GN=KIN PE=1 SV=2
1017	TRUE	Q96RE7|NACC1_HUMAN	286.984	16.51	14.23	8.54	0	3.23	7	3.52149e+06	1.08591e+06			7	5	4		2		57258.2	Nucleus accumbens-associated protein 1 OS=Homo sapiens OX=9606 GN=NACC1 PE=1 SV=1
82	TRUE	O95239|KIF4A_HUMAN	535.995	38.56	37.26	11.04	0	16.31	48	25526536	1.08442e+06		1.01958e+06	24	55	14		24	Carbamidomethylation; Deamidation (NQ); Oxidation (M)	139881	Chromosome-associated kinesin KIF4A OS=Homo sapiens OX=9606 GN=KIF4A PE=1 SV=3
2181	TRUE	Q99550|MPP9_HUMAN	129.833	1.84	0	0	0	1.84	2				30748.3	2				3		116134	M-phase phosphoprotein 9 OS=Homo sapiens OX=9606 GN=MPHOSPH9 PE=1 SV=5
2182	TRUE	Q8IX15|HOMEZ_HUMAN	168.388	4.55	2.36	4.55	0	0	2	330434	489956			2	1	2				61240.4	Homeobox and leucine zipper protein Homez OS=Homo sapiens OX=9606 GN=HOMEZ PE=1 SV=2
1003	TRUE	A6NIZ1|RP1BL_HUMAN	235.238	30.98	27.72	27.72	27.72	24.46	4	1.26243e+06	499186	271340	70693.7	3	6	4	5	3	Deamidation (NQ)	20924.9	Ras-related protein Rap-1b-like protein OS=Homo sapiens OX=9606 PE=2 SV=1
2183	TRUE	Q96NW4|ANR27_HUMAN	59.0202	1.43	0.57	0	0	0.86	2	803263			12518.7	2	1			1	Carbamidomethylation	116984	Ankyrin repeat domain-containing protein 27 OS=Homo sapiens OX=9606 GN=ANKRD27 PE=1 SV=2
2203	FALSE	P09848|LPH_HUMAN	15.6826	0.31	0	0.31	0	0	1		109657			1		1				218587	Lactase/phlorizin hydrolase OS=Homo sapiens OX=9606 GN=LCT PE=1 SV=3
1290	TRUE	Q9UK76|JUPI1_HUMAN	278.064	64.29	64.29	0	0	18.18	5	2.09003e+06			1149498	5	6			2		16014.5	Jupiter microtubule associated homolog 1 OS=Homo sapiens OX=9606 GN=JPT1 PE=1 SV=3
2917	TRUE	P06454|PTMA_HUMAN	125.054	12.61	12.61	0	0	0	1	506837				1	2					12203	Prothymosin alpha OS=Homo sapiens OX=9606 GN=PTMA PE=1 SV=2
2918	TRUE	O15069|NACAD_HUMAN	50.3371	0.38	0.38	0	0	0	1	1.16138e+06				1	1					161101	NAC-alpha domain-containing protein 1 OS=Homo sapiens OX=9606 GN=NACAD PE=1 SV=3
1018	TRUE	Q96JB1|DYH8_HUMAN	125.444	0.96	0.42	0.29	0.42	0.42	7	2.57036e+06	1.36412e+06	827728	1.40663e+06	1	4	3	4	3		514664	Dynein axonemal heavy chain 8 OS=Homo sapiens OX=9606 GN=DNAH8 PE=1 SV=2
775	TRUE	Q09028|RBBP4_HUMAN	340.407	21.18	21.18	15.06	1.41	10.12	10	3.63821e+06	1.40321e+06	27913.6	429228	3	12	6	1	5	Acetylation (Protein N-term)	47655.7	Histone-binding protein RBBP4 OS=Homo sapiens OX=9606 GN=RBBP4 PE=1 SV=3
2919	TRUE	Q8N196|SIX5_HUMAN	115.997	2.17	0	2.17	0	0	1		20875.7			1		1				74561.5	Homeobox protein SIX5 OS=Homo sapiens OX=9606 GN=SIX5 PE=1 SV=3
2920	TRUE	O43524|FOXO3_HUMAN	90.1333	2.82	0	0	0	2.82	1				77825.7	1				2		71276.6	Forkhead box protein O3 OS=Homo sapiens OX=9606 GN=FOXO3 PE=1 SV=1
183	TRUE	Q15020|SART3_HUMAN	486.133	34.06	33.33	3.12	0	8.62	32	27336620	271802		1.31705e+06	29	42	5		11	Acetylation (Protein N-term); Deamidation (NQ); Oxidation (M); Carbamidomethylation	109935	Squamous cell carcinoma antigen recognized by T-cells 3 OS=Homo sapiens OX=9606 GN=SART3 PE=1 SV=1
172	FALSE	Q96DZ1|ERLEC_HUMAN	65.9487	1.45	0	0	0	1.45	1				699854	1				1		54858.2	Endoplasmic reticulum lectin 1 OS=Homo sapiens OX=9606 GN=ERLEC1 PE=1 SV=1
1291	TRUE	Q86U70|LDB1_HUMAN	194.56	13.38	0	6.33	8.76	0	4		489469	334811		4		3	3		Oxidation (M)	46532.6	LIM domain-binding protein 1 OS=Homo sapiens OX=9606 GN=LDB1 PE=1 SV=2
516	TRUE	Q7Z417|NUFP2_HUMAN	385.321	27.48	7.19	4.32	0	26.62	15	441240	208043		6529832	14	5	3		19	Oxidation (M); Deamidation (NQ)	76121.1	FMR1-interacting protein NUFIP2 OS=Homo sapiens OX=9606 GN=NUFIP2 PE=1 SV=1
2921	TRUE	Q8IXR9|CL056_HUMAN	19.1476	0.96	0.96	0	0	0	1	189822				1	1					71046.1	Uncharacterized protein C12orf56 OS=Homo sapiens OX=9606 GN=C12orf56 PE=2 SV=3
265	FALSE	Q96LL4|CH048_HUMAN	26.9846	1.88	1.88	0	0	0	1	15560301				1	2					36789.6	Uncharacterized protein C8orf48 OS=Homo sapiens OX=9606 GN=C8orf48 PE=1 SV=2
1204	FALSE	P13591|NCAM1_HUMAN	82.1326	0.93	0.93	0	0	0	1	312456				1	1					94574.2	Neural cell adhesion molecule 1 OS=Homo sapiens OX=9606 GN=NCAM1 PE=1 SV=3
557	TRUE	Q9H6S0|YTDC2_HUMAN	353.404	10	3.36	0.77	0	10	15	455484	22695.1		1.92693e+06	14	5	1		14	Deamidation (NQ)	160248	3'-5' RNA helicase YTHDC2 OS=Homo sapiens OX=9606 GN=YTHDC2 PE=1 SV=2
2922	TRUE	Q4L235|ACSF4_HUMAN	22.935	0.55	0.55	0	0	0	1	307742				1	1					122597	Beta-alanine-activating enzyme OS=Homo sapiens OX=9606 GN=AASDH PE=1 SV=3
1186	FALSE	P16403|H12_HUMAN	256.673	15.49	15.49	15.49	10.8	4.23	4	4.20123e+06	1.94017e+06		377058	4	5	4	2	1		21364.7	Histone H1.2 OS=Homo sapiens OX=9606 GN=H1-2 PE=1 SV=2
1487	FALSE	Q6ZN06|ZN813_HUMAN	154.146	3.08	1.46	0	1.46	3.08	2					1	2		1	3	Acetylation (Protein N-term)	71720.6	Zinc finger protein 813 OS=Homo sapiens OX=9606 GN=ZNF813 PE=2 SV=2
855	TRUE	A8MPP1|D11L8_HUMAN	319.659	10.25	9.15	1.1	1.21	1.21	9	2.06785e+06	26651.4	4215.79	10990.8	9	11	1	1	1		101811	Putative ATP-dependent RNA helicase DDX11-like protein 8 OS=Homo sapiens OX=9606 GN=DDX11L8 PE=1 SV=1
548	FALSE	Q8N3J5|PPM1K_HUMAN	108.368	1.88	1.88	1.88	1.88	0	1	1.19256e+06	176705	477162		1	1	2	1		Oxidation (M)	40997.4	Protein phosphatase 1K, mitochondrial OS=Homo sapiens OX=9606 GN=PPM1K PE=1 SV=1
277	TRUE	Q15149|PLEC_HUMAN	350.537	5.21	0.79	1.69	0	2.86	27	791494	223315		1.35532e+06	19	5	11		14	Deamidation (NQ)	531791	Plectin OS=Homo sapiens OX=9606 GN=PLEC PE=1 SV=3
2923	TRUE	Q9UPT5|EXOC7_HUMAN	28.5617	1.36	0	0	0	1.36	1				76712	1				1		83381.9	Exocyst complex component 7 OS=Homo sapiens OX=9606 GN=EXOC7 PE=1 SV=3
416	FALSE	Q8NFI4|F10A5_HUMAN	40.2222	1.63	1.63	0	0	0	1	15421698				1	15					41377.7	Putative protein FAM10A5 OS=Homo sapiens OX=9606 GN=ST13P5 PE=5 SV=1
2924	TRUE	P08708|RS17_HUMAN	120.153	16.3	16.3	0	0	0	1					1	1					15550.1	40S ribosomal protein S17 OS=Homo sapiens OX=9606 GN=RPS17 PE=1 SV=2
2925	TRUE	E7EW31|PROB1_HUMAN	17.4719	0.59	0	0	0	0.59	1				18320	1				1		106917	Proline-rich basic protein 1 OS=Homo sapiens OX=9606 GN=PROB1 PE=2 SV=2
558	TRUE	Q9H6T3|RPAP3_HUMAN	382.955	27.82	12.18	1.65	0	26.62	15	1240177	10143.6		3.33069e+06	15	6	1		17	Oxidation (M)	75718.6	RNA polymerase II-associated protein 3 OS=Homo sapiens OX=9606 GN=RPAP3 PE=1 SV=2
1315	FALSE	Q9NRP7|STK36_HUMAN	18.639	0.46	0.46	0	0	0	1	536014				1	1					143995	Serine/threonine-protein kinase 36 OS=Homo sapiens OX=9606 GN=STK36 PE=1 SV=2
717	TRUE	Q96F86|EDC3_HUMAN	349.037	22.05	6.89	1.97	0	20.67	11	1.00353e+06	112519		7061748	11	3	1		12		56077.5	Enhancer of mRNA-decapping protein 3 OS=Homo sapiens OX=9606 GN=EDC3 PE=1 SV=1
1019	TRUE	O43175|SERA_HUMAN	282.362	14.82	4.32	2.81	0	14.82	7	256044	56465.5		1.50133e+06	6	2	1		9		56650.5	D-3-phosphoglycerate dehydrogenase OS=Homo sapiens OX=9606 GN=PHGDH PE=1 SV=4
2653	FALSE	Q13796|SHRM2_HUMAN	52.428	0.43	0.43	0.43	0	0	1	105758	78708.1			1	2	5				176410	Protein Shroom2 OS=Homo sapiens OX=9606 GN=SHROOM2 PE=1 SV=1
1086	FALSE	Q8N6M5|ALLC_HUMAN	34.5929	1.53	0	1.53	0	0	1		77041.8			1		1				43558.7	Probable inactive allantoicase OS=Homo sapiens OX=9606 GN=ALLC PE=2 SV=4
2331	FALSE	Q00973|B4GN1_HUMAN	30.9826	1.13	0	0	1.13	0	1			433307136		1			2			58882.4	Beta-1,4 N-acetylgalactosaminyltransferase 1 OS=Homo sapiens OX=9606 GN=B4GALNT1 PE=1 SV=2
586	FALSE	O14983|AT2A1_HUMAN	207.421	6.09	4.8	2.8	0	2.5	6	1.82808e+06	150218		372048	6	5	2		2		110252	Sarcoplasmic/endoplasmic reticulum calcium ATPase 1 OS=Homo sapiens OX=9606 GN=ATP2A1 PE=1 SV=1
777	TRUE	O95983|MBD3_HUMAN	305.545	27.15	22.68	20.27	0	0	9	3.53224e+06	1.28639e+06			7	9	7			Oxidation (M); Deamidation (NQ)	32844.1	Methyl-CpG-binding domain protein 3 OS=Homo sapiens OX=9606 GN=MBD3 PE=1 SV=1
923	TRUE	Q9Y3B4|SF3B6_HUMAN	295.917	46.4	41.6	11.2	0	17.6	7	38629908	590046		13954.7	6	11	2		3	Oxidation (M)	14584.9	Splicing factor 3B subunit 6 OS=Homo sapiens OX=9606 GN=SF3B6 PE=1 SV=1
429	TRUE	O00571|DDX3X_HUMAN	386.387	23.56	12.69	7.4	7.1	19.49	16	1274380	298757	170480	3.96091e+06	12	12	11	8	15	Oxidation (M)	73243.4	ATP-dependent RNA helicase DDX3X OS=Homo sapiens OX=9606 GN=DDX3X PE=1 SV=3
1292	TRUE	Q9Y5V3|MAGD1_HUMAN	268.583	6.43	2.96	1.54	0	6.43	5				274563	2	2	1		6		86160.9	Melanoma-associated antigen D1 OS=Homo sapiens OX=9606 GN=MAGED1 PE=1 SV=3
1182	FALSE	P23975|SC6A2_HUMAN	53.0696	0.97	0.97	0	0	0	1	348477				1	1					69332	Sodium-dependent noradrenaline transporter OS=Homo sapiens OX=9606 GN=SLC6A2 PE=1 SV=1
2926	TRUE	Q9Y262|EIF3L_HUMAN	40.7975	1.77	1.77	0	0	0	1	15656.3				1	1					66727	Eukaryotic translation initiation factor 3 subunit L OS=Homo sapiens OX=9606 GN=EIF3L PE=1 SV=1
2927	TRUE	P06730|IF4E_HUMAN	18.7882	6.45	0	0	0	6.45	1				103411	1				1		25097.2	Eukaryotic translation initiation factor 4E OS=Homo sapiens OX=9606 GN=EIF4E PE=1 SV=2
2928	TRUE	Q8NGQ1|OR9G4_HUMAN	40.4582	1.83	0	0	0	1.83	1				1.61895e+06	1				1		36343.6	Olfactory receptor 9G4 OS=Homo sapiens OX=9606 GN=OR9G4 PE=3 SV=2
2802	FALSE	Q86UK5|LBN_HUMAN	26.2975	0.46	0.46	0	0	0	1	194437				1	1				Deamidation (NQ)	147948	Limbin OS=Homo sapiens OX=9606 GN=EVC2 PE=1 SV=1
2188	TRUE	Q13045|FLII_HUMAN	127.234	1.26	0.47	0	0.47	1.26	2				28162.8	1	1		1	2		144751	Protein flightless-1 homolog OS=Homo sapiens OX=9606 GN=FLII PE=1 SV=2
1487	FALSE	B4DXR9|ZN732_HUMAN	136.091	2.56	2.56	0	1.54	1.54	2	670706				1	3		1	2		67839.4	Zinc finger protein 732 OS=Homo sapiens OX=9606 GN=ZNF732 PE=2 SV=1
2929	TRUE	Q8IZ21|PHAR4_HUMAN	77.2266	1.85	0	0	0	1.85	1				11205.5	1				1		78211.2	Phosphatase and actin regulator 4 OS=Homo sapiens OX=9606 GN=PHACTR4 PE=1 SV=1
1727	TRUE	Q5T3J3|LRIF1_HUMAN	196.133	4.68	3.51	1.17	0	0	3	266923	44545.9			3	2	1			Oxidation (M)	84568.1	Ligand-dependent nuclear receptor-interacting factor 1 OS=Homo sapiens OX=9606 GN=LRIF1 PE=1 SV=1
601	TRUE	P18615|NELFE_HUMAN	391.727	46.05	46.05	18.42	0	10.26	14	12875805	840182		529722	13	21	5		3	Oxidation (M); Deamidation (NQ)	43239.8	Negative elongation factor E OS=Homo sapiens OX=9606 GN=NELFE PE=1 SV=3
1728	TRUE	Q8WVM7|STAG1_HUMAN	104.202	1.91	1.91	0	0.56	0	3	136863				2	3		1			144427	Cohesin subunit SA-1 OS=Homo sapiens OX=9606 GN=STAG1 PE=1 SV=3
2192	TRUE	Q9BT23|LIMD2_HUMAN	132.913	18.9	13.39	0	0	5.51	2	273730				1	1			1	Acetylation (Protein N-term)	14070	LIM domain-containing protein 2 OS=Homo sapiens OX=9606 GN=LIMD2 PE=1 SV=1
462	FALSE	Q8TD47|RS4Y2_HUMAN	295.271	22.43	6.08	8.75	13.31	15.59	8	2.21621e+06	2.3519e+06	1.92005e+06	6.1442e+06	8	2	5	8	8		29295.4	40S ribosomal protein S4, Y isoform 2 OS=Homo sapiens OX=9606 GN=RPS4Y2 PE=2 SV=3
602	TRUE	Q9NWK9|BCD1_HUMAN	378.217	33.4	30.64	2.13	0	4.89	14	3.96996e+06	57398.6		104818	14	13	1		2	Deamidation (NQ); Acetylation (Protein N-term); Oxidation (M)	53918.3	Box C/D snoRNA protein 1 OS=Homo sapiens OX=9606 GN=ZNHIT6 PE=1 SV=1
1139	TRUE	Q9GZR7|DDX24_HUMAN	244.624	7.68	7.68	0	0	0	6	547812				5	8				Oxidation (M); Carbamidomethylation	96331.8	ATP-dependent RNA helicase DDX24 OS=Homo sapiens OX=9606 GN=DDX24 PE=1 SV=1
1729	TRUE	Q92736|RYR2_HUMAN	74.0333	0.36	0.12	0.12	0	0.24	3					1	1	1		2		564567	Ryanodine receptor 2 OS=Homo sapiens OX=9606 GN=RYR2 PE=1 SV=3
2930	TRUE	Q9BVC5|ASHWN_HUMAN	112.449	5.6	5.6	0	0	0	1	478576				1	1					25858.4	Ashwin OS=Homo sapiens OX=9606 GN=C2orf49 PE=1 SV=1
1474	TRUE	Q5R372|RBG1L_HUMAN	167.48	4.29	0	0	0	4.29	4				208091	2				5		92512.9	Rab GTPase-activating protein 1-like OS=Homo sapiens OX=9606 GN=RABGAP1L PE=1 SV=1
1730	TRUE	O60879|DIAP2_HUMAN	139.7	2.91	0	0	0	2.91	3				399976	3				4		125569	Protein diaphanous homolog 2 OS=Homo sapiens OX=9606 GN=DIAPH2 PE=1 SV=1
141	FALSE	P51654|GPC3_HUMAN	15.8664	1.21	0	0	0	1.21	1					1				1		65562.6	Glypican-3 OS=Homo sapiens OX=9606 GN=GPC3 PE=1 SV=1
974	FALSE	Q15678|PTN14_HUMAN	80.0026	0.51	0	0	0	0.51	1				546068	1				2		135261	Tyrosine-protein phosphatase non-receptor type 14 OS=Homo sapiens OX=9606 GN=PTPN14 PE=1 SV=2
1140	TRUE	Q9UG01|IF172_HUMAN	197.565	3.6	0.34	0	0	3.26	6				708224	5	1			5		197576	Intraflagellar transport protein 172 homolog OS=Homo sapiens OX=9606 GN=IFT172 PE=1 SV=2
1293	TRUE	Q9Y224|RTRAF_HUMAN	249.113	22.54	19.26	0	0	9.84	5	189871			347901	4	4			3		28068.1	RNA transcription, translation and transport factor protein OS=Homo sapiens OX=9606 GN=RTRAF PE=1 SV=1
1731	TRUE	O00712|NFIB_HUMAN	218.992	7.86	2.62	5.24	0	0	3		149719			1	1	2				47441.9	Nuclear factor 1 B-type OS=Homo sapiens OX=9606 GN=NFIB PE=1 SV=2
2931	TRUE	Q9H6R0|DHX33_HUMAN	77.196	1.41	1.41	0	0	0	1	42067.2				1	1					78874.1	ATP-dependent RNA helicase DHX33 OS=Homo sapiens OX=9606 GN=DHX33 PE=1 SV=2
2194	TRUE	Q9UNX3|RL26L_HUMAN	142.438	11.72	0	11.72	0	0	2		280748			2		2				17256.2	60S ribosomal protein L26-like 1 OS=Homo sapiens OX=9606 GN=RPL26L1 PE=1 SV=1
83	TRUE	O43290|SNUT1_HUMAN	534.377	52.75	50.25	32.12	8.88	24.62	46	96510368	10381685	462348	5692775	42	63	26	6	17	Oxidation (M); Carbamidomethylation; Deamidation (NQ)	90254.8	U4/U6.U5 tri-snRNP-associated protein 1 OS=Homo sapiens OX=9606 GN=SART1 PE=1 SV=1
2041	FALSE	Q12796|PNRC1_HUMAN	25.1115	1.83	0	0	1.83	1.83	1			16920.6	383087	1			1	1		35224.6	Proline-rich nuclear receptor coactivator 1 OS=Homo sapiens OX=9606 GN=PNRC1 PE=1 SV=1
2932	TRUE	A8MYJ7|TTC34_HUMAN	21.5174	1.06	0	0	1.06	0	1			91117.9		1			1			60902.7	Tetratricopeptide repeat protein 34 OS=Homo sapiens OX=9606 GN=TTC34 PE=2 SV=2
1660	TRUE	Q59GN2|R39L5_HUMAN	146.487	19.61	19.61	0	19.61	19.61	3	3181535		6770959	15063496	3	2		3	3		6322.59	Putative 60S ribosomal protein L39-like 5 OS=Homo sapiens OX=9606 GN=RPL39P5 PE=5 SV=2
551	FALSE	A0PK00|T120B_HUMAN	31.7224	1.77	1.77	0	0	0	1	93516				1	1					40245.8	Transmembrane protein 120B OS=Homo sapiens OX=9606 GN=TMEM120B PE=1 SV=1
2503	FALSE	O95007|OR6B1_HUMAN	18.5964	1.93	1.93	0	0	0	1	925197				1	2					35299.5	Olfactory receptor 6B1 OS=Homo sapiens OX=9606 GN=OR6B1 PE=1 SV=1
204	TRUE	Q9NRL2|BAZ1A_HUMAN	468.489	21.72	21.72	1.93	0.39	2.06	30	16144578	81900.6		137681	27	38	3	2	3	Carbamidomethylation; Deamidation (NQ)	178702	Bromodomain adjacent to zinc finger domain protein 1A OS=Homo sapiens OX=9606 GN=BAZ1A PE=1 SV=2
1141	TRUE	Q9H1D9|RPC6_HUMAN	272.397	21.2	17.72	11.71	0	15.19	6	3.35231e+06	413070		1.00764e+06	6	5	4		6		35684	DNA-directed RNA polymerase III subunit RPC6 OS=Homo sapiens OX=9606 GN=POLR3F PE=1 SV=1
1863	FALSE	Q3SXY8|AR13B_HUMAN	68.0676	1.4	0	1.4	1.4	1.4	1					1		1	1	1		48643.2	ADP-ribosylation factor-like protein 13B OS=Homo sapiens OX=9606 GN=ARL13B PE=1 SV=1
1732	TRUE	P05981|HEPS_HUMAN	105.956	3.36	1.44	1.44	1.92	0	3			2.26721e+06		1	1	2	7			45011.4	Serine protease hepsin OS=Homo sapiens OX=9606 GN=HPN PE=1 SV=1
2933	TRUE	Q92622|RUBIC_HUMAN	43.6922	0.62	0.62	0	0	0	1	646704				1	1				Deamidation (NQ)	108622	Run domain Beclin-1-interacting and cysteine-rich domain-containing protein OS=Homo sapiens OX=9606 GN=RUBCN PE=1 SV=4
517	TRUE	Q9BXF3|CECR2_HUMAN	374.313	10.78	2.49	7.41	8.56	0.54	15	648836	2.91876e+06	1835711	66109.9	14	4	12	12	1	Oxidation (M); Deamidation (NQ)	164213	Chromatin remodeling regulator CECR2 OS=Homo sapiens OX=9606 GN=CECR2 PE=1 SV=2
2934	TRUE	P51553|IDH3G_HUMAN	16.3353	2.54	0	0	0	2.54	1				2.19443e+06	1				1		42794.3	Isocitrate dehydrogenase [NAD] subunit gamma, mitochondrial OS=Homo sapiens OX=9606 GN=IDH3G PE=1 SV=1
1475	TRUE	O60281|ZN292_HUMAN	194.113	1.58	0.88	1.1	0	0	4	255990	630281			4	2	3				304816	Zinc finger protein 292 OS=Homo sapiens OX=9606 GN=ZNF292 PE=1 SV=3
278	TRUE	Q9Y2U8|MAN1_HUMAN	455.834	38.42	37.76	0	0	0.66	24	17589892			200351	23	28			1	Acetylation (Protein N-term); Oxidation (M); Carbamidomethylation; Deamidation (NQ)	99997.5	Inner nuclear membrane protein Man1 OS=Homo sapiens OX=9606 GN=LEMD3 PE=1 SV=2
2935	TRUE	O75348|VATG1_HUMAN	115.749	12.71	0	12.71	0	0	1		68054.2			1		1			Acetylation (Protein N-term)	13757.5	V-type proton ATPase subunit G 1 OS=Homo sapiens OX=9606 GN=ATP6V1G1 PE=1 SV=3
2196	TRUE	Q53EL6|PDCD4_HUMAN	111.547	4.48	3.2	0	0	1.28	2	1463.01				1	1			1		51735.2	Programmed cell death protein 4 OS=Homo sapiens OX=9606 GN=PDCD4 PE=1 SV=2
1142	TRUE	Q99879|H2B1M_HUMAN	257.989	40.48	34.92	27.78	24.6	31.75	5	405653			242564	1	5	4	3	5	Oxidation (M)	13989.3	Histone H2B type 1-M OS=Homo sapiens OX=9606 GN=H2BC14 PE=1 SV=3
2936	TRUE	Q6ZRT6|PR23B_HUMAN	16.6528	2.26	0	0	0	2.26	1				583914	1				1		28269.1	Proline-rich protein 23B OS=Homo sapiens OX=9606 GN=PRR23B PE=1 SV=1
856	TRUE	O75342|LX12B_HUMAN	283.789	12.7	6.28	5.28	9.13	6.42	8	424828	557538	452177	383998	6	3	4	6	4	Oxidation (M)	80355.7	Arachidonate 12-lipoxygenase, 12R-type OS=Homo sapiens OX=9606 GN=ALOX12B PE=1 SV=1
1294	TRUE	Q92574|TSC1_HUMAN	203.485	4.64	0	0	0	4.64	5				342254	5				5		129767	Hamartin OS=Homo sapiens OX=9606 GN=TSC1 PE=1 SV=2
2937	TRUE	Q9C0F1|CEP44_HUMAN	85.7245	3.33	3.33	0	0	0	1	35550.7				1	1					44139.6	Centrosomal protein of 44 kDa OS=Homo sapiens OX=9606 GN=CEP44 PE=1 SV=2
2127	FALSE	O95741|CPNE6_HUMAN	68.8408	1.62	0	0	0	1.62	1				46367.1	1				1		61991.2	Copine-6 OS=Homo sapiens OX=9606 GN=CPNE6 PE=1 SV=3
2198	TRUE	Q9H4A6|GOLP3_HUMAN	165.075	7.38	7.38	0	0	0	2	653114				2	2					33810.5	Golgi phosphoprotein 3 OS=Homo sapiens OX=9606 GN=GOLPH3 PE=1 SV=1
1733	TRUE	A4D1E1|Z804B_HUMAN	72.3978	1.33	0	0.89	0.44	0.44	3		1145822	2.73002e+06	88851.7	2		2	1	6		152573	Zinc finger protein 804B OS=Homo sapiens OX=9606 GN=ZNF804B PE=2 SV=2
1734	TRUE	P29374|ARI4A_HUMAN	91.1552	2.07	2.07	0	0	0	3	165147				2	3				Oxidation (M)	142752	AT-rich interactive domain-containing protein 4A OS=Homo sapiens OX=9606 GN=ARID4A PE=1 SV=3
410	TRUE	Q13885|TBB2A_HUMAN	373.08	34.83	24.49	20.45	16.85	32.81	14	100252			70349.6	1	14	10	7	19	Oxidation (M); Carbamidomethylation; Deamidation (NQ)	49907	Tubulin beta-2A chain OS=Homo sapiens OX=9606 GN=TUBB2A PE=1 SV=1
1736	TRUE	P02786|TFR1_HUMAN	113.931	3.29	0.79	0.79	0	1.71	3		74831.1		2203.54	2	1	1		1	Deamidation (NQ)	84871.4	Transferrin receptor protein 1 OS=Homo sapiens OX=9606 GN=TFRC PE=1 SV=2
1737	TRUE	Q6FI81|CPIN1_HUMAN	141.671	7.69	2.56	2.56	0	5.13	3				810552	2	1	1		2		33582.3	Anamorsin OS=Homo sapiens OX=9606 GN=CIAPIN1 PE=1 SV=2
559	TRUE	P33176|KINH_HUMAN	374.463	18.28	1.14	0	0	18.28	15				1.37662e+06	10	1			15		109685	Kinesin-1 heavy chain OS=Homo sapiens OX=9606 GN=KIF5B PE=1 SV=1
1698	FALSE	Q01453|PMP22_HUMAN	66.5814	3.75	3.75	0	0	3.75	1	699756			347958	1	1			1		17891.1	Peripheral myelin protein 22 OS=Homo sapiens OX=9606 GN=PMP22 PE=1 SV=1
626	FALSE	Q6UXM1|LRIG3_HUMAN	16.0327	0.54	0	0	0	0.54	1				1.37537e+06	1				1		123434	Leucine-rich repeats and immunoglobulin-like domains protein 3 OS=Homo sapiens OX=9606 GN=LRIG3 PE=1 SV=1
2199	TRUE	Q9P0V3|SH3B4_HUMAN	39.7754	1.77	0	0	0	1.77	2				103169	2				2		107496	SH3 domain-binding protein 4 OS=Homo sapiens OX=9606 GN=SH3BP4 PE=1 SV=1
2938	TRUE	P60510|PP4C_HUMAN	114.946	4.23	4.23	0	0	0	1	49136.3				1	1					35079.9	Serine/threonine-protein phosphatase 4 catalytic subunit OS=Homo sapiens OX=9606 GN=PPP4C PE=1 SV=1
857	TRUE	Q15366|PCBP2_HUMAN	302.305	22.74	21.1	13.97	9.32	14.25	7	6458689	1.7259e+06	18716.9	1.91956e+06	4	8	4	2	4	Oxidation (M); Deamidation (NQ); Carbamidomethylation	38580.1	Poly(rC)-binding protein 2 OS=Homo sapiens OX=9606 GN=PCBP2 PE=1 SV=1
2939	TRUE	O60888|CUTA_HUMAN	89.4074	7.82	0	0	0	7.82	1				527160	1				1		19116.3	Protein CutA OS=Homo sapiens OX=9606 GN=CUTA PE=1 SV=2
193	TRUE	O14646|CHD1_HUMAN	461.655	19.01	17.66	3.39	0.53	1.75	31	8460707	603244		46084	22	31	5	1	4	Oxidation (M); Deamidation (NQ); Carbamidomethylation	196688	Chromodomain-helicase-DNA-binding protein 1 OS=Homo sapiens OX=9606 GN=CHD1 PE=1 SV=2
551	FALSE	Q9NU19|TB22B_HUMAN	31.7224	1.19	1.19	0	0	0	1	93516				1	1					59081.1	TBC1 domain family member 22B OS=Homo sapiens OX=9606 GN=TBC1D22B PE=1 SV=3
430	TRUE	Q9BVP2|GNL3_HUMAN	395.346	30.78	24.59	12.75	11.84	15.66	17	5289016	843992	920592	2.71545e+06	13	17	7	6	10	Deamidation (NQ); Oxidation (M)	61993.2	Guanine nucleotide-binding protein-like 3 OS=Homo sapiens OX=9606 GN=GNL3 PE=1 SV=2
603	TRUE	Q9UJS0|S2513_HUMAN	382.746	24.3	18.22	8.89	5.63	18.37	13	2.42015e+06	351460	21169.6	1.10999e+06	11	13	6	3	11	Oxidation (M)	74175.6	Electrogenic aspartate/glutamate antiporter SLC25A13, mitochondrial OS=Homo sapiens OX=9606 GN=SLC25A13 PE=1 SV=2
1142	TRUE	O60814|H2B1K_HUMAN	257.989	40.48	34.92	27.78	24.6	31.75	5	405653			242564	1	5	4	3	5	Oxidation (M)	13890.1	Histone H2B type 1-K OS=Homo sapiens OX=9606 GN=H2BC12 PE=1 SV=3
868	FALSE	P0CG47|UBB_HUMAN	294.541	25.76	24.02	17.47	23.14	21.4	7	18465470	9852915	4.53448e+06	17915206	6	11	7	8	9	Oxidation (M)	25761.6	Polyubiquitin-B OS=Homo sapiens OX=9606 GN=UBB PE=1 SV=1
2940	TRUE	Q9NS73|MBIP1_HUMAN	125.328	3.49	3.49	0	0	0	1	176349				1	1					39281.5	MAP3K12-binding inhibitory protein 1 OS=Homo sapiens OX=9606 GN=MBIP PE=1 SV=2
1083	FALSE	Q9UQP3|TENN_HUMAN	63.2965	0.46	0.46	0	0	0	1	318514				1	1					144034	Tenascin-N OS=Homo sapiens OX=9606 GN=TNN PE=1 SV=2
1957	FALSE	O75038|PLCH2_HUMAN	17.9202	0.42	0	0	0	0.42	1					1				1	Deamidation (NQ)	154668	1-phosphatidylinositol 4,5-bisphosphate phosphodiesterase eta-2 OS=Homo sapiens OX=9606 GN=PLCH2 PE=1 SV=3
2941	TRUE	Q52LG2|KR132_HUMAN	36.0325	4	0	4	0	0	1		649147			1		1				18726.8	Keratin-associated protein 13-2 OS=Homo sapiens OX=9606 GN=KRTAP13-2 PE=1 SV=1
205	TRUE	Q15323|K1H1_HUMAN	413.452	45.67	1.68	37.02	4.81	35.82	24		908117		19950310	4	2	21	4	45	Oxidation (M); Deamidation (NQ); Carbamidomethylation	47237.1	Keratin, type I cuticular Ha1 OS=Homo sapiens OX=9606 GN=KRT31 PE=1 SV=3
2202	TRUE	Q8N5C8|TAB3_HUMAN	116.951	2.95	0	2.11	0	0.84	2		6888.41			1		1		1		78652.9	TGF-beta-activated kinase 1 and MAP3K7-binding protein 3 OS=Homo sapiens OX=9606 GN=TAB3 PE=1 SV=3
1738	TRUE	O43795|MYO1B_HUMAN	123.668	2.11	0.53	0	0	2.11	3				233868	2	1			4		131985	Unconventional myosin-Ib OS=Homo sapiens OX=9606 GN=MYO1B PE=1 SV=3
519	TRUE	Q9NXV6|CARF_HUMAN	396.487	32.76	25.52	20.69	6.21	10.34	15	10141074	2.27238e+06	88107.5	613651	15	14	10	4	6	Acetylation (Protein N-term); Oxidation (M); Carbamidomethylation	61124.9	CDKN2A-interacting protein OS=Homo sapiens OX=9606 GN=CDKN2AIP PE=1 SV=3
858	TRUE	Q8NE71|ABCF1_HUMAN	270.31	11.95	3.91	0.71	0	11.24	9	2.94864e+06	4.54808e+06		1.69815e+06	9	4	1		8		95925.7	ATP-binding cassette sub-family F member 1 OS=Homo sapiens OX=9606 GN=ABCF1 PE=1 SV=2
533	FALSE	Q96D46|NMD3_HUMAN	91.1941	1.39	1.39	1.39	0	0	1	145485	93968.3			1	3	2				57603.2	60S ribosomal export protein NMD3 OS=Homo sapiens OX=9606 GN=NMD3 PE=1 SV=1
7	TRUE	P21333|FLNA_HUMAN	670.532	56.4	44.92	16.55	9.86	51.04	135	147294704	6.41905e+06	1.8763e+06	372732672	125	131	36	22	184	Deamidation (NQ); Oxidation (M); Carbamidomethylation	280739	Filamin-A OS=Homo sapiens OX=9606 GN=FLNA PE=1 SV=4
2942	TRUE	O60524|NEMF_HUMAN	19.7294	0.56	0.56	0	0	0	1	57676				1	1				Deamidation (NQ)	122954	Ribosome quality control complex subunit NEMF OS=Homo sapiens OX=9606 GN=NEMF PE=1 SV=4
1021	TRUE	Q13310|PABP4_HUMAN	281.01	9.63	6.52	2.64	0	8.7	7				105791	1	4	2		6		70782.9	Polyadenylate-binding protein 4 OS=Homo sapiens OX=9606 GN=PABPC4 PE=1 SV=1
2943	TRUE	A0A0C4DH55|KVD07_HUMAN	94.4897	7.56	0	0	7.56	0	1			33899.9		1			1			13147.8	Immunoglobulin kappa variable 3D-7 OS=Homo sapiens OX=9606 GN=IGKV3D-7 PE=3 SV=5
97	FALSE	A0A1B0GUU1|CQ113_HUMAN	82.2002	1.04	1.04	1.04	0	0	1	918241	628742			1	3	1				72431.8	Uncharacterized protein C17orf113 OS=Homo sapiens OX=9606 GN=C17orf113 PE=4 SV=1
2944	TRUE	Q9Y613|FHOD1_HUMAN	93.19	1.12	0	0	0	1.12	1					1				1		126551	FH1/FH2 domain-containing protein 1 OS=Homo sapiens OX=9606 GN=FHOD1 PE=1 SV=3
889	FALSE	Q96CK0|ZN653_HUMAN	151.934	1.3	0.98	0.98	0	1.3	2	523906	44959.3		84549.4	2	1	1		1		67234.7	Zinc finger protein 653 OS=Homo sapiens OX=9606 GN=ZNF653 PE=1 SV=1
1477	TRUE	P53365|ARFP2_HUMAN	210.131	12.9	3.23	0	0	12.9	4	101780			2.157e+06	4	3			6		37855.7	Arfaptin-2 OS=Homo sapiens OX=9606 GN=ARFIP2 PE=1 SV=1
2203	TRUE	Q9Y3Q8|T22D4_HUMAN	121.52	6.08	0	1.52	0	4.56	2		109657		36345.9	2		1		1		41026	TSC22 domain family protein 4 OS=Homo sapiens OX=9606 GN=TSC22D4 PE=1 SV=2
2945	TRUE	P35590|TIE1_HUMAN	16.5366	0.62	0	0	0	0.62	1				172415	1				1		125090	Tyrosine-protein kinase receptor Tie-1 OS=Homo sapiens OX=9606 GN=TIE1 PE=1 SV=1
304	FALSE	Q07699|SCN1B_HUMAN	74.8397	2.75	2.75	0	0	0	1	1.03471e+06				1	1					24707.1	Sodium channel subunit beta-1 OS=Homo sapiens OX=9606 GN=SCN1B PE=1 SV=1
2207	TRUE	Q9UHD1|CHRD1_HUMAN	132.723	6.93	0	0	0	6.93	2				459104	2				2		37489.8	Cysteine and histidine-rich domain-containing protein 1 OS=Homo sapiens OX=9606 GN=CHORDC1 PE=1 SV=2
2545	FALSE	Q03181|PPARD_HUMAN	87.3415	1.59	0	1.59	1.59	1.59	1		1.81894e+06	1.92708e+06	1.37847e+06	1		1	1	1		49903.4	Peroxisome proliferator-activated receptor delta OS=Homo sapiens OX=9606 GN=PPARD PE=1 SV=1
16	TRUE	P12270|TPR_HUMAN	611.497	40.88	38.85	10.41	0.47	13.67	94	98916360	1.92216e+06	9069.58	7099584	86	105	21	2	33	Acetylation (Protein N-term); Oxidation (M); Deamidation (NQ)	267293	Nucleoprotein TPR OS=Homo sapiens OX=9606 GN=TPR PE=1 SV=3
1478	TRUE	O43237|DC1L2_HUMAN	118.522	8.94	0	0	0	8.94	4				551931	4				4		54099.3	Cytoplasmic dynein 1 light intermediate chain 2 OS=Homo sapiens OX=9606 GN=DYNC1LI2 PE=1 SV=1
2208	TRUE	Q16666|IF16_HUMAN	116.21	2.55	0	1.78	0	0.76	2		40343.4		33134.5	2		2		1	Acetylation (Protein N-term); Deamidation (NQ)	88255.6	Gamma-interferon-inducible protein 16 OS=Homo sapiens OX=9606 GN=IFI16 PE=1 SV=3
331	TRUE	Q14807|KIF22_HUMAN	453.549	39.55	36.39	22.41	5.71	14.89	23	16148229	2.8615e+06	79528.2	932104	21	27	18	3	9	Acetylation (Protein N-term); Oxidation (M)	73262.2	Kinesin-like protein KIF22 OS=Homo sapiens OX=9606 GN=KIF22 PE=1 SV=5
1121	FALSE	Q9HAK2|COE2_HUMAN	195.36	7.3	1.39	5.91	2.26	0	4		541485	34665.3		4	1	3	1			62650	Transcription factor COE2 OS=Homo sapiens OX=9606 GN=EBF2 PE=1 SV=4
68	FALSE	Q6NXG1|ESRP1_HUMAN	19.7145	0.88	0	0	0	0.88	1					1				1		75585.4	Epithelial splicing regulatory protein 1 OS=Homo sapiens OX=9606 GN=ESRP1 PE=1 SV=2
1479	TRUE	Q9Y2H2|SAC2_HUMAN	88.4402	2.12	1.59	0	0	1.06	4	426929			260690	1	3			2		128407	Phosphatidylinositide phosphatase SAC2 OS=Homo sapiens OX=9606 GN=INPP5F PE=1 SV=3
2946	TRUE	Q9NYW8|RBAK_HUMAN	108.937	2.38	2.38	0	0	0	1	14833.3				1	1					82994.7	RB-associated KRAB zinc finger protein OS=Homo sapiens OX=9606 GN=RBAK PE=1 SV=1
2947	TRUE	Q9H2X6|HIPK2_HUMAN	115.68	1.09	0	1.09	0	0	1		65502.4			1		1				130966	Homeodomain-interacting protein kinase 2 OS=Homo sapiens OX=9606 GN=HIPK2 PE=1 SV=2
1295	TRUE	P35900|K1C20_HUMAN	246.358	8.49	4.72	5.9	6.37	2.59	5	289099	133443	694712		2	4	5	6	2	Oxidation (M); Deamidation (NQ)	48486.6	Keratin, type I cytoskeletal 20 OS=Homo sapiens OX=9606 GN=KRT20 PE=1 SV=1
2210	TRUE	Q9NQS1|AVEN_HUMAN	102.241	3.31	1.66	0	1.66	0	2			106600		1	4		1			38506.1	Cell death regulator Aven OS=Homo sapiens OX=9606 GN=AVEN PE=1 SV=1
1740	TRUE	O60907|TBL1X_HUMAN	185.288	5.03	3.99	0	1.04	0	3	64544.5				1	2		1			62495.7	F-box-like/WD repeat-containing protein TBL1X OS=Homo sapiens OX=9606 GN=TBL1X PE=1 SV=3
1741	TRUE	Q14191|WRN_HUMAN	100.367	1.68	1.26	0.42	0.42	0.42	3	2.04428e+06				2	2	1	1	1		162461	Bifunctional 3'-5' exonuclease/ATP-dependent helicase WRN OS=Homo sapiens OX=9606 GN=WRN PE=1 SV=2
778	TRUE	Q9NW64|RBM22_HUMAN	341.874	25.24	25.24	25.24	0	0	10	9175674	4385681			10	12	12			Acetylation (Protein N-term)	46895.6	Pre-mRNA-splicing factor RBM22 OS=Homo sapiens OX=9606 GN=RBM22 PE=1 SV=1
2211	TRUE	O75821|EIF3G_HUMAN	139.686	8.44	0	0	0	8.44	2				426906	2				2		35611	Eukaryotic translation initiation factor 3 subunit G OS=Homo sapiens OX=9606 GN=EIF3G PE=1 SV=2
2539	FALSE	O95025|SEM3D_HUMAN	51.0251	1.03	1.03	0	0	0	1	95955.8				1	1					89651.3	Semaphorin-3D OS=Homo sapiens OX=9606 GN=SEMA3D PE=2 SV=2
1143	TRUE	Q9HCY8|S10AE_HUMAN	190.692	42.31	5.77	6.73	6.73	42.31	6		264754		1.18525e+06	4	1	2	1	5		11662.1	Protein S100-A14 OS=Homo sapiens OX=9606 GN=S100A14 PE=1 SV=1
2948	TRUE	Q9Y241|HIG1A_HUMAN	116.761	19.35	19.35	19.35	19.35	19.35	1	811107	295977	65783.7	282950	1	1	1	1	1	Acetylation (Protein N-term)	10142.9	HIG1 domain family member 1A, mitochondrial OS=Homo sapiens OX=9606 GN=HIGD1A PE=1 SV=1
232	FALSE	Q96BY9|SARAF_HUMAN	24.7144	1.77	1.77	0	0	0	1	173969				1	1					36975.2	Store-operated calcium entry-associated regulatory factor OS=Homo sapiens OX=9606 GN=SARAF PE=1 SV=1
1643	FALSE	Q4KMX7|F106A_HUMAN	19.1509	3.55	0	0	0	3.55	1				2239565	1				1		18794.6	Protein FAM106A OS=Homo sapiens OX=9606 GN=FAM106A PE=2 SV=2
1480	TRUE	Q15019|SEPT2_HUMAN	206.966	13.3	2.49	0	0	13.3	4				282902	3	1			4		41487.5	Septin-2 OS=Homo sapiens OX=9606 GN=SEPTIN2 PE=1 SV=1
1742	TRUE	Q9NPD3|EXOS4_HUMAN	217.767	13.88	13.88	0	0	4.9	3	3701920			58604.5	3	5			1	Acetylation (Protein N-term)	26383	Exosome complex component RRP41 OS=Homo sapiens OX=9606 GN=EXOSC4 PE=1 SV=3
925	TRUE	Q7Z4V5|HDGR2_HUMAN	298.489	10.28	10.28	0	0	0	8	3.49682e+06				7	21					74316.8	Hepatoma-derived growth factor-related protein 2 OS=Homo sapiens OX=9606 GN=HDGFL2 PE=1 SV=1
1022	TRUE	Q7Z7F0|KHDC4_HUMAN	281.842	12.54	5.86	7.65	6.19	0	6	1.62927e+06	750219	465518		6	4	4	4		Oxidation (M); Acetylation (Protein N-term)	64845.3	KH homology domain-containing protein 4 OS=Homo sapiens OX=9606 GN=KHDC4 PE=1 SV=1
836	FALSE	Q96JK9|MAML3_HUMAN	114.952	0.88	0	0.88	0	0	1		47437.6			1		1				122293	Mastermind-like protein 3 OS=Homo sapiens OX=9606 GN=MAML3 PE=1 SV=4
416	FALSE	Q8IZP2|ST134_HUMAN	40.2222	2.5	2.5	0	0	0	1	15421698				1	15					27406.8	Putative protein FAM10A4 OS=Homo sapiens OX=9606 GN=ST13P4 PE=5 SV=1
1743	TRUE	O43303|CP110_HUMAN	130.29	3.85	0	0	0	3.85	3				270037	3				3		113424	Centriolar coiled-coil protein of 110 kDa OS=Homo sapiens OX=9606 GN=CCP110 PE=1 SV=3
371	FALSE	Q9NPJ6|MED4_HUMAN	19.5677	2.22	2.22	0	0	0	1	22434.4				1	1					29745.4	Mediator of RNA polymerase II transcription subunit 4 OS=Homo sapiens OX=9606 GN=MED4 PE=1 SV=1
1296	TRUE	Q6ZSZ6|TSH1_HUMAN	215.062	4.92	2.04	1.76	0	1.11	5	640322	87710		15097.5	4	2	2		1		117916	Teashirt homolog 1 OS=Homo sapiens OX=9606 GN=TSHZ1 PE=1 SV=2
1744	TRUE	Q8IWT3|CUL9_HUMAN	83.5292	0.75	0.52	0.24	0	0.24	3	216124				1	2	1		2		281229	Cullin-9 OS=Homo sapiens OX=9606 GN=CUL9 PE=1 SV=2
1745	TRUE	P42677|RS27_HUMAN	224.325	38.1	28.57	25	15.48	28.57	3	632978	132730	83326.8	1.15453e+06	3	2	2	1	3	Carbamidomethylation	9461.12	40S ribosomal protein S27 OS=Homo sapiens OX=9606 GN=RPS27 PE=1 SV=3
307	FALSE	P12235|ADT1_HUMAN	375.17	31.21	27.18	25.84	23.83	31.21	14	4.54645e+06	1.55244e+06	720312	3.31702e+06	1	18	20	9	44	Oxidation (M)	33064.5	ADP/ATP translocase 1 OS=Homo sapiens OX=9606 GN=SLC25A4 PE=1 SV=4
1023	TRUE	P60842|IF4A1_HUMAN	243.965	17.24	6.16	3.45	6.16	9.85	7	187732	181756	61661.5	410415	6	4	1	2	4		46153.9	Eukaryotic initiation factor 4A-I OS=Homo sapiens OX=9606 GN=EIF4A1 PE=1 SV=1
1481	TRUE	A2RRP1|NBAS_HUMAN	145.615	1.48	0.25	0.51	0.51	1.22	4				30375	1	1	4	2	3		268571	NBAS subunit of NRZ tethering complex OS=Homo sapiens OX=9606 GN=NBAS PE=1 SV=2
2949	TRUE	P29084|T2EB_HUMAN	59.5313	3.09	3.09	0	0	0	1	128907				1	1					33043.7	Transcription initiation factor IIE subunit beta OS=Homo sapiens OX=9606 GN=GTF2E2 PE=1 SV=1
2950	TRUE	Q9UBS3|DNJB9_HUMAN	98.6605	6.28	0	6.28	0	0	1		6612.37			1		1				25518.3	DnaJ homolog subfamily B member 9 OS=Homo sapiens OX=9606 GN=DNAJB9 PE=1 SV=1
487	TRUE	O75475|PSIP1_HUMAN	393.716	27.74	26.6	4.72	0	7.55	17	17195822	284720		477045	16	27	4		5	Carbamidomethylation	60103.2	PC4 and SFRS1-interacting protein OS=Homo sapiens OX=9606 GN=PSIP1 PE=1 SV=1
2951	TRUE	Q8WXF0|SRS12_HUMAN	59.9102	4.21	0	4.21	0	0	1		5785.52			1		1				30511.9	Serine/arginine-rich splicing factor 12 OS=Homo sapiens OX=9606 GN=SRSF12 PE=2 SV=1
2952	TRUE	Q5VVW2|GARL3_HUMAN	18.0685	0.69	0.69	0	0	0	1	1.07925e+06				1	1					112852	GTPase-activating Rap/Ran-GAP domain-like protein 3 OS=Homo sapiens OX=9606 GN=GARNL3 PE=2 SV=2
718	TRUE	P51572|BAP31_HUMAN	329.052	32.93	11.79	2.44	4.88	32.93	11	457781			4.58013e+06	9	4	4	6	12		27991.6	B-cell receptor-associated protein 31 OS=Homo sapiens OX=9606 GN=BCAP31 PE=1 SV=3
2953	TRUE	P56192|SYMC_HUMAN	95.4368	1.22	0	0	0	1.22	1				22565.7	1				1		101116	Methionine--tRNA ligase, cytoplasmic OS=Homo sapiens OX=9606 GN=MARS1 PE=1 SV=2
462	TRUE	P62701|RS4X_HUMAN	402.817	57.03	33.08	30.8	40.68	45.25	18	9403474	5232098	3.71685e+06	11816070	18	10	15	17	18		29597.7	40S ribosomal protein S4, X isoform OS=Homo sapiens OX=9606 GN=RPS4X PE=1 SV=2
385	TRUE	Q9H0H5|RGAP1_HUMAN	426.482	33.54	33.54	12.34	3.8	10.76	20	22979384	2.58346e+06	25792.9	1.84071e+06	19	23	7	2	8	Acetylation (Protein N-term); Deamidation (NQ)	71026.5	Rac GTPase-activating protein 1 OS=Homo sapiens OX=9606 GN=RACGAP1 PE=1 SV=1
2954	TRUE	P08865|RSSA_HUMAN	113.395	5.76	0	5.76	0	0	1		21020.6			1		1				32854.1	40S ribosomal protein SA OS=Homo sapiens OX=9606 GN=RPSA PE=1 SV=4
1746	TRUE	P07814|SYEP_HUMAN	167.666	2.51	0	0	0	2.51	3				200923	3				3		170591	Bifunctional glutamate/proline--tRNA ligase OS=Homo sapiens OX=9606 GN=EPRS1 PE=1 SV=5
1297	TRUE	Q06265|EXOS9_HUMAN	261.587	12.76	12.76	0	0	0	5	2.63019e+06				5	7				Carbamidomethylation	48949	Exosome complex component RRP45 OS=Homo sapiens OX=9606 GN=EXOSC9 PE=1 SV=3
2217	TRUE	P47985|UCRI_HUMAN	86.7453	5.84	5.84	0	0	0	2	681239				2	4					29668	Cytochrome b-c1 complex subunit Rieske, mitochondrial OS=Homo sapiens OX=9606 GN=UQCRFS1 PE=1 SV=2
1747	TRUE	P46782|RS5_HUMAN	174.044	15.69	0	12.75	0	2.94	3		147448			2		2		1	Acetylation (Protein N-term)	22876.4	40S ribosomal protein S5 OS=Homo sapiens OX=9606 GN=RPS5 PE=1 SV=4
41	FALSE	Q9H4R4|CT191_HUMAN	110.432	13.73	6.86	6.86	0	0	2		480499			2	1	1				11335.7	Putative nuclear receptor corepressor 1-like protein NCOR1P1 OS=Homo sapiens OX=9606 GN=NCOR1P1 PE=5 SV=1
1208	FALSE	Q5HYM0|ZC12B_HUMAN	31.8481	0.72	0.72	0	0	0	1	72448.5				1	1					94205.3	Probable ribonuclease ZC3H12B OS=Homo sapiens OX=9606 GN=ZC3H12B PE=1 SV=3
1144	TRUE	Q9Y620|RA54B_HUMAN	196.02	6.15	4.84	0.66	0	0.66	6	1128808				4	4	2		1		102967	DNA repair and recombination protein RAD54B OS=Homo sapiens OX=9606 GN=RAD54B PE=1 SV=1
128	TRUE	Q99459|CDC5L_HUMAN	509.57	50.62	50.62	17.33	0	3.24	38	40883820	1134933		390504	36	47	11		3	Acetylation (Protein N-term); Deamidation (NQ)	92250.6	Cell division cycle 5-like protein OS=Homo sapiens OX=9606 GN=CDC5L PE=1 SV=2
2218	TRUE	Q5T848|GP158_HUMAN	63.3242	0.99	0.49	0.49	0	0	2		29955.9			1	1	1				135489	Probable G-protein coupled receptor 158 OS=Homo sapiens OX=9606 GN=GPR158 PE=1 SV=1
1352	FALSE	P56545|CTBP2_HUMAN	139.992	3.15	1.35	3.15	0	1.35	2					1	1	2		1		48944.9	C-terminal-binding protein 2 OS=Homo sapiens OX=9606 GN=CTBP2 PE=1 SV=1
1909	FALSE	Q9NQW7|XPP1_HUMAN	18.9613	0.96	0	0	0	0.96	1				668620	1				1		69917.8	Xaa-Pro aminopeptidase 1 OS=Homo sapiens OX=9606 GN=XPNPEP1 PE=1 SV=3
228	TRUE	Q96QE3|ATAD5_HUMAN	460.547	18.17	18.17	2.01	0.33	0.76	30	9988647	180427		81835.9	29	30	4	1	2	Oxidation (M)	207570	ATPase family AAA domain-containing protein 5 OS=Homo sapiens OX=9606 GN=ATAD5 PE=1 SV=4
1247	FALSE	Q9NRF8|PYRG2_HUMAN	109.435	2.05	0	0	0	2.05	1				250270	1				1		65677.6	CTP synthase 2 OS=Homo sapiens OX=9606 GN=CTPS2 PE=1 SV=1
2219	TRUE	P0C7V6|SP202_HUMAN	66.3786	1.71	0.73	0	0.98	0	2			294349		1	1		1			87541.3	Putative transcription factor SPT20 homolog-like 2 OS=Homo sapiens OX=9606 GN=SUPT20HL2 PE=5 SV=1
2220	TRUE	P49915|GUAA_HUMAN	65.8944	3.03	1.59	0	0	3.03	2	33295.2			252896	2	1			2		76715.4	GMP synthase [glutamine-hydrolyzing] OS=Homo sapiens OX=9606 GN=GMPS PE=1 SV=1
1748	TRUE	Q5TBB1|RNH2B_HUMAN	167.945	8.33	8.33	0	0	0	3	582391				3	4					35138.7	Ribonuclease H2 subunit B OS=Homo sapiens OX=9606 GN=RNASEH2B PE=1 SV=1
2955	TRUE	O95628|CNOT4_HUMAN	114.724	2.61	0	0	0	2.61	1				2562.75	1				1		63510	CCR4-NOT transcription complex subunit 4 OS=Homo sapiens OX=9606 GN=CNOT4 PE=1 SV=3
2956	TRUE	Q5F1R6|DJC21_HUMAN	44.4073	1.51	0	0	0	1.51	1				20969.1	1				1		62027.9	DnaJ homolog subfamily C member 21 OS=Homo sapiens OX=9606 GN=DNAJC21 PE=1 SV=2
1124	FALSE	Q9NZ71|RTEL1_HUMAN	39.4012	0.49	0	0	0	0.49	1					1				1		133683	Regulator of telomere elongation helicase 1 OS=Homo sapiens OX=9606 GN=RTEL1 PE=1 SV=2
779	TRUE	Q5T6F2|UBAP2_HUMAN	336.656	10.55	3.84	4.02	1.88	10.55	10	468227	269223	17793.5	2.51315e+06	10	3	4	2	10		117116	Ubiquitin-associated protein 2 OS=Homo sapiens OX=9606 GN=UBAP2 PE=1 SV=1
1298	TRUE	P35222|CTNB1_HUMAN	206.44	5.12	2.82	2.43	1.79	1.92	5			821280		1	5	2	3	3	Deamidation (NQ)	85496.6	Catenin beta-1 OS=Homo sapiens OX=9606 GN=CTNNB1 PE=1 SV=1
2957	TRUE	O95297|MPZL1_HUMAN	25.3621	2.23	0	2.23	0	0	1		287412			1		1				29082.2	Myelin protein zero-like protein 1 OS=Homo sapiens OX=9606 GN=MPZL1 PE=1 SV=1
2958	TRUE	P03950|ANGI_HUMAN	45.5283	5.44	5.44	0	5.44	5.44	1	496567		291771	568318	1	1		1	1		16550.1	Angiogenin OS=Homo sapiens OX=9606 GN=ANG PE=1 SV=1
2222	TRUE	Q86U44|MTA70_HUMAN	30.574	1.38	1.03	0	1.38	0	2			346615		1	1		1		Acetylation (Protein N-term); Deamidation (NQ)	64473.9	N6-adenosine-methyltransferase catalytic subunit OS=Homo sapiens OX=9606 GN=METTL3 PE=1 SV=2
2959	TRUE	Q9NWZ3|IRAK4_HUMAN	98.3919	2.83	0	0	0	2.83	1				9806.1	1				1		51529.7	Interleukin-1 receptor-associated kinase 4 OS=Homo sapiens OX=9606 GN=IRAK4 PE=1 SV=1
463	TRUE	Q9UMZ2|SYNRG_HUMAN	406.78	17.43	4.11	3.42	0	17.43	18	617882	310743		5520914	18	4	4		22		140654	Synergin gamma OS=Homo sapiens OX=9606 GN=SYNRG PE=1 SV=2
2960	TRUE	Q14847|LASP1_HUMAN	88.1792	5.75	0	0	0	5.75	1				28678.2	1				1		29717.2	LIM and SH3 domain protein 1 OS=Homo sapiens OX=9606 GN=LASP1 PE=1 SV=2
1482	TRUE	O00178|GTPB1_HUMAN	220.278	7.03	0	0	0	7.03	4				772538	4				4		72453.8	GTP-binding protein 1 OS=Homo sapiens OX=9606 GN=GTPBP1 PE=1 SV=3
1142	TRUE	Q93079|H2B1H_HUMAN	257.989	40.48	34.92	27.78	24.6	31.75	5	405653			242564	1	5	4	3	5	Oxidation (M)	13892.1	Histone H2B type 1-H OS=Homo sapiens OX=9606 GN=H2BC9 PE=1 SV=3
2224	TRUE	P25398|RS12_HUMAN	136.536	22.73	16.67	16.67	16.67	6.06	2	133871	52889.6		19128	2	1	1	1	1	Acetylation (Protein N-term)	14514.9	40S ribosomal protein S12 OS=Homo sapiens OX=9606 GN=RPS12 PE=1 SV=3
2961	TRUE	Q6UUV7|CRTC3_HUMAN	101.369	3.07	0	0	0	3.07	1				14132.9	1				1		66959.3	CREB-regulated transcription coactivator 3 OS=Homo sapiens OX=9606 GN=CRTC3 PE=1 SV=2
1145	TRUE	Q13227|GPS2_HUMAN	212.615	14.68	5.81	4.59	7.34	1.83	6	1.76038e+06	1535368	264022		5	2	2	4	1		36688.7	G protein pathway suppressor 2 OS=Homo sapiens OX=9606 GN=GPS2 PE=1 SV=3
2225	TRUE	P49411|EFTU_HUMAN	185.322	5.71	5.71	2.64	0	0	2	671170	244983			2	2	1				49874.9	Elongation factor Tu, mitochondrial OS=Homo sapiens OX=9606 GN=TUFM PE=1 SV=3
1745	FALSE	Q71UM5|RS27L_HUMAN	179.117	25	15.48	25	15.48	15.48	2	632978	132730	83326.8	408686	2	1	2	1	1	Carbamidomethylation	9477.16	40S ribosomal protein S27-like OS=Homo sapiens OX=9606 GN=RPS27L PE=1 SV=3
926	TRUE	Q96S55|WRIP1_HUMAN	326.648	13.83	13.83	4.06	0	1.35	8	2.53692e+06	168749		181222	8	9	2		1	Deamidation (NQ)	72133	ATPase WRNIP1 OS=Homo sapiens OX=9606 GN=WRNIP1 PE=1 SV=2
2304	FALSE	P02100|HBE_HUMAN	83.0365	6.8	0	0	0	6.8	1				115509	1				1		16202.8	Hemoglobin subunit epsilon OS=Homo sapiens OX=9606 GN=HBE1 PE=1 SV=2
21	FALSE	P52198|RND2_HUMAN	57.1709	3.08	3.08	0	0	0	1	1.12465e+06				1	2					25368.8	Rho-related GTP-binding protein RhoN OS=Homo sapiens OX=9606 GN=RND2 PE=1 SV=2
307	TRUE	P12236|ADT3_HUMAN	424.331	49.66	43.62	36.24	39.6	49.66	22	13804376	3720806	1.64123e+06	7095613	5	26	23	15	52	Carbamidomethylation; Oxidation (M); Acetylation (Protein N-term)	32866.3	ADP/ATP translocase 3 OS=Homo sapiens OX=9606 GN=SLC25A6 PE=1 SV=4
2227	TRUE	P23490|LORI_HUMAN	133.544	4.49	2.56	4.49	2.56	2.56	2	2.83149e+06	1.38459e+06	1.33677e+06	1.90941e+06	1	1	3	1	2		25760.7	Loricrin OS=Homo sapiens OX=9606 GN=LORICRIN PE=1 SV=2
2962	TRUE	P12004|PCNA_HUMAN	37.937	2.68	0	0	0	2.68	1				75149	1				1		28768.8	Proliferating cell nuclear antigen OS=Homo sapiens OX=9606 GN=PCNA PE=1 SV=1
520	TRUE	Q6ZW49|PAXI1_HUMAN	390.151	16.18	8.89	14.78	11.04	0	14	1.82429e+06	2.89169e+06	1.51319e+06		14	7	14	9		Oxidation (M)	121341	PAX-interacting protein 1 OS=Homo sapiens OX=9606 GN=PAXIP1 PE=1 SV=2
1146	TRUE	Q5T481|RBM20_HUMAN	276.213	6.19	5.54	2.61	0	0	6	697421	2.29529e+06			5	5	15			Carbamidomethylation	134258	RNA-binding protein 20 OS=Homo sapiens OX=9606 GN=RBM20 PE=1 SV=4
1750	TRUE	Q9BVK6|TMED9_HUMAN	86.3337	6.38	6.38	0	0	2.55	3	144671				1	3			1		27277.4	Transmembrane emp24 domain-containing protein 9 OS=Homo sapiens OX=9606 GN=TMED9 PE=1 SV=2
2228	TRUE	B2RTY4|MYO9A_HUMAN	38.0856	0.71	0.43	0	0	0.27	2	302568			36403.3	2	1			1		292706	Unconventional myosin-IXa OS=Homo sapiens OX=9606 GN=MYO9A PE=1 SV=2
1751	TRUE	Q8IYD8|FANCM_HUMAN	64.697	1.32	0.98	0	0	0.34	3	112236			52422.9	3	2			1		232191	Fanconi anemia group M protein OS=Homo sapiens OX=9606 GN=FANCM PE=1 SV=2
1483	TRUE	Q9H3R5|CENPH_HUMAN	192.109	14.98	14.98	0	0	4.86	4	1.00969e+06			134648	3	6			1	Oxidation (M)	28480.9	Centromere protein H OS=Homo sapiens OX=9606 GN=CENPH PE=1 SV=1
2229	TRUE	O95497|VNN1_HUMAN	114.1	1.36	1.36	0	1.36	1.36	1	801776		2.02701e+06	120556	1	1		3	2	Oxidation (M)	57011.7	Pantetheinase OS=Homo sapiens OX=9606 GN=VNN1 PE=1 SV=2
1065	FALSE	P10644|KAP0_HUMAN	88.2408	1.57	1.57	1.57	1.57	1.57	1	943389	316742	149286	262208	1	1	1	1	1		42981.7	cAMP-dependent protein kinase type I-alpha regulatory subunit OS=Homo sapiens OX=9606 GN=PRKAR1A PE=1 SV=1
2963	TRUE	Q15198|PGFRL_HUMAN	20.2177	1.6	0	1.6	0	0	1		139634			1		1				41860.9	Platelet-derived growth factor receptor-like protein OS=Homo sapiens OX=9606 GN=PDGFRL PE=1 SV=1
2964	TRUE	P51149|RAB7A_HUMAN	100.543	6.76	0	6.76	0	0	1		6389.17			1		1				23489.7	Ras-related protein Rab-7a OS=Homo sapiens OX=9606 GN=RAB7A PE=1 SV=1
468	FALSE	P10074|TZAP_HUMAN	107.225	1.02	1.02	1.02	0.87	0	2	1.48835e+06	491026			1	1	1	1			77053.9	Telomere zinc finger-associated protein OS=Homo sapiens OX=9606 GN=ZBTB48 PE=1 SV=2
2965	TRUE	Q9Y6D6|BIG1_HUMAN	42.1784	0.43	0	0	0	0.43	1				17087.5	1				1		208767	Brefeldin A-inhibited guanine nucleotide-exchange protein 1 OS=Homo sapiens OX=9606 GN=ARFGEF1 PE=1 SV=2
330	FALSE	P29400|CO4A5_HUMAN	70.8351	0.36	0.36	0	0	0	1	496718				1	1					161044	Collagen alpha-5(IV) chain OS=Homo sapiens OX=9606 GN=COL4A5 PE=1 SV=2
2606	FALSE	P42261|GRIA1_HUMAN	38.3462	0.66	0.66	0	0	0	1	314666				1	1					101506	Glutamate receptor 1 OS=Homo sapiens OX=9606 GN=GRIA1 PE=1 SV=2
560	TRUE	P40939|ECHA_HUMAN	392.413	23.07	18.48	5.77	1.97	10.22	15	2837025	686675	11711.4	848637	15	16	4	1	9	Oxidation (M)	82999.6	Trifunctional enzyme subunit alpha, mitochondrial OS=Homo sapiens OX=9606 GN=HADHA PE=1 SV=2
1752	TRUE	Q15691|MARE1_HUMAN	186.164	11.19	11.19	0	0	2.24	3	723340			221003	3	3			1	Acetylation (Protein N-term)	29999.1	Microtubule-associated protein RP/EB family member 1 OS=Homo sapiens OX=9606 GN=MAPRE1 PE=1 SV=3
2231	TRUE	P20591|MX1_HUMAN	77.0162	1.81	0.91	0.91	0	0.91	2		3.62138e+06			1	1	1		2		75520.3	Interferon-induced GTP-binding protein Mx1 OS=Homo sapiens OX=9606 GN=MX1 PE=1 SV=4
326	FALSE	Q08334|I10R2_HUMAN	34.7905	1.85	1.85	0	0	0	1	1316549				1	2					36995	Interleukin-10 receptor subunit beta OS=Homo sapiens OX=9606 GN=IL10RB PE=1 SV=2
2232	TRUE	Q5BJE1|CC178_HUMAN	74.3088	1.5	1.5	1.5	0	0	2	643323	592368			1	2	2				102011	Coiled-coil domain-containing protein 178 OS=Homo sapiens OX=9606 GN=CCDC178 PE=2 SV=3
1299	TRUE	Q9H2U1|DHX36_HUMAN	252.706	4.86	4.27	0	0	0.6	5	183778				3	4			1		114760	ATP-dependent DNA/RNA helicase DHX36 OS=Homo sapiens OX=9606 GN=DHX36 PE=1 SV=2
565	FALSE	Q8WXD9|CSKI1_HUMAN	72.9933	0.49	0.49	0.49	0	0	1	3165818	523406			1	1	1				149814	Caskin-1 OS=Homo sapiens OX=9606 GN=CASKIN1 PE=1 SV=1
1147	TRUE	Q99460|PSMD1_HUMAN	169.754	4.62	3.15	0.63	0.63	2.73	5	12948.2			95048.5	3	5	1	4	4	Oxidation (M); Deamidation (NQ)	105836	26S proteasome non-ATPase regulatory subunit 1 OS=Homo sapiens OX=9606 GN=PSMD1 PE=1 SV=2
2966	TRUE	P54793|ARSF_HUMAN	33.1213	1.19	1.19	1.19	1.19	1.19	1	8.30539e+06	294373	470795840	43623652	1	3	1	3	4		65939.7	Arylsulfatase F OS=Homo sapiens OX=9606 GN=ARSF PE=1 SV=4
2967	TRUE	Q8NBZ0|IN80E_HUMAN	54.9866	3.28	0	3.28	0	0	1		86306.8			1		1				26478	INO80 complex subunit E OS=Homo sapiens OX=9606 GN=INO80E PE=1 SV=1
674	TRUE	P13674|P4HA1_HUMAN	353.769	24.34	19.48	10.49	0	4.49	12	2924011	1.39357e+06		474096	11	9	5		4		61049.3	Prolyl 4-hydroxylase subunit alpha-1 OS=Homo sapiens OX=9606 GN=P4HA1 PE=1 SV=2
488	TRUE	Q13111|CAF1A_HUMAN	404.68	18.31	17.26	8.89	0	2.93	17	10409125	1314417		391508	16	22	7		2	Carbamidomethylation	106910	Chromatin assembly factor 1 subunit A OS=Homo sapiens OX=9606 GN=CHAF1A PE=1 SV=3
2233	TRUE	Q86XN7|PRSR1_HUMAN	102.136	1.48	0	1.48	0	0	2		272189			2		2				95698.2	Proline and serine-rich protein 1 OS=Homo sapiens OX=9606 GN=PROSER1 PE=1 SV=2
175	TRUE	Q3L8U1|CHD9_HUMAN	442.135	10.87	7.63	4.9	2.59	2.24	33	1.86715e+06	400488	54657.9		15	25	18	10	11	Oxidation (M); Deamidation (NQ)	326022	Chromodomain-helicase-DNA-binding protein 9 OS=Homo sapiens OX=9606 GN=CHD9 PE=1 SV=2
2968	TRUE	Q6ZUX3|TGRM2_HUMAN	24.654	0.88	0	0.88	0.88	0	1		2.9111e+06	847292		1		1	1			111153	TOG array regulator of axonemal microtubules protein 2 OS=Homo sapiens OX=9606 GN=TOGARAM2 PE=2 SV=2
1300	TRUE	P37840|SYUA_HUMAN	258.118	39.29	22.14	0	0	35	5	1.2601e+06			1.22231e+06	5	3			6	Acetylation (Protein N-term); Oxidation (M)	14460.2	Alpha-synuclein OS=Homo sapiens OX=9606 GN=SNCA PE=1 SV=1
1957	FALSE	O15516|CLOCK_HUMAN	17.9202	0.71	0	0	0	0.71	1					1				1	Deamidation (NQ)	95303.8	Circadian locomoter output cycles protein kaput OS=Homo sapiens OX=9606 GN=CLOCK PE=1 SV=1
2673	FALSE	Q9BWG4|SSBP4_HUMAN	114.239	2.6	0	0	2.6	0	1			359825		1			2			39388.3	Single-stranded DNA-binding protein 4 OS=Homo sapiens OX=9606 GN=SSBP4 PE=1 SV=1
2234	TRUE	Q96M27|PRRC1_HUMAN	159.088	5.39	0	0	0	5.39	2				445558	2				2		46701.2	Protein PRRC1 OS=Homo sapiens OX=9606 GN=PRRC1 PE=1 SV=1
1485	TRUE	Q9NRA8|4ET_HUMAN	168.167	4.06	0.61	0	0	3.45	4	367678			468086	4	1			3		108201	Eukaryotic translation initiation factor 4E transporter OS=Homo sapiens OX=9606 GN=EIF4ENIF1 PE=1 SV=2
1753	TRUE	Q86W92|LIPB1_HUMAN	123.228	2.47	0.59	0	0	2.47	3				2857.13	1	1			4		114024	Liprin-beta-1 OS=Homo sapiens OX=9606 GN=PPFIBP1 PE=1 SV=2
464	TRUE	Q13620|CUL4B_HUMAN	396.225	16.76	14.02	1.86	0.66	5.91	18	6031105			200341	12	17	2	1	6	Deamidation (NQ)	103982	Cullin-4B OS=Homo sapiens OX=9606 GN=CUL4B PE=1 SV=4
159	FALSE	Q86UY5|FA83A_HUMAN	106.626	1.61	1.61	0	0	0	1	491166				1	1					47457.7	Protein FAM83A OS=Homo sapiens OX=9606 GN=FAM83A PE=1 SV=1
2907	TRUE	Q8IUF1|ZNG1B_HUMAN	47.4387	3.29	0	0	0	3.29	1				12519.4	1				1	Deamidation (NQ)	44034.1	Zinc-regulated GTPase metalloprotein activator 1B OS=Homo sapiens OX=9606 GN=ZNG1B PE=2 SV=1
2969	TRUE	P10619|PPGB_HUMAN	113.425	2.71	0	2.71	0	2.71	1		28739.3		22012.1	1		1		1		54466.1	Lysosomal protective protein OS=Homo sapiens OX=9606 GN=CTSA PE=1 SV=2
110	TRUE	Q14789|GOGB1_HUMAN	440.895	11.97	1.1	0.74	0.37	11.05	41				7.49167e+06	31	11	5	2	40	Deamidation (NQ)	376019	Golgin subfamily B member 1 OS=Homo sapiens OX=9606 GN=GOLGB1 PE=1 SV=2
2970	TRUE	Q8NF86|PRS33_HUMAN	31.8647	2.5	0	0	0	2.5	1				495052	1				1		29786.5	Serine protease 33 OS=Homo sapiens OX=9606 GN=PRSS33 PE=1 SV=3
780	TRUE	P35637|FUS_HUMAN	332.547	14.83	13.31	8.56	7.03	4.37	8	8916518	2.21233e+06	1519460	407578	8	13	6	3	3	Oxidation (M)	53425.8	RNA-binding protein FUS OS=Homo sapiens OX=9606 GN=FUS PE=1 SV=1
1754	TRUE	Q86X10|RLGPB_HUMAN	167.681	2.01	0	0.4	0	1.61	3				88956.8	2		1		2	Carbamidomethylation	166799	Ral GTPase-activating protein subunit beta OS=Homo sapiens OX=9606 GN=RALGAPB PE=1 SV=1
2236	TRUE	Q7L2H7|EIF3M_HUMAN	152.246	6.42	6.42	6.42	1.6	1.6	2	163546	114406			1	2	5	5	1	Acetylation (Protein N-term)	42502.9	Eukaryotic translation initiation factor 3 subunit M OS=Homo sapiens OX=9606 GN=EIF3M PE=1 SV=1
1301	TRUE	P28749|RBL1_HUMAN	239.134	6.84	5.99	3.56	0	0	5	666226	483197			5	5	5				120847	Retinoblastoma-like protein 1 OS=Homo sapiens OX=9606 GN=RBL1 PE=1 SV=3
2971	TRUE	P49189|AL9A1_HUMAN	73.3783	2.02	2.02	0	0	2.02	1	247856			91177.7	1	1			1		53801.9	4-trimethylaminobutyraldehyde dehydrogenase OS=Homo sapiens OX=9606 GN=ALDH9A1 PE=1 SV=3
859	TRUE	P38646|GRP75_HUMAN	298.38	11.49	8.84	2.65	1.33	2.06	9	369189	22564.8	21211		6	6	2	3	3		73680.5	Stress-70 protein, mitochondrial OS=Homo sapiens OX=9606 GN=HSPA9 PE=1 SV=2
1486	TRUE	P26639|SYTC_HUMAN	99.9722	4.43	0.83	0	0	3.6	4				172934	3	1			3	Deamidation (NQ)	83435.1	Threonine--tRNA ligase 1, cytoplasmic OS=Homo sapiens OX=9606 GN=TARS1 PE=1 SV=3
142	TRUE	Q5SW79|CE170_HUMAN	479.308	26.89	7.2	0	0.38	25.57	38	2.84392e+06			12731469	35	14		1	43	Deamidation (NQ)	175293	Centrosomal protein of 170 kDa OS=Homo sapiens OX=9606 GN=CEP170 PE=1 SV=1
2972	TRUE	P0CG08|GPHRB_HUMAN	99.908	2.64	2.64	0	0	0	1	29062.2				1	1					52917	Golgi pH regulator B OS=Homo sapiens OX=9606 GN=GPR89B PE=1 SV=1
675	TRUE	Q01082|SPTB2_HUMAN	296.482	5.58	0	0	0	5.58	12				3.16724e+06	11				13		274609	Spectrin beta chain, non-erythrocytic 1 OS=Homo sapiens OX=9606 GN=SPTBN1 PE=1 SV=2
2238	TRUE	P19793|RXRA_HUMAN	164.774	4.76	0	4.76	0	0	2		300507			2		3				50811.3	Retinoic acid receptor RXR-alpha OS=Homo sapiens OX=9606 GN=RXRA PE=1 SV=1
1755	TRUE	Q9NNX1|TUFT1_HUMAN	145.917	6.67	1.54	0	0	6.67	3				11071.7	1	1			4		44263.8	Tuftelin OS=Homo sapiens OX=9606 GN=TUFT1 PE=1 SV=1
2239	TRUE	Q8NFT6|DBF4B_HUMAN	52.7031	2.6	0	1.63	0	2.6	2		63960.7		63504.3	1		1		3		67242.7	Protein DBF4 homolog B OS=Homo sapiens OX=9606 GN=DBF4B PE=1 SV=1
2973	TRUE	P28072|PSB6_HUMAN	20.1674	4.18	0	4.18	0	0	1		30630.1			1		1				25357.7	Proteasome subunit beta type-6 OS=Homo sapiens OX=9606 GN=PSMB6 PE=1 SV=4
1302	TRUE	Q6IBS0|TWF2_HUMAN	245.755	20.63	10.89	0	0	15.19	5	631415			974072	5	2			5		39548	Twinfilin-2 OS=Homo sapiens OX=9606 GN=TWF2 PE=1 SV=2
545	FALSE	O60755|GALR3_HUMAN	49.2208	1.63	1.63	1.63	1.63	0	1	5191163	3.9192e+06	14330942		1	5	7	4			39573.2	Galanin receptor type 3 OS=Homo sapiens OX=9606 GN=GALR3 PE=1 SV=1
561	TRUE	Q6MZP7|LIN54_HUMAN	398.761	23.5	18.56	17.09	1.07	8.01	15	4055056	1.88762e+06	57077.9	486830	14	14	10	1	7		79494.2	Protein lin-54 homolog OS=Homo sapiens OX=9606 GN=LIN54 PE=1 SV=3
2240	TRUE	Q8NEF3|CC112_HUMAN	53.9826	2.69	2.69	0	0	1.35	2	501216				1	11			1		53565.1	Coiled-coil domain-containing protein 112 OS=Homo sapiens OX=9606 GN=CCDC112 PE=1 SV=2
860	TRUE	Q969J2|ZKSC4_HUMAN	306.354	19.08	12.84	12.48	2.75	8.44	9	2.13453e+06	1.60852e+06	17198.8	285591	9	5	7	1	3		61579.3	Zinc finger protein with KRAB and SCAN domains 4 OS=Homo sapiens OX=9606 GN=ZKSCAN4 PE=1 SV=1
1143	FALSE	Q9Y485|DMXL1_HUMAN	94.8435	0.23	0.2	0.23	0.23	0.23	2		264754		381623	1	1	2	1	1		337839	DmX-like protein 1 OS=Homo sapiens OX=9606 GN=DMXL1 PE=1 SV=3
635	TRUE	Q92560|BAP1_HUMAN	356.614	17.01	12.07	12.62	0	1.1	13	1642452	930639		55082.1	11	10	9		1		80361.6	Ubiquitin carboxyl-terminal hydrolase BAP1 OS=Homo sapiens OX=9606 GN=BAP1 PE=1 SV=2
1024	TRUE	Q8TA86|RP9_HUMAN	282.196	32.58	9.5	4.07	24.43	20.81	7	1.40634e+06	404811	848040	1.11211e+06	7	3	1	6	4		26106.6	Retinitis pigmentosa 9 protein OS=Homo sapiens OX=9606 GN=RP9 PE=1 SV=2
2241	TRUE	Q9Y566|SHAN1_HUMAN	29.3205	0.6	0.32	0	0	0.28	2	89579.1				1	1			1		224959	SH3 and multiple ankyrin repeat domains protein 1 OS=Homo sapiens OX=9606 GN=SHANK1 PE=1 SV=2
927	TRUE	Q9UPQ9|TNR6B_HUMAN	277.299	5.02	0	0.49	0	5.02	7		75957.3		1.84944e+06	7		1		8	Oxidation (M)	194002	Trinucleotide repeat-containing gene 6B protein OS=Homo sapiens OX=9606 GN=TNRC6B PE=1 SV=4
2242	TRUE	Q86YN6|PRGC2_HUMAN	131.931	2.35	2.35	0	0	0	2	546320				1	4					113222	Peroxisome proliferator-activated receptor gamma coactivator 1-beta OS=Homo sapiens OX=9606 GN=PPARGC1B PE=1 SV=2
1744	FALSE	Q14999|CUL7_HUMAN	25.9176	0.41	0.41	0	0	0	1	216124				1	1					191161	Cullin-7 OS=Homo sapiens OX=9606 GN=CUL7 PE=1 SV=2
489	TRUE	P46781|RS9_HUMAN	383.604	52.58	47.94	37.11	44.33	45.36	16	18126702	3.87351e+06	2293609	11201957	15	15	10	11	15	Deamidation (NQ)	22591.4	40S ribosomal protein S9 OS=Homo sapiens OX=9606 GN=RPS9 PE=1 SV=3
2974	TRUE	Q99518|FMO2_HUMAN	39.5712	1.12	0	0	0	1.12	1				1.44939e+06	1				3	Deamidation (NQ)	60907.3	Flavin-containing monooxygenase 2 OS=Homo sapiens OX=9606 GN=FMO2 PE=1 SV=5
2415	FALSE	Q8N1W2|ZN710_HUMAN	55.4867	1.36	0	1.36	0	0	1		69617.6			1		1				74460.7	Zinc finger protein 710 OS=Homo sapiens OX=9606 GN=ZNF710 PE=1 SV=2
308	TRUE	Q13177|PAK2_HUMAN	420.915	47.14	28.63	11.64	0	47.14	22	3.33911e+06	353055		14318758	17	10	7		27	Deamidation (NQ); Acetylation (Protein N-term); Oxidation (M)	58042.6	Serine/threonine-protein kinase PAK 2 OS=Homo sapiens OX=9606 GN=PAK2 PE=1 SV=3
176	TRUE	P06748|NPM_HUMAN	432.461	70.75	70.75	32.31	2.72	22.45	25	434491968	2855193	119425	5560190	20	75	23	1	9	Oxidation (M); Acetylation (Protein N-term); Carbamidomethylation; Deamidation (NQ)	32575	Nucleophosmin OS=Homo sapiens OX=9606 GN=NPM1 PE=1 SV=2
2975	TRUE	Q9H5Q4|TFB2M_HUMAN	118.812	4.04	4.04	0	0	0	1	20379.8				1	1					45348.9	Dimethyladenosine transferase 2, mitochondrial OS=Homo sapiens OX=9606 GN=TFB2M PE=1 SV=1
265	FALSE	Q5U5Z8|CBPC2_HUMAN	26.9846	0.67	0.67	0	0	0	1	15560301				1	2					104194	Cytosolic carboxypeptidase 2 OS=Homo sapiens OX=9606 GN=AGBL2 PE=1 SV=2
1487	TRUE	Q7L2R6|ZN765_HUMAN	212.18	6.5	4.59	0	1.72	5.35	4	670706				2	24		1	7	Acetylation (Protein N-term)	61633.5	Zinc finger protein 765 OS=Homo sapiens OX=9606 GN=ZNF765 PE=1 SV=2
2976	TRUE	Q96TA2|YMEL1_HUMAN	112.929	1.94	1.94	0	0	0	1	27016.9				1	2					86455.3	ATP-dependent zinc metalloprotease YME1L1 OS=Homo sapiens OX=9606 GN=YME1L1 PE=1 SV=2
1148	TRUE	P33778|H2B1B_HUMAN	230.133	40.48	27.78	34.92	24.6	24.6	5		62335.6			1	4	5	3	4	Oxidation (M)	13950.2	Histone H2B type 1-B OS=Homo sapiens OX=9606 GN=H2BC3 PE=1 SV=2
1303	TRUE	P40425|PBX2_HUMAN	243.057	18.6	8.37	18.6	0	0	5	718021	758033			5	3	5				45881.3	Pre-B-cell leukemia transcription factor 2 OS=Homo sapiens OX=9606 GN=PBX2 PE=1 SV=2
2977	TRUE	Q8N5I2|ARRD1_HUMAN	25.5043	1.39	0	0	0	1.39	1				18426474	1				1		45981.4	Arrestin domain-containing protein 1 OS=Homo sapiens OX=9606 GN=ARRDC1 PE=1 SV=1
1757	TRUE	Q9HBD1|RC3H2_HUMAN	112.392	1.76	0.5	0.5	0	0.76	3				47281.4	1	1	1		1		131669	Roquin-2 OS=Homo sapiens OX=9606 GN=RC3H2 PE=1 SV=2
23	TRUE	Q5UIP0|RIF1_HUMAN	597.839	36.08	28.6	21.68	5.91	24.39	82	43954572	14678847	589754	17742990	77	76	55	12	66	Carbamidomethylation; Oxidation (M); Deamidation (NQ)	274466	Telomere-associated protein RIF1 OS=Homo sapiens OX=9606 GN=RIF1 PE=1 SV=2
2978	TRUE	Q8N9H9|CA127_HUMAN	16.0776	0.91	0.91	0	0	0	1	48051.9				1	1					69787	Uncharacterized protein C1orf127 OS=Homo sapiens OX=9606 GN=C1orf127 PE=2 SV=2
2979	TRUE	Q8WUH6|TM263_HUMAN	108.557	12.93	12.93	0	0	12.93	1	70559.6			86084.8	1	2			1		11748.4	Transmembrane protein 263 OS=Homo sapiens OX=9606 GN=TMEM263 PE=1 SV=1
25	TRUE	P27816|MAP4_HUMAN	575.806	56.16	36.11	25.26	17.97	55.12	67	32674440	5743208	1.35587e+06	239061248	66	46	29	22	137	Acetylation (Protein N-term); Oxidation (M); Carbamidomethylation; Deamidation (NQ)	121005	Microtubule-associated protein 4 OS=Homo sapiens OX=9606 GN=MAP4 PE=1 SV=3
2244	TRUE	P48681|NEST_HUMAN	64.9694	0.8	0.37	0.43	0	0	2		186431			1	5	1				177439	Nestin OS=Homo sapiens OX=9606 GN=NES PE=1 SV=2
1304	TRUE	Q9Y2D5|AKAP2_HUMAN	219.566	6.29	0.7	0.7	0	4.89	5				235469	3	1	1		3		94660.5	A-kinase anchor protein 2 OS=Homo sapiens OX=9606 GN=AKAP2 PE=1 SV=3
2980	TRUE	Q9BXI6|TB10A_HUMAN	66.2423	2.17	0	0	0	2.17	1				35875.5	1				2		57117.6	TBC1 domain family member 10A OS=Homo sapiens OX=9606 GN=TBC1D10A PE=1 SV=1
1149	TRUE	P04049|RAF1_HUMAN	206.1	8.64	1.39	0.93	0	6.33	6	111346			154165	3	1	1		4		73051.6	RAF proto-oncogene serine/threonine-protein kinase OS=Homo sapiens OX=9606 GN=RAF1 PE=1 SV=1
2801	FALSE	Q9H5I1|SUV92_HUMAN	31.2353	1.46	1.46	0	0	0	1	15421698				1	14					46682.4	Histone-lysine N-methyltransferase SUV39H2 OS=Homo sapiens OX=9606 GN=SUV39H2 PE=1 SV=2
2981	TRUE	Q8IYM0|F186B_HUMAN	15.1919	0.9	0	0	0	0.9	1				463362	1				1		103722	Protein FAM186B OS=Homo sapiens OX=9606 GN=FAM186B PE=1 SV=2
1758	TRUE	Q8N5Y2|MS3L1_HUMAN	202.208	5.76	5.76	0	0	0	3	109163				1	3					59823.8	Male-specific lethal 3 homolog OS=Homo sapiens OX=9606 GN=MSL3 PE=1 SV=1
1759	TRUE	Q8NFA0|UBP32_HUMAN	111.241	1.5	0.37	0.37	0	0.75	3				18250.9	1	1	1		1		181656	Ubiquitin carboxyl-terminal hydrolase 32 OS=Homo sapiens OX=9606 GN=USP32 PE=1 SV=1
2825	TRUE	Q9NQA3|WASH6_HUMAN	104.133	2.91	0	0	0	2.91	1				28881.4	1				1		47990.1	WAS protein family homolog 6 OS=Homo sapiens OX=9606 GN=WASH6P PE=1 SV=3
2982	TRUE	Q92805|GOGA1_HUMAN	44.7627	0.78	0	0	0	0.78	1					1				1		88184.4	Golgin subfamily A member 1 OS=Homo sapiens OX=9606 GN=GOLGA1 PE=1 SV=3
562	TRUE	Q8N3X1|FNBP4_HUMAN	389.261	15.54	14.26	3.93	0.59	0.79	15	10171099	1.13585e+06		133575	14	14	3	1	1	Deamidation (NQ)	110266	Formin-binding protein 4 OS=Homo sapiens OX=9606 GN=FNBP4 PE=1 SV=3
2983	TRUE	O75489|NDUS3_HUMAN	34.5809	4.92	4.92	0	0	0	1	37971.6				1	1					30241.5	NADH dehydrogenase [ubiquinone] iron-sulfur protein 3, mitochondrial OS=Homo sapiens OX=9606 GN=NDUFS3 PE=1 SV=1
2984	TRUE	O95490|AGRL2_HUMAN	50.5976	0.69	0	0	0	0.69	1				17672.4	1				1		163349	Adhesion G protein-coupled receptor L2 OS=Homo sapiens OX=9606 GN=ADGRL2 PE=1 SV=2
636	TRUE	Q9H8V3|ECT2_HUMAN	370.33	16.96	16.96	2.52	0	1.31	13	3.83114e+06	81950.7		64591.9	12	15	2		1	Acetylation (Protein N-term)	103505	Protein ECT2 OS=Homo sapiens OX=9606 GN=ECT2 PE=1 SV=4
2985	TRUE	Q9UDV6|ZN212_HUMAN	15.244	1.21	1.21	0	0	0	1	230531				1	1				Carbamidomethylation	55447.5	Zinc finger protein 212 OS=Homo sapiens OX=9606 GN=ZNF212 PE=1 SV=3
2822	TRUE	P35326|SPR2A_HUMAN	117.651	12.5	12.5	12.5	12.5	0	1	64007.9	132565	44999.3		1	1	2	1		Carbamidomethylation	7965.39	Small proline-rich protein 2A OS=Homo sapiens OX=9606 GN=SPRR2A PE=1 SV=1
2245	TRUE	Q9UPM8|AP4E1_HUMAN	142.098	1.67	0.53	0	0	1.67	2				13754.1	1	1			3		127287	AP-4 complex subunit epsilon-1 OS=Homo sapiens OX=9606 GN=AP4E1 PE=1 SV=2
2246	TRUE	P18074|ERCC2_HUMAN	154.322	4.74	3.29	0	0	1.45	2	97298.8			10626.5	2	1			1		86909.2	General transcription and DNA repair factor IIH helicase subunit XPD OS=Homo sapiens OX=9606 GN=ERCC2 PE=1 SV=1
84	TRUE	P35658|NU214_HUMAN	533.019	26.84	18.18	12.68	0.57	25.07	48	18838102	3.85519e+06	74144.5	28091310	45	52	26	1	52	Deamidation (NQ); Acetylation (Protein N-term); Oxidation (M)	213620	Nuclear pore complex protein Nup214 OS=Homo sapiens OX=9606 GN=NUP214 PE=1 SV=2
1488	TRUE	P24534|EF1B_HUMAN	207.637	19.56	0	0	0	19.56	4				473456	4				5		24763.7	Elongation factor 1-beta OS=Homo sapiens OX=9606 GN=EEF1B2 PE=1 SV=3
2986	TRUE	Q96IV6|FXDC2_HUMAN	19.0201	1.8	0	0	1.8	0	1			1.09096e+06		1			1			39001.6	Fatty acid hydroxylase domain-containing protein 2 OS=Homo sapiens OX=9606 GN=FAXDC2 PE=1 SV=1
2987	TRUE	Q13485|SMAD4_HUMAN	41.3492	1.45	0	1.45	0	0	1		13465.5			1		1				60439.1	Mothers against decapentaplegic homolog 4 OS=Homo sapiens OX=9606 GN=SMAD4 PE=1 SV=1
2988	TRUE	Q16850|CP51A_HUMAN	55.1083	1.96	1.96	0	0	0	1	10751.1				1	1					57278.3	Lanosterol 14-alpha demethylase OS=Homo sapiens OX=9606 GN=CYP51A1 PE=1 SV=4
2247	TRUE	Q5H9U9|DDX6L_HUMAN	37.9813	0.7	0.7	0	0	0	2	139021				1	2					197674	Probable ATP-dependent RNA helicase DDX60-like OS=Homo sapiens OX=9606 GN=DDX60L PE=2 SV=2
2989	TRUE	Q9H7E2|TDRD3_HUMAN	94.762	2.76	0	0	0	2.76	1				49062.1	1				1		73184.7	Tudor domain-containing protein 3 OS=Homo sapiens OX=9606 GN=TDRD3 PE=1 SV=1
2251	TRUE	O43837|IDH3B_HUMAN	120.197	3.64	0	2.08	0	1.56	2		8115.37			1		1		1		42183.7	Isocitrate dehydrogenase [NAD] subunit beta, mitochondrial OS=Homo sapiens OX=9606 GN=IDH3B PE=1 SV=2
332	TRUE	Q14498|RBM39_HUMAN	416.678	30.38	28.49	21.13	19.06	19.06	18	33793072	8187531	4.06264e+06	6.02628e+06	16	26	25	43	14	Acetylation (Protein N-term); Oxidation (M); Deamidation (NQ)	59379.6	RNA-binding protein 39 OS=Homo sapiens OX=9606 GN=RBM39 PE=1 SV=2
1625	FALSE	Q8N9E0|F133A_HUMAN	174.101	7.66	4.44	4.44	3.23	3.23	2		218831	287733		2	1	4	1	1	Oxidation (M)	28940.6	Protein FAM133A OS=Homo sapiens OX=9606 GN=FAM133A PE=1 SV=1
177	TRUE	Q96QC0|PP1RA_HUMAN	488.456	34.15	28.94	19.15	3.3	16.17	33	60205320	7.25454e+06	284931	3.85411e+06	30	47	20	3	17	Oxidation (M); Deamidation (NQ); Carbamidomethylation	99057.7	Serine/threonine-protein phosphatase 1 regulatory subunit 10 OS=Homo sapiens OX=9606 GN=PPP1R10 PE=1 SV=1
485	FALSE	Q9H5X1|CIA2A_HUMAN	51.595	3.75	3.75	0	0	0	1	797286				1	1					18355.1	Cytosolic iron-sulfur assembly component 2A OS=Homo sapiens OX=9606 GN=CIAO2A PE=1 SV=1
1025	TRUE	Q96HC4|PDLI5_HUMAN	296.29	13.59	1.34	0	0	13.59	7	96928.2			2.75598e+06	7	1			8		63945.1	PDZ and LIM domain protein 5 OS=Homo sapiens OX=9606 GN=PDLIM5 PE=1 SV=5
91	FALSE	Q8NAN2|MIGA1_HUMAN	23.6739	1.11	1.11	0	0	0	1	1.07925e+06				1	1					71005.8	Mitoguardin 1 OS=Homo sapiens OX=9606 GN=MIGA1 PE=1 SV=1
2907	TRUE	Q9BRT8|ZNG1A_HUMAN	47.4387	3.29	0	0	0	3.29	1				12519.4	1				1	Deamidation (NQ)	44068.1	Zinc-regulated GTPase metalloprotein activator 1A OS=Homo sapiens OX=9606 GN=ZNG1A PE=1 SV=1
1699	TRUE	P68431|H31_HUMAN	93.8404	16.91	16.91	10.29	16.91	16.91	3	4.1697e+06	1.77841e+06	1.49632e+06	4.6509e+06	3	3	2	4	3		15404.1	Histone H3.1 OS=Homo sapiens OX=9606 GN=H3C12 PE=1 SV=2
1026	TRUE	O75151|PHF2_HUMAN	256.969	5.84	5.84	2.46	0.55	0.55	7	338147				3	7	3	1	2	Deamidation (NQ)	120775	Lysine-specific demethylase PHF2 OS=Homo sapiens OX=9606 GN=PHF2 PE=1 SV=4
624	FALSE	A2RU14|TM218_HUMAN	88.0181	5.22	5.22	0	5.22	5.22	1	768406		273219	726972	1	1		1	1		12459.1	Transmembrane protein 218 OS=Homo sapiens OX=9606 GN=TMEM218 PE=1 SV=1
878	FALSE	Q08499|PDE4D_HUMAN	22.8737	0.74	0	0	0	0.74	1				325990	1				1		91114.9	cAMP-specific 3',5'-cyclic phosphodiesterase 4D OS=Homo sapiens OX=9606 GN=PDE4D PE=1 SV=2
1150	TRUE	P22695|QCR2_HUMAN	235.177	14.57	4.19	10.38	0	0	6	153919	481010			6	2	5			Carbamidomethylation	48443	Cytochrome b-c1 complex subunit 2, mitochondrial OS=Homo sapiens OX=9606 GN=UQCRC2 PE=1 SV=3
989	FALSE	Q6ZN30|BNC2_HUMAN	27.1527	0.55	0.55	0	0	0	1	218596				1	1					122330	Zinc finger protein basonuclin-2 OS=Homo sapiens OX=9606 GN=BNC2 PE=1 SV=1
2990	TRUE	Q9H1K0|RBNS5_HUMAN	82.53	1.28	0	0	0	1.28	1				24809.9	1				1		88869.7	Rabenosyn-5 OS=Homo sapiens OX=9606 GN=RBSN PE=1 SV=2
2991	TRUE	O95299|NDUAA_HUMAN	114.72	3.94	3.94	0	0	0	1	19886.2				1	1					40750.6	NADH dehydrogenase [ubiquinone] 1 alpha subcomplex subunit 10, mitochondrial OS=Homo sapiens OX=9606 GN=NDUFA10 PE=1 SV=1
2992	TRUE	P08243|ASNS_HUMAN	103.49	2.32	0	0	0	2.32	1				55549.7	1				1		64369.9	Asparagine synthetase [glutamine-hydrolyzing] OS=Homo sapiens OX=9606 GN=ASNS PE=1 SV=4
1151	TRUE	Q8TCJ2|STT3B_HUMAN	221.85	7.14	4.96	0	0	3.63	6	830954			175681	6	5			3		93674.3	Dolichyl-diphosphooligosaccharide--protein glycosyltransferase subunit STT3B OS=Homo sapiens OX=9606 GN=STT3B PE=1 SV=1
2993	TRUE	E9PKD4|NPIA5_HUMAN	29.5824	1.71	0	0	0	1.71	1				611054	1				1		40105.3	Nuclear pore complex-interacting protein family member A5 OS=Homo sapiens OX=9606 GN=NPIPA5 PE=2 SV=1
431	TRUE	Q14157|UBP2L_HUMAN	416.24	24.56	12.97	11.32	1.38	19.96	18	2.83816e+06	1879913	146349	13894311	18	10	8	1	18	Deamidation (NQ); Oxidation (M)	114534	Ubiquitin-associated protein 2-like OS=Homo sapiens OX=9606 GN=UBAP2L PE=1 SV=2
2994	TRUE	Q9NYB0|TE2IP_HUMAN	101.8	3.51	3.51	0	0	0	1	13742.4				1	1					44260	Telomeric repeat-binding factor 2-interacting protein 1 OS=Homo sapiens OX=9606 GN=TERF2IP PE=1 SV=1
163	FALSE	Q86XH1|DRC11_HUMAN	69.832	0.85	0.85	0.85	0	0.85	1	970833	97050.8		137157	1	1	1		1		95341.2	Dynein regulatory complex protein 11 OS=Homo sapiens OX=9606 GN=IQCA1 PE=2 SV=1
432	TRUE	Q96BD5|PF21A_HUMAN	364.635	24.26	19.12	13.82	8.82	10.15	18	5.1781e+06	2572917	274670	5.43293e+06	17	13	13	6	7	Acetylation (Protein N-term); Oxidation (M); Deamidation (NQ)	74854.1	PHD finger protein 21A OS=Homo sapiens OX=9606 GN=PHF21A PE=1 SV=1
2995	TRUE	Q8NFW8|NEUA_HUMAN	108.872	2.76	2.76	0	0	0	1	115042				1	1					48379.2	N-acylneuraminate cytidylyltransferase OS=Homo sapiens OX=9606 GN=CMAS PE=1 SV=2
7	FALSE	A6NJZ3|O6C65_HUMAN	96.8847	1.92	1.92	1.92	1.92	1.92	1	1.45512e+06	115247	85396	3.92597e+06	1	1	1	1	1		35198.2	Olfactory receptor 6C65 OS=Homo sapiens OX=9606 GN=OR6C65 PE=2 SV=1
1489	TRUE	Q9C0A6|SETD5_HUMAN	193.656	2.64	0.42	2.22	0	0	4		162289			3	10	3				157515	Histone-lysine N-methyltransferase SETD5 OS=Homo sapiens OX=9606 GN=SETD5 PE=1 SV=2
2255	TRUE	P62306|RUXF_HUMAN	155.575	39.53	39.53	15.12	0	15.12	2	5565590	126487		722894	2	2	1		1	Acetylation (Protein N-term); Deamidation (NQ)	9725.19	Small nuclear ribonucleoprotein F OS=Homo sapiens OX=9606 GN=SNRPF PE=1 SV=1
2996	TRUE	Q86VF7|NRAP_HUMAN	41.0072	0.58	0	0	0.58	0	1					1			1		Carbamidomethylation	197074	Nebulin-related-anchoring protein OS=Homo sapiens OX=9606 GN=NRAP PE=1 SV=2
928	TRUE	P16989|YBOX3_HUMAN	318.574	29.3	23.66	20.43	0	9.68	8	945543	297861			4	14	7		3	Deamidation (NQ)	40089.9	Y-box-binding protein 3 OS=Homo sapiens OX=9606 GN=YBX3 PE=1 SV=4
1490	TRUE	P04083|ANXA1_HUMAN	203.468	15.61	0	0	0	15.61	4				408212	4				5	Acetylation (Protein N-term)	38714.2	Annexin A1 OS=Homo sapiens OX=9606 GN=ANXA1 PE=1 SV=2
1763	TRUE	P62140|PP1B_HUMAN	178.886	10.09	5.81	0	0	4.28	3	43602.1				1	3			1	Acetylation (Protein N-term)	37186.8	Serine/threonine-protein phosphatase PP1-beta catalytic subunit OS=Homo sapiens OX=9606 GN=PPP1CB PE=1 SV=3
929	TRUE	P14678|RSMB_HUMAN	275.169	21.25	21.25	9.17	12.5	15.83	6	25742628	2.5992e+06	684242	3.45156e+06	5	11	4	3	6	Carbamidomethylation; Oxidation (M)	24610.1	Small nuclear ribonucleoprotein-associated proteins B and B' OS=Homo sapiens OX=9606 GN=SNRPB PE=1 SV=2
905	FALSE	Q68DK2|ZFY26_HUMAN	72.9943	0.24	0	0	0.24	0.24	1			102598	482738	1			1	1		284576	Zinc finger FYVE domain-containing protein 26 OS=Homo sapiens OX=9606 GN=ZFYVE26 PE=1 SV=3
2256	TRUE	Q15742|NAB2_HUMAN	176.173	4.38	4.38	1.71	1.71	1.71	2	94136.6				1	2	1	1	1		56594.1	NGFI-A-binding protein 2 OS=Homo sapiens OX=9606 GN=NAB2 PE=1 SV=1
1764	TRUE	Q9P2K8|E2AK4_HUMAN	73.4445	1.52	0.36	0.36	0.36	0.79	3			26242.5	5321.22	2	1	1	1	1		186911	eIF-2-alpha kinase GCN2 OS=Homo sapiens OX=9606 GN=EIF2AK4 PE=1 SV=3
1142	TRUE	Q99880|H2B1L_HUMAN	257.989	40.48	34.92	27.78	24.6	31.75	5	405653			242564	1	5	4	3	5	Oxidation (M)	13952.2	Histone H2B type 1-L OS=Homo sapiens OX=9606 GN=H2BC13 PE=1 SV=3
154	TRUE	Q9UM54|MYO6_HUMAN	475.437	25.43	4.87	4.25	1.85	23.88	34	2.27861e+06	900154	27134.9	16469511	33	9	5	2	44	Oxidation (M); Deamidation (NQ)	149691	Unconventional myosin-VI OS=Homo sapiens OX=9606 GN=MYO6 PE=1 SV=4
1305	TRUE	O95372|LYPA2_HUMAN	248.889	19.48	10.39	9.52	6.93	19.48	5	868369	263015	38359.7	3204444	4	2	2	1	5	Acetylation (Protein N-term)	24737	Acyl-protein thioesterase 2 OS=Homo sapiens OX=9606 GN=LYPLA2 PE=1 SV=1
2061	TRUE	Q96EI5|TCAL4_HUMAN	134.253	11.16	4.19	0	0	6.98	2	211331			22351.8	2	1			1		24647.2	Transcription elongation factor A protein-like 4 OS=Homo sapiens OX=9606 GN=TCEAL4 PE=1 SV=2
2257	TRUE	Q8NDW4|ZN248_HUMAN	36.803	2.94	1.9	1.04	0	0	2		1.35677e+06			1	1	1			Carbamidomethylation	67086.6	Zinc finger protein 248 OS=Homo sapiens OX=9606 GN=ZNF248 PE=1 SV=1
719	TRUE	Q6ZRI6|CO039_HUMAN	285.954	11.84	4.2	2.96	6.88	0	11	469827	344300	765081		11	3	3	6			110673	Uncharacterized protein C15orf39 OS=Homo sapiens OX=9606 GN=C15orf39 PE=1 SV=3
571	FALSE	Q13163|MP2K5_HUMAN	89.4561	1.34	1.34	1.34	1.34	1.34	1	1.58477e+06	151872	2.85988e+06	6003738	1	1	1	2	1		50111.7	Dual specificity mitogen-activated protein kinase kinase 5 OS=Homo sapiens OX=9606 GN=MAP2K5 PE=1 SV=2
521	TRUE	Q52LR7|EPC2_HUMAN	380.054	21.19	12.64	18.09	0	3.72	15	1.88729e+06	2.91723e+06		192801	14	12	14		3	Deamidation (NQ)	91094.9	Enhancer of polycomb homolog 2 OS=Homo sapiens OX=9606 GN=EPC2 PE=1 SV=2
1765	TRUE	Q969V6|MRTFA_HUMAN	92.2106	3.44	0	0.86	0	2.58	3				70606.8	2		1		2		98919	Myocardin-related transcription factor A OS=Homo sapiens OX=9606 GN=MRTFA PE=1 SV=1
1491	TRUE	Q9HC52|CBX8_HUMAN	206.815	9.51	9.51	0	0	0	4	653384				4	5				Acetylation (Protein N-term)	43395.7	Chromobox protein homolog 8 OS=Homo sapiens OX=9606 GN=CBX8 PE=1 SV=3
2258	TRUE	Q14964|RB39A_HUMAN	124.898	7.83	0	5.07	0	7.83	2				371205	1		2		2		25006.7	Ras-related protein Rab-39A OS=Homo sapiens OX=9606 GN=RAB39A PE=1 SV=2
2997	TRUE	Q9BWJ5|SF3B5_HUMAN	35.2772	6.98	0	0	0	6.98	1					1				1		10135.4	Splicing factor 3B subunit 5 OS=Homo sapiens OX=9606 GN=SF3B5 PE=1 SV=1
930	TRUE	P82914|RT15_HUMAN	271.13	28.4	18.68	14.79	3.89	7.39	8	2.48829e+06	1.00675e+06	112807	433679	8	5	4	1	2		29842.1	28S ribosomal protein S15, mitochondrial OS=Homo sapiens OX=9606 GN=MRPS15 PE=1 SV=1
2998	TRUE	P04075|ALDOA_HUMAN	44.8225	2.2	0	2.2	0	0	1		397232			1		2				39420	Fructose-bisphosphate aldolase A OS=Homo sapiens OX=9606 GN=ALDOA PE=1 SV=2
1164	FALSE	O43236|SEPT4_HUMAN	89.6815	1.46	0	0	0	1.46	1					1				1		55098.2	Septin-4 OS=Homo sapiens OX=9606 GN=SEPTIN4 PE=1 SV=1
258	TRUE	A5YKK6|CNOT1_HUMAN	435.493	12.16	0.59	0.51	0	12.16	28	20288	151514		7.53307e+06	28	1	1		30		266939	CCR4-NOT transcription complex subunit 1 OS=Homo sapiens OX=9606 GN=CNOT1 PE=1 SV=2
2999	TRUE	Q8IXH7|NELFD_HUMAN	18.2815	1.19	1.19	0	0	0	1	192752				1	1				Deamidation (NQ)	66246.6	Negative elongation factor C/D OS=Homo sapiens OX=9606 GN=NELFCD PE=1 SV=2
720	TRUE	Q9Y678|COPG1_HUMAN	343.774	13.5	13.5	0.69	0	3.78	11	2.09261e+06			68615.2	7	11	2		3		97718.2	Coatomer subunit gamma-1 OS=Homo sapiens OX=9606 GN=COPG1 PE=1 SV=1
3000	TRUE	Q8N0T1|RBIS_HUMAN	33.0401	7	7	0	0	0	1	167189				1	1					11456.5	Ribosomal biogenesis factor OS=Homo sapiens OX=9606 GN=RBIS PE=1 SV=4
1766	TRUE	O75822|EIF3J_HUMAN	115.751	11.63	0	0	0	11.63	3				683508	3				3		29062.4	Eukaryotic translation initiation factor 3 subunit J OS=Homo sapiens OX=9606 GN=EIF3J PE=1 SV=2
2260	TRUE	P49023|PAXI_HUMAN	61.4617	2.54	0	0	0	2.54	2				4883.18	1				2		64505.3	Paxillin OS=Homo sapiens OX=9606 GN=PXN PE=1 SV=3
3001	TRUE	Q9NUL7|DDX28_HUMAN	106.012	1.85	1.85	1.85	0	0	1	84464.7	39035.9			1	1	1				59581.2	Probable ATP-dependent RNA helicase DDX28 OS=Homo sapiens OX=9606 GN=DDX28 PE=1 SV=2
1152	TRUE	Q14331|FRG1_HUMAN	268.365	21.71	21.71	0	0	0	5	4312408				5	6				Deamidation (NQ); Oxidation (M)	29172.4	Protein FRG1 OS=Homo sapiens OX=9606 GN=FRG1 PE=1 SV=1
386	TRUE	P54277|PMS1_HUMAN	401.656	19.1	12.66	9.98	0	11.05	19	3.21009e+06	1.24041e+06		1.48204e+06	17	14	10		12	Oxidation (M); Deamidation (NQ)	105830	PMS1 protein homolog 1 OS=Homo sapiens OX=9606 GN=PMS1 PE=1 SV=1
604	TRUE	Q08188|TGM3_HUMAN	352.77	17.6	8.37	10.97	11.11	9.67	12	3164061	1.66436e+06	1.38305e+06	1.4876e+06	12	7	8	9	7	Deamidation (NQ)	76631.8	Protein-glutamine gamma-glutamyltransferase E OS=Homo sapiens OX=9606 GN=TGM3 PE=1 SV=4
676	TRUE	O94842|TOX4_HUMAN	374.439	21.74	21.74	12.88	4.83	6.92	11	15623634	2.70589e+06	343275	1606607	8	13	8	3	5	Oxidation (M); Deamidation (NQ); Carbamidomethylation	66194.8	TOX high mobility group box family member 4 OS=Homo sapiens OX=9606 GN=TOX4 PE=1 SV=1
1492	TRUE	Q8N6N3|CA052_HUMAN	151.484	18.68	13.19	0	0	10.44	4	254414			443510	4	3			2		20598.8	UPF0690 protein C1orf52 OS=Homo sapiens OX=9606 GN=C1orf52 PE=1 SV=1
160	FALSE	O15514|RPB4_HUMAN	48.7513	4.23	4.23	0	0	0	1	203158				1	1					16311.3	DNA-directed RNA polymerase II subunit RPB4 OS=Homo sapiens OX=9606 GN=POLR2D PE=1 SV=1
3002	TRUE	P20936|RASA1_HUMAN	60.8774	1.05	0	0	0	1.05	1				7830.69	1				1		116403	Ras GTPase-activating protein 1 OS=Homo sapiens OX=9606 GN=RASA1 PE=1 SV=1
2154	FALSE	Q6P474|PDXD2_HUMAN	79.1541	2.77	0	0	0	2.77	1					1				1		51810	Putative pyridoxal-dependent decarboxylase domain-containing protein 2 OS=Homo sapiens OX=9606 GN=PDXDC2P PE=5 SV=3
3003	TRUE	Q8TBE0|BAHD1_HUMAN	23.8171	0.77	0	0	0	0.77	1				32996730	1				1		84652	Bromo adjacent homology domain-containing 1 protein OS=Homo sapiens OX=9606 GN=BAHD1 PE=1 SV=2
563	TRUE	Q9UPN6|SCAF8_HUMAN	370.16	13.77	6.22	5.74	11.17	0.55	14	2136328	1638910	744511		11	7	8	11	1	Deamidation (NQ)	140519	SR-related and CTD-associated factor 8 OS=Homo sapiens OX=9606 GN=SCAF8 PE=1 SV=1
989	FALSE	Q9BW92|SYTM_HUMAN	27.1527	0.84	0.84	0	0	0	1	218596				1	1					81036.1	Threonine--tRNA ligase, mitochondrial OS=Homo sapiens OX=9606 GN=TARS2 PE=1 SV=1
1027	TRUE	P46778|RL21_HUMAN	270.961	40	31.88	20	35.62	35.62	6	1.46389e+06	820857	888398	1.66483e+06	6	4	3	6	6	Deamidation (NQ)	18564.8	60S ribosomal protein L21 OS=Homo sapiens OX=9606 GN=RPL21 PE=1 SV=2
677	TRUE	P17028|ZNF24_HUMAN	342.523	34.78	32.34	14.95	0	6.79	12	16026890	2.43891e+06		1.28508e+06	11	31	5		6	Deamidation (NQ); Carbamidomethylation; Acetylation (Protein N-term)	42155.4	Zinc finger protein 24 OS=Homo sapiens OX=9606 GN=ZNF24 PE=1 SV=4
3004	TRUE	Q9BRQ0|PYGO2_HUMAN	42.4304	1.97	0	0	1.97	1.97	1			79904.4	24816.4	1			1	1		41244.4	Pygopus homolog 2 OS=Homo sapiens OX=9606 GN=PYGO2 PE=1 SV=2
1493	TRUE	Q709C8|VP13C_HUMAN	148.083	1.07	0.32	0	0	0.75	4				27125	2	4			2		422390	Intermembrane lipid transfer protein VPS13C OS=Homo sapiens OX=9606 GN=VPS13C PE=1 SV=1
206	TRUE	Q7Z589|EMSY_HUMAN	474.362	28.67	17.78	18.53	5.14	15.66	31	5451555	6.83003e+06	229123	4973474	31	22	23	6	18	Oxidation (M); Deamidation (NQ)	141468	BRCA2-interacting transcriptional repressor EMSY OS=Homo sapiens OX=9606 GN=EMSY PE=1 SV=2
1153	TRUE	Q12857|NFIA_HUMAN	268.808	16.5	7.86	9.23	2.75	0	6	176497	135108	100084		4	3	3	1			55944.2	Nuclear factor 1 A-type OS=Homo sapiens OX=9606 GN=NFIA PE=1 SV=2
3005	TRUE	Q9C035|TRIM5_HUMAN	15.2599	1.42	0	0	1.42	0	1			289541		1			1			56338.3	Tripartite motif-containing protein 5 OS=Homo sapiens OX=9606 GN=TRIM5 PE=1 SV=1
52	TRUE	P02768|ALBU_HUMAN	525.447	44.17	25.94	27.09	37.11	28.57	61	4892116500	4252588290	4710571000	5662764000	58	79	114	151	125	Carbamidomethylation; Deamidation (NQ)	69366.7	Albumin OS=Homo sapiens OX=9606 GN=ALB PE=1 SV=2
184	FALSE	P51160|PDE6C_HUMAN	18.84	0.82	0	0.82	0	0	1		738874			1		1				99146.8	Cone cGMP-specific 3',5'-cyclic phosphodiesterase subunit alpha' OS=Homo sapiens OX=9606 GN=PDE6C PE=1 SV=2
1154	TRUE	P09429|HMGB1_HUMAN	255.254	21.86	21.86	6.51	0	3.72	5	3.35196e+06	112210		102985	4	6	2		1	Oxidation (M)	24893.8	High mobility group protein B1 OS=Homo sapiens OX=9606 GN=HMGB1 PE=1 SV=3
43	FALSE	Q9P0U1|TOM7_HUMAN	32.3416	10.91	0	0	10.91	10.91	1			231409	14378.8	1			2	1		6248.49	Mitochondrial import receptor subunit TOM7 homolog OS=Homo sapiens OX=9606 GN=TOMM7 PE=1 SV=1
1767	TRUE	O15347|HMGB3_HUMAN	213.515	13.5	13.5	13	0	0	3	1.16111e+06	22382.8			3	2	2				22980	High mobility group protein B3 OS=Homo sapiens OX=9606 GN=HMGB3 PE=1 SV=4
3006	TRUE	Q92993|KAT5_HUMAN	19.0534	1.17	1.17	0	0	0	1	72285.3				1	1					58582	Histone acetyltransferase KAT5 OS=Homo sapiens OX=9606 GN=KAT5 PE=1 SV=2
1155	TRUE	O43815|STRN_HUMAN	248.011	7.95	3.08	0	0	7.95	6	146131			488254	3	3			7		86132.1	Striatin OS=Homo sapiens OX=9606 GN=STRN PE=1 SV=4
120	TRUE	Q8IX12|CCAR1_HUMAN	508.776	30.17	24.26	22	13.74	1.57	38	26251604	11262700	2.00755e+06	281684	35	45	34	17	2	Oxidation (M); Carbamidomethylation; Deamidation (NQ)	132821	Cell division cycle and apoptosis regulator protein 1 OS=Homo sapiens OX=9606 GN=CCAR1 PE=1 SV=2
465	TRUE	Q6KB66|K2C80_HUMAN	374.526	36.73	16.37	14.82	17.48	22.12	18	1.39401e+06	1.28678e+06	1.23549e+06	2447586	15	7	7	8	14	Oxidation (M)	50525.3	Keratin, type II cytoskeletal 80 OS=Homo sapiens OX=9606 GN=KRT80 PE=1 SV=2
32	FALSE	Q6ZU45|CL20A_HUMAN	56.166	1.5	0	0	0	1.5	1				205377	1				1		44254.6	Putative C-type lectin domain family 20 member A OS=Homo sapiens OX=9606 GN=CLEC20A PE=2 SV=2
1028	TRUE	Q9NZT1|CALL5_HUMAN	293.056	43.84	30.82	36.3	30.82	38.36	6	7927867	7393195	4769066	2.39833e+06	6	6	7	6	6	Acetylation (Protein N-term); Deamidation (NQ)	15892.5	Calmodulin-like protein 5 OS=Homo sapiens OX=9606 GN=CALML5 PE=1 SV=2
1156	TRUE	Q8WU90|ZC3HF_HUMAN	253.754	18.31	0	0	0	18.31	6				1.15367e+06	6				8	Deamidation (NQ)	48602.5	Zinc finger CCCH domain-containing protein 15 OS=Homo sapiens OX=9606 GN=ZC3H15 PE=1 SV=1
107	FALSE	Q9BZE1|RM37_HUMAN	95.5384	1.42	1.42	0	0	0	1	400896				1	1					48117.5	39S ribosomal protein L37, mitochondrial OS=Homo sapiens OX=9606 GN=MRPL37 PE=1 SV=2
1768	TRUE	Q9BRJ6|CG050_HUMAN	215.101	22.16	22.16	0	0	0	3	541377				3	3					22083.4	Uncharacterized protein C7orf50 OS=Homo sapiens OX=9606 GN=C7orf50 PE=1 SV=1
1029	TRUE	Q8IY67|RAVR1_HUMAN	302.275	11.88	11.88	7.26	0	0	6	3.8071e+06	586330			6	9	4			Oxidation (M)	63877	Ribonucleoprotein PTB-binding 1 OS=Homo sapiens OX=9606 GN=RAVER1 PE=1 SV=1
241	TRUE	O95785|WIZ_HUMAN	458.829	20.71	17.93	14.11	2.06	5.45	26	17019508	8913257	248230	2.00767e+06	24	26	22	3	8	Oxidation (M); Deamidation (NQ)	178674	Protein Wiz OS=Homo sapiens OX=9606 GN=WIZ PE=1 SV=2
2978	TRUE	Q01629|IFM2_HUMAN	16.0776	4.55	4.55	0	0	0	1	48051.9				1	1					14632.2	Interferon-induced transmembrane protein 2 OS=Homo sapiens OX=9606 GN=IFITM2 PE=1 SV=2
721	TRUE	Q04727|TLE4_HUMAN	328.773	14.62	2.85	10.35	5.95	7.5	11		264500			2	2	10	5	6	Carbamidomethylation	83755.4	Transducin-like enhancer protein 4 OS=Homo sapiens OX=9606 GN=TLE4 PE=1 SV=3
227	FALSE	P40617|ARL4A_HUMAN	50.8795	3	3	0	0	3	1	48604496			22561376	1	6			1		22615.2	ADP-ribosylation factor-like protein 4A OS=Homo sapiens OX=9606 GN=ARL4A PE=1 SV=2
3007	TRUE	Q6K0P9|IFIX_HUMAN	18.7195	1.22	0	1.22	0	0	1		90180.5			1		1				55065.3	Pyrin and HIN domain-containing protein 1 OS=Homo sapiens OX=9606 GN=PYHIN1 PE=1 SV=1
1306	TRUE	P17098|ZNF8_HUMAN	226.168	7.48	7.48	2.26	0	1.57	4	1.32024e+06	52823.2		449471	4	5	1		1	Deamidation (NQ)	64970.3	Zinc finger protein 8 OS=Homo sapiens OX=9606 GN=ZNF8 PE=1 SV=2
861	TRUE	O43172|PRP4_HUMAN	340.236	18.39	18.39	5.36	0	3.07	9	5.00933e+06	85433.9		110105	9	10	2		1		58449.2	U4/U6 small nuclear ribonucleoprotein Prp4 OS=Homo sapiens OX=9606 GN=PRPF4 PE=1 SV=2
2264	TRUE	O14745|NHRF1_HUMAN	34.6968	3.63	0	1.68	1.96	0	2		477855	1.17923e+06		2		2	1		Deamidation (NQ)	38868.4	Na(+)/H(+) exchange regulatory cofactor NHE-RF1 OS=Homo sapiens OX=9606 GN=SLC9A3R1 PE=1 SV=4
2057	TRUE	Q8NF64|ZMIZ2_HUMAN	64.0008	1.52	0	0	1.52	0	2			125012		1			2			96537	Zinc finger MIZ domain-containing protein 2 OS=Homo sapiens OX=9606 GN=ZMIZ2 PE=1 SV=2
1844	FALSE	Q8IY22|CMIP_HUMAN	58.1206	0.78	0	0	0.78	0.78	1			6677.06	15967.5	1			1	1		86330.6	C-Maf-inducing protein OS=Homo sapiens OX=9606 GN=CMIP PE=1 SV=3
55	TRUE	Q6KC79|NIPBL_HUMAN	559.939	24.39	15.19	14.3	13.66	6.42	67	227233200	200202544	101969480	6.02365e+06	64	47	46	48	19	Oxidation (M); Carbamidomethylation	316051	Nipped-B-like protein OS=Homo sapiens OX=9606 GN=NIPBL PE=1 SV=2
1494	TRUE	B7ZAP0|RBG10_HUMAN	159.424	15.42	0	0	0	15.42	4				634373	3				4	Carbamidomethylation	29037.9	Rab GTPase-activating protein 1-like, isoform 10 OS=Homo sapiens OX=9606 GN=RABGAP1L PE=1 SV=1
2265	TRUE	O60869|EDF1_HUMAN	165.939	18.24	10.14	8.11	0	8.11	2	573714			142003	2	1	1		1	Acetylation (Protein N-term)	16368.7	Endothelial differentiation-related factor 1 OS=Homo sapiens OX=9606 GN=EDF1 PE=1 SV=1
411	TRUE	Q5VTE0|EF1A3_HUMAN	385.485	33.77	23.59	10.61	5.41	27.92	18	6662373	1.70669e+06	704140	17303126	17	12	4	4	17	Carbamidomethylation; Oxidation (M); Deamidation (NQ)	50185	Putative elongation factor 1-alpha-like 3 OS=Homo sapiens OX=9606 GN=EEF1A1P5 PE=5 SV=1
862	TRUE	P05783|K1C18_HUMAN	253.509	18.37	9.77	8.84	5.58	15.35	9	767177	440681	262295	2.42443e+06	6	5	5	4	16		48057.8	Keratin, type I cytoskeletal 18 OS=Homo sapiens OX=9606 GN=KRT18 PE=1 SV=2
1157	TRUE	Q14444|CAPR1_HUMAN	228.751	6.21	0	0.85	0	6.21	5				471237	4		1		5	Deamidation (NQ)	78366.2	Caprin-1 OS=Homo sapiens OX=9606 GN=CAPRIN1 PE=1 SV=2
242	TRUE	P82094|TMF1_HUMAN	440.048	25.07	4.12	1.28	1.01	24.52	28	7.13171e+06	30412.6	7728.38	8815214	27	6	2	1	28	Deamidation (NQ); Acetylation (Protein N-term)	122842	TATA element modulatory factor OS=Homo sapiens OX=9606 GN=TMF1 PE=1 SV=2
1699	TRUE	P84243|H33_HUMAN	93.8404	16.91	16.91	10.29	16.91	16.91	3	4.1697e+06	1.77841e+06	1.49632e+06	4.6509e+06	3	3	2	4	3		15327.9	Histone H3.3 OS=Homo sapiens OX=9606 GN=H3-3B PE=1 SV=2
346	TRUE	P68363|TBA1B_HUMAN	426.523	44.79	39.91	26.83	29.49	37.92	18	12346998	4087952	1.74222e+06	13049175	9	19	20	16	27	Carbamidomethylation; Deamidation (NQ); Oxidation (M)	50151.6	Tubulin alpha-1B chain OS=Homo sapiens OX=9606 GN=TUBA1B PE=1 SV=1
1495	TRUE	Q96NY9|MUS81_HUMAN	230.56	9.44	9.44	0	0	0	4	1346078				4	4					61173	Crossover junction endonuclease MUS81 OS=Homo sapiens OX=9606 GN=MUS81 PE=1 SV=3
259	TRUE	O75165|DJC13_HUMAN	433.084	13.42	0	0.27	0	13.42	28				4.9738e+06	25		1		27		254415	DnaJ homolog subfamily C member 13 OS=Homo sapiens OX=9606 GN=DNAJC13 PE=1 SV=5
1423	FALSE	P30613|KPYR_HUMAN	123.197	1.92	1.92	1.92	1.92	1.92	1	250954	142729	57156	264186	1	1	1	2	1		61830.2	Pyruvate kinase PKLR OS=Homo sapiens OX=9606 GN=PKLR PE=1 SV=2
2857	TRUE	A0A075B734|AQP7B_HUMAN	48.0137	2.02	2.02	0	2.02	0	1	4.32151e+06		77822104		1	1		4			37977.2	Aquaporin-7B OS=Homo sapiens OX=9606 GN=AQP7B PE=3 SV=1
781	TRUE	P29375|KDM5A_HUMAN	284.671	5.8	4.2	3.61	0	0.71	9	919406	188921			5	9	5		2	Deamidation (NQ)	192095	Lysine-specific demethylase 5A OS=Homo sapiens OX=9606 GN=KDM5A PE=1 SV=3
410	TRUE	Q9BVA1|TBB2B_HUMAN	373.08	34.83	24.49	20.45	16.85	32.81	14	100252			70349.6	1	14	10	7	19	Oxidation (M); Carbamidomethylation; Deamidation (NQ)	49953.1	Tubulin beta-2B chain OS=Homo sapiens OX=9606 GN=TUBB2B PE=1 SV=1
1268	TRUE	P20671|H2A1D_HUMAN	199.52	26.92	21.54	21.54	21.54	22.31	4	251455		13766.1	310949	2	2	3	2	5	Deamidation (NQ)	14107.5	Histone H2A type 1-D OS=Homo sapiens OX=9606 GN=H2AC7 PE=1 SV=2
2268	TRUE	Q8WYB5|KAT6B_HUMAN	123.799	0.63	0.63	0	0	0	2	1.93597e+06				1	4					231378	Histone acetyltransferase KAT6B OS=Homo sapiens OX=9606 GN=KAT6B PE=1 SV=3
217	TRUE	Q8N201|INT1_HUMAN	476.985	16.85	15.94	3.97	0.37	1.64	31	7.72499e+06	1.78548e+06	7717.6	217169	30	34	7	1	5		244297	Integrator complex subunit 1 OS=Homo sapiens OX=9606 GN=INTS1 PE=1 SV=2
3008	TRUE	P48751|B3A3_HUMAN	18.6771	0.49	0	0	0.49	0	1			44577232		1			2			135791	Anion exchange protein 3 OS=Homo sapiens OX=9606 GN=SLC4A3 PE=1 SV=2
333	TRUE	P23588|IF4B_HUMAN	424.682	33.39	17.18	0	0	29.95	23	4.26464e+06			28066438	23	14			40	Oxidation (M)	69151.2	Eukaryotic translation initiation factor 4B OS=Homo sapiens OX=9606 GN=EIF4B PE=1 SV=2
2700	FALSE	Q9Y3B3|TMED7_HUMAN	52.3304	4.91	0	4.91	0	0	1		104345			1		1				25171.6	Transmembrane emp24 domain-containing protein 7 OS=Homo sapiens OX=9606 GN=TMED7 PE=1 SV=2
19	FALSE	Q2TAC6|KIF19_HUMAN	55.2914	0.6	0.6	0	0.6	0	1	3271389				1	25		1			111332	Kinesin-like protein KIF19 OS=Homo sapiens OX=9606 GN=KIF19 PE=2 SV=2
931	TRUE	Q7Z739|YTHD3_HUMAN	272.398	11.45	0	3.76	0	11.45	7		79634.3		682592	4		2		9	Deamidation (NQ); Acetylation (Protein N-term)	63861.2	YTH domain-containing family protein 3 OS=Homo sapiens OX=9606 GN=YTHDF3 PE=1 SV=1
722	TRUE	P78332|RBM6_HUMAN	245.074	8.28	6.95	3.12	0	0	11	1.91376e+06	176721			10	10	4				128644	RNA-binding protein 6 OS=Homo sapiens OX=9606 GN=RBM6 PE=1 SV=5
218	TRUE	Q8NG31|KNL1_HUMAN	428.182	14.18	3.97	5.68	0.9	9.05	31	1.97413e+06	1.34905e+06	256504	3457308	28	16	26	2	21	Carbamidomethylation; Deamidation (NQ)	265391	Kinetochore scaffold 1 OS=Homo sapiens OX=9606 GN=KNL1 PE=1 SV=3
3009	TRUE	Q9UQB8|BAIP2_HUMAN	75.2961	2.36	0	0	0	2.36	1				18533.8	1				1		60867.6	Brain-specific angiogenesis inhibitor 1-associated protein 2 OS=Homo sapiens OX=9606 GN=BAIAP2 PE=1 SV=1
1770	TRUE	Q6ZR08|DYH12_HUMAN	65.3867	0.65	0.26	0.19	0.19	0.19	3				1.21709e+06	2	1	1	1	1	Deamidation (NQ)	356942	Dynein axonemal heavy chain 12 OS=Homo sapiens OX=9606 GN=DNAH12 PE=2 SV=2
3010	TRUE	P63220|RS21_HUMAN	118.966	18.07	0	18.07	0	0	1		38365.7			1		1			Acetylation (Protein N-term)	9111.37	40S ribosomal protein S21 OS=Homo sapiens OX=9606 GN=RPS21 PE=1 SV=1
243	TRUE	Q7Z3K3|POGZ_HUMAN	460.244	23.05	18.3	16.6	0.99	4.33	26	12373990	9146644	31820.7	256553	24	23	22	1	5	Acetylation (Protein N-term); Carbamidomethylation; Deamidation (NQ); Oxidation (M)	155344	Pogo transposable element with ZNF domain OS=Homo sapiens OX=9606 GN=POGZ PE=1 SV=2
522	TRUE	Q86Y46|K2C73_HUMAN	338.384	14.44	7.78	9.07	7.04	13.33	16		473144		308854	1	8	12	13	15	Carbamidomethylation	58923.3	Keratin, type II cytoskeletal 73 OS=Homo sapiens OX=9606 GN=KRT73 PE=1 SV=1
11	FALSE	Q68D20|PMS2L_HUMAN	23.7199	3.11	3.11	0	0	0	1	315970				1	1					20908.6	Protein PMS2CL OS=Homo sapiens OX=9606 GN=PMS2CL PE=2 SV=1
1677	TRUE	P61204|ARF3_HUMAN	144.274	14.92	6.08	3.31	0	14.92	3				2976118	1	1	1		3		20600.8	ADP-ribosylation factor 3 OS=Homo sapiens OX=9606 GN=ARF3 PE=1 SV=2
260	TRUE	O60271|JIP4_HUMAN	437.308	24.22	0.45	0.45	0	23.77	28				8801437	20	1	1		31		146205	C-Jun-amino-terminal kinase-interacting protein 4 OS=Homo sapiens OX=9606 GN=SPAG9 PE=1 SV=4
167	FALSE	Q6P1J6|PLB1_HUMAN	70.8964	0.41	0	0	0	0.41	1					1				1		163081	Phospholipase B1, membrane-associated OS=Homo sapiens OX=9606 GN=PLB1 PE=1 SV=3
1771	TRUE	Q8NI60|COQ8A_HUMAN	167.675	4.95	3.4	1.55	0	1.55	3	148652	7818.66		78271.3	2	3	1		1		71950.2	Atypical kinase COQ8A, mitochondrial OS=Homo sapiens OX=9606 GN=COQ8A PE=1 SV=1
3011	TRUE	O94972|TRI37_HUMAN	23.724	0.62	0.62	0	0	0	1	204604				1	1					107906	E3 ubiquitin-protein ligase TRIM37 OS=Homo sapiens OX=9606 GN=TRIM37 PE=1 SV=2
2271	TRUE	P55198|AF17_HUMAN	149.299	2.74	0	2.74	0	0	2		156944			2		3				112048	Protein AF-17 OS=Homo sapiens OX=9606 GN=MLLT6 PE=1 SV=3
1496	TRUE	Q15054|DPOD3_HUMAN	255.77	11.59	11.59	6.65	3	1.93	4	1738244	168971	5658.23		4	4	2	1	1	Acetylation (Protein N-term)	51400.3	DNA polymerase delta subunit 3 OS=Homo sapiens OX=9606 GN=POLD3 PE=1 SV=2
932	TRUE	Q9UGU5|HMGX4_HUMAN	311.822	14.64	14.64	8.32	0	6.32	7	5.50329e+06	1.10758e+06		596230	7	8	4		3	Deamidation (NQ); Oxidation (M)	65711.6	HMG domain-containing protein 4 OS=Homo sapiens OX=9606 GN=HMGXB4 PE=1 SV=2
1772	TRUE	Q5VYS8|TUT7_HUMAN	106.136	1.61	1.61	0	0.4	0.4	3	47260.2				1	3		1	1		171229	Terminal uridylyltransferase 7 OS=Homo sapiens OX=9606 GN=TUT7 PE=1 SV=1
3012	TRUE	Q9BYR7|KRA32_HUMAN	71.4683	12.24	0	0	0	12.24	1				2.0888e+06	1				1	Carbamidomethylation	10407.2	Keratin-associated protein 3-2 OS=Homo sapiens OX=9606 GN=KRTAP3-2 PE=1 SV=1
457	FALSE	O15374|MOT5_HUMAN	81.7817	1.44	1.44	1.44	0	1.44	1	754613	195338		235984	1	1	1		1		54022	Monocarboxylate transporter 5 OS=Homo sapiens OX=9606 GN=SLC16A4 PE=1 SV=1
1142	TRUE	Q99877|H2B1N_HUMAN	257.989	40.48	34.92	27.78	24.6	31.75	5	405653			242564	1	5	4	3	5	Oxidation (M)	13922.1	Histone H2B type 1-N OS=Homo sapiens OX=9606 GN=H2BC15 PE=1 SV=3
252	FALSE	Q5VWJ9|SNX30_HUMAN	18.1633	1.37	0	0	0	1.37	1				2.03211e+06	1				2		49676.6	Sorting nexin-30 OS=Homo sapiens OX=9606 GN=SNX30 PE=1 SV=1
1030	TRUE	Q9P0K7|RAI14_HUMAN	232.808	6.22	1.22	0.61	0.61	5.61	7				2.87548e+06	5	2	2	1	6		110041	Ankycorbin OS=Homo sapiens OX=9606 GN=RAI14 PE=1 SV=2
1158	TRUE	Q6PIW4|FIGL1_HUMAN	270.228	9.79	8.16	0	1.78	4.45	6	225126			82450.2	5	5		1	3		74077	Fidgetin-like protein 1 OS=Homo sapiens OX=9606 GN=FIGNL1 PE=1 SV=2
334	TRUE	Q7L590|MCM10_HUMAN	421.814	25.14	20.11	18.17	2.06	4.46	23	9237045	3.10549e+06	10543.6	797124	21	20	18	1	4	Deamidation (NQ); Oxidation (M)	98183	Protein MCM10 homolog OS=Homo sapiens OX=9606 GN=MCM10 PE=1 SV=2
564	TRUE	P52594|AGFG1_HUMAN	396.869	28.47	22.06	15.84	18.51	18.33	14	13873752	5972741	3.39898e+06	10973135	13	17	10	10	17	Oxidation (M)	58260.2	Arf-GAP domain and FG repeat-containing protein 1 OS=Homo sapiens OX=9606 GN=AGFG1 PE=1 SV=2
2273	TRUE	Q9H0U9|TSYL1_HUMAN	178.675	5.72	5.72	0	0	0	2	828444				2	2					49192.4	Testis-specific Y-encoded-like protein 1 OS=Homo sapiens OX=9606 GN=TSPYL1 PE=1 SV=3
3013	TRUE	Q8N5S9|KKCC1_HUMAN	19.6283	1.39	0	1.39	0	0	1		135210			1		1				55735.5	Calcium/calmodulin-dependent protein kinase kinase 1 OS=Homo sapiens OX=9606 GN=CAMKK1 PE=1 SV=2
1773	TRUE	Q6P2H3|CEP85_HUMAN	172.845	5.77	0	0	0	5.77	3				371187	3				4		85639.1	Centrosomal protein of 85 kDa OS=Homo sapiens OX=9606 GN=CEP85 PE=1 SV=1
2274	TRUE	P30041|PRDX6_HUMAN	102.936	7.14	0	0	0	7.14	2				168040	2				2		25035	Peroxiredoxin-6 OS=Homo sapiens OX=9606 GN=PRDX6 PE=1 SV=3
207	TRUE	Q9ULK4|MED23_HUMAN	467.062	20.1	6.07	12.28	17.98	17.54	28	1.08058e+06	10205449	13227450	9206377	28	7	21	28	28	Deamidation (NQ); Oxidation (M)	156474	Mediator of RNA polymerase II transcription subunit 23 OS=Homo sapiens OX=9606 GN=MED23 PE=1 SV=2
678	TRUE	P13984|T2FB_HUMAN	360.665	51.81	49.4	6.43	0	17.27	12	53122068	322274		649774	11	16	2		6		28380.3	General transcription factor IIF subunit 2 OS=Homo sapiens OX=9606 GN=GTF2F2 PE=1 SV=2
2276	TRUE	Q9BYJ1|LOXE3_HUMAN	127.492	2.25	1.41	0	0	0.84	2	43930.2				1	2			1		80543.4	Hydroperoxide isomerase ALOXE3 OS=Homo sapiens OX=9606 GN=ALOXE3 PE=1 SV=1
490	FALSE	Q8NFJ8|BHE22_HUMAN	49.8504	1.57	1.57	1.57	0	0	1	2.692e+06	804717			1	1	1				36997.1	Class E basic helix-loop-helix protein 22 OS=Homo sapiens OX=9606 GN=BHLHE22 PE=2 SV=1
1548	FALSE	Q9H9E3|COG4_HUMAN	48.5735	0.76	0.76	0	0	0	1	2.6638e+06				1	1					89083.1	Conserved oligomeric Golgi complex subunit 4 OS=Homo sapiens OX=9606 GN=COG4 PE=1 SV=3
3014	TRUE	Q9ULV3|CIZ1_HUMAN	123.553	2.12	2.12	0	0	0	1	124409				1	2					100045	Cip1-interacting zinc finger protein OS=Homo sapiens OX=9606 GN=CIZ1 PE=1 SV=2
933	TRUE	P51825|AFF1_HUMAN	274.867	7.6	6.28	2.48	0.5	0	8	2.04997e+06	220028			7	6	3	1			131422	AF4/FMR2 family member 1 OS=Homo sapiens OX=9606 GN=AFF1 PE=1 SV=1
1774	TRUE	Q9H165|BC11A_HUMAN	176.963	4.79	2.99	3.11	1.32	0	3	83808.1	392353	23493.3		3	2	2	1			91197.1	B-cell lymphoma/leukemia 11A OS=Homo sapiens OX=9606 GN=BCL11A PE=1 SV=2
3015	TRUE	Q86UK7|ZN598_HUMAN	98.6378	1.33	0	0	0	1.33	1				88344.4	1				1		98637.1	E3 ubiquitin-protein ligase ZNF598 OS=Homo sapiens OX=9606 GN=ZNF598 PE=1 SV=1
565	TRUE	P26599|PTBP1_HUMAN	382.209	35.55	35.55	8.8	4.13	2.33	13	10654677	1.22956e+06	100187	18170.6	11	16	5	2	1	Deamidation (NQ); Acetylation (Protein N-term); Oxidation (M)	59633.1	Polypyrimidine tract-binding protein 1 OS=Homo sapiens OX=9606 GN=PTBP1 PE=1 SV=2
863	TRUE	Q5JTH9|RRP12_HUMAN	299.144	7.94	5.78	1.54	0	1.54	9	1401390	113832			7	8	3		3		143702	RRP12-like protein OS=Homo sapiens OX=9606 GN=RRP12 PE=1 SV=2
3016	TRUE	P11413|G6PD_HUMAN	55.9641	1.94	0	0	0	1.94	1				97820.5	1				1		59256.7	Glucose-6-phosphate 1-dehydrogenase OS=Homo sapiens OX=9606 GN=G6PD PE=1 SV=4
481	FALSE	Q9UI15|TAGL3_HUMAN	125.591	7.04	7.04	0	0	7.04	1	4.50918e+06			2.45267e+06	1	2			2	Oxidation (M)	22472.6	Transgelin-3 OS=Homo sapiens OX=9606 GN=TAGLN3 PE=1 SV=2
905	FALSE	A6NL88|SHSA7_HUMAN	72.9943	1.12	0	0	1.12	1.12	1			102598	482738	1			1	1		56213.6	Protein shisa-7 OS=Homo sapiens OX=9606 GN=SHISA7 PE=2 SV=3
244	TRUE	Q9ULL5|PRR12_HUMAN	457.99	21.76	13.11	12.62	13.21	5.8	29	5941977	7137448	3.40682e+06	962197	26	20	18	21	7		211044	Proline-rich protein 12 OS=Homo sapiens OX=9606 GN=PRR12 PE=1 SV=3
347	TRUE	Q13823|NOG2_HUMAN	438.81	29.41	28.45	1.09	0	2.19	23	15644312			118807	23	22	1		6	Deamidation (NQ)	83654.9	Nucleolar GTP-binding protein 2 OS=Homo sapiens OX=9606 GN=GNL2 PE=1 SV=1
2277	TRUE	Q9C0A1|ZFHX2_HUMAN	53.7648	0.62	0	0	0.39	0.23	2				64730.5	1			1	1		274176	Zinc finger homeobox protein 2 OS=Homo sapiens OX=9606 GN=ZFHX2 PE=1 SV=3
279	TRUE	P49916|DNLI3_HUMAN	453.508	23.59	23.59	4.16	0	4.96	26	22917920	570321		340465	24	38	4		5	Oxidation (M); Deamidation (NQ)	112907	DNA ligase 3 OS=Homo sapiens OX=9606 GN=LIG3 PE=1 SV=2
63	TRUE	Q6P2Q9|PRP8_HUMAN	565.329	25.82	24.37	9.04	1.58	8.78	58	37959476	2.64703e+06	146021	2.82548e+06	57	68	21	4	22	Deamidation (NQ); Oxidation (M)	273600	Pre-mRNA-processing-splicing factor 8 OS=Homo sapiens OX=9606 GN=PRPF8 PE=1 SV=2
48	TRUE	Q96Q89|KI20B_HUMAN	567.116	35.71	32.31	10.38	0	12.58	70	35003084	2.48686e+06		20977326	59	78	23		35	Carbamidomethylation; Deamidation (NQ); Oxidation (M); Acetylation (Protein N-term)	210629	Kinesin-like protein KIF20B OS=Homo sapiens OX=9606 GN=KIF20B PE=1 SV=3
365	TRUE	O75534|CSDE1_HUMAN	401.334	26.07	0	0	1.38	26.07	22			18546.8	6508002	22			1	23	Carbamidomethylation; Deamidation (NQ)	88884.7	Cold shock domain-containing protein E1 OS=Homo sapiens OX=9606 GN=CSDE1 PE=1 SV=2
2278	TRUE	Q13112|CAF1B_HUMAN	59.9461	5.37	5.37	0	0	0	2	732576				2	2					61492.5	Chromatin assembly factor 1 subunit B OS=Homo sapiens OX=9606 GN=CHAF1B PE=1 SV=1
694	FALSE	Q6IQ23|PKHA7_HUMAN	29.4028	0.54	0	0.54	0	0	1		995042			1		2				127135	Pleckstrin homology domain-containing family A member 7 OS=Homo sapiens OX=9606 GN=PLEKHA7 PE=1 SV=2
2280	TRUE	Q9Y5X1|SNX9_HUMAN	116.107	3.36	0	0	0	3.36	2					2				2		66591.6	Sorting nexin-9 OS=Homo sapiens OX=9606 GN=SNX9 PE=1 SV=1
3017	TRUE	O94973|AP2A2_HUMAN	45.0853	1.49	0	0	0	1.49	1				12275.3	1				1		103960	AP-2 complex subunit alpha-2 OS=Homo sapiens OX=9606 GN=AP2A2 PE=1 SV=2
85	FALSE	Q9NVR5|KTU_HUMAN	15.829	0.72	0	0.72	0	0	1		75823			1		2				91114.4	Protein kintoun OS=Homo sapiens OX=9606 GN=DNAAF2 PE=1 SV=2
605	TRUE	Q76L83|ASXL2_HUMAN	357.366	9.9	3.41	7.8	1.39	0.7	14	668800	973078	27237.3		13	5	13	2	1		153820	Putative Polycomb group protein ASXL2 OS=Homo sapiens OX=9606 GN=ASXL2 PE=1 SV=1
3018	TRUE	Q9ULH1|ASAP1_HUMAN	72.8898	0.8	0	0	0	0.8	1				32275.9	1				1		125498	Arf-GAP with SH3 domain, ANK repeat and PH domain-containing protein 1 OS=Homo sapiens OX=9606 GN=ASAP1 PE=1 SV=4
2281	TRUE	P38935|SMBP2_HUMAN	75.9089	1.41	0.6	0	0	0.81	2				1.45657e+06	1	3			1		109149	DNA-binding protein SMUBP-2 OS=Homo sapiens OX=9606 GN=IGHMBP2 PE=1 SV=3
1775	TRUE	Q9HCI6|K1586_HUMAN	148.704	3.05	1.52	0	0	1.52	3				34837.7	1	2			1		89673	E3 SUMO-protein ligase KIAA1586 OS=Homo sapiens OX=9606 GN=KIAA1586 PE=1 SV=2
679	TRUE	Q53F19|NCBP3_HUMAN	348.026	22.26	22.26	0	0	2.1	11	4197643			9690.72	11	18			1	Oxidation (M)	70592.5	Nuclear cap-binding protein subunit 3 OS=Homo sapiens OX=9606 GN=NCBP3 PE=1 SV=2
1497	TRUE	Q8IZT6|ASPM_HUMAN	179.039	1.24	0.17	0.66	0	0.4	4		7289.96		43840.9	2	1	2		1		409800	Abnormal spindle-like microcephaly-associated protein OS=Homo sapiens OX=9606 GN=ASPM PE=1 SV=2
1031	TRUE	O43242|PSMD3_HUMAN	277.938	14.42	5.43	0	0	14.42	7	466834			1.29715e+06	7	4			9		60977.5	26S proteasome non-ATPase regulatory subunit 3 OS=Homo sapiens OX=9606 GN=PSMD3 PE=1 SV=2
1509	FALSE	Q6NXS1|IPP2B_HUMAN	180.24	12.68	7.32	0	0	5.37	2	698269			1.49496e+06	2	1			1	Acetylation (Protein N-term)	23106.4	Protein phosphatase inhibitor 2 family member B OS=Homo sapiens OX=9606 GN=PPP1R2B PE=1 SV=2
57	FALSE	O95521|PRAM1_HUMAN	57.8302	1.69	0	0	0	1.69	1				68914.8	1				1		55149	PRAME family member 1 OS=Homo sapiens OX=9606 GN=PRAMEF1 PE=2 SV=3
2283	TRUE	Q03468|ERCC6_HUMAN	30.1086	0.8	0	0.4	0	0.4	2				53746.1	1		1		1	Deamidation (NQ)	168416	DNA excision repair protein ERCC-6 OS=Homo sapiens OX=9606 GN=ERCC6 PE=1 SV=1
2284	TRUE	Q01970|PLCB3_HUMAN	41.7699	0.97	0.49	0	0	0.49	2	791070			783704	2	1			1		138799	1-phosphatidylinositol 4,5-bisphosphate phosphodiesterase beta-3 OS=Homo sapiens OX=9606 GN=PLCB3 PE=1 SV=2
523	TRUE	P35232|PHB1_HUMAN	391.89	57.72	46.69	44.12	34.19	34.19	13	5.64838e+06	2955388	721624	5.75338e+06	13	17	10	7	11	Deamidation (NQ)	29804.1	Prohibitin 1 OS=Homo sapiens OX=9606 GN=PHB1 PE=1 SV=1
1776	TRUE	Q92609|TBCD5_HUMAN	112.003	4.15	1.51	0	0	3.4	3				47724.5	1	3			2		89004.4	TBC1 domain family member 5 OS=Homo sapiens OX=9606 GN=TBC1D5 PE=1 SV=1
783	TRUE	Q99567|NUP88_HUMAN	322.939	18.08	10.39	2.7	0	9.72	10	1.54052e+06	375374		737807	10	5	2		5		83541.9	Nuclear pore complex protein Nup88 OS=Homo sapiens OX=9606 GN=NUP88 PE=1 SV=2
3019	TRUE	Q2TB18|ASTE1_HUMAN	39.3247	1.62	0	0	0	1.62	1				15632.6	1				1		77093.3	Protein asteroid homolog 1 OS=Homo sapiens OX=9606 GN=ASTE1 PE=1 SV=1
1498	TRUE	Q15788|NCOA1_HUMAN	154.367	3.26	0.69	1.67	0.9	0	4	78422.3	88187.9	55553.3		4	1	2	1		Carbamidomethylation	156757	Nuclear receptor coactivator 1 OS=Homo sapiens OX=9606 GN=NCOA1 PE=1 SV=3
1777	TRUE	Q8NI77|KI18A_HUMAN	215.129	3.45	3.45	0.67	0	0	3	31852				1	4	1				102281	Kinesin-like protein KIF18A OS=Homo sapiens OX=9606 GN=KIF18A PE=1 SV=2
3020	TRUE	Q8NCP5|ZBT44_HUMAN	70.1727	2.11	0	2.11	0	0	1		88295			1		1				63847.5	Zinc finger and BTB domain-containing protein 44 OS=Homo sapiens OX=9606 GN=ZBTB44 PE=1 SV=1
3021	TRUE	Q86VB7|C163A_HUMAN	22.6575	0.52	0	0	0	0.52	1				2.12779e+06	1				1		125451	Scavenger receptor cysteine-rich type 1 protein M130 OS=Homo sapiens OX=9606 GN=CD163 PE=1 SV=2
280	TRUE	Q9UPT8|ZC3H4_HUMAN	457.111	31.08	29.55	6.37	0.77	5.6	26	21964624	781826	69139.2	995594	24	42	6	1	7	Oxidation (M)	140257	Zinc finger CCCH domain-containing protein 4 OS=Homo sapiens OX=9606 GN=ZC3H4 PE=1 SV=3
1307	TRUE	Q01518|CAP1_HUMAN	185.417	9.05	0	1.26	0	9.05	5				419984	4		1		4		51901.5	Adenylyl cyclase-associated protein 1 OS=Homo sapiens OX=9606 GN=CAP1 PE=1 SV=5
3022	TRUE	O95817|BAG3_HUMAN	77.5685	2.26	0	0	0	2.26	1				39434.6	1				1		61594.7	BAG family molecular chaperone regulator 3 OS=Homo sapiens OX=9606 GN=BAG3 PE=1 SV=3
3023	TRUE	Q6PCT2|FXL19_HUMAN	46.1249	1.15	1.15	0	0	0	1	81990.3				1	1					75707.1	F-box/LRR-repeat protein 19 OS=Homo sapiens OX=9606 GN=FBXL19 PE=1 SV=3
2287	TRUE	Q711Q0|CEFIP_HUMAN	25.4258	1.53	0	0.42	1.11	0	2		103017	1.05895e+06		2		1	1		Deamidation (NQ)	156477	Cardiac-enriched FHL2-interacting protein OS=Homo sapiens OX=9606 GN=CEFIP PE=1 SV=2
490	TRUE	Q96HS1|PGAM5_HUMAN	368.38	47.75	29.41	28.37	9.69	36.33	16	21737858	5765437	379282	8534244	16	14	11	3	12	Carbamidomethylation; Oxidation (M)	32004.5	Serine/threonine-protein phosphatase PGAM5, mitochondrial OS=Homo sapiens OX=9606 GN=PGAM5 PE=1 SV=2
3024	TRUE	Q14093|CYLC2_HUMAN	26.6004	1.72	1.72	0	0	0	1	556934				1	2				Deamidation (NQ)	39079	Cylicin-2 OS=Homo sapiens OX=9606 GN=CYLC2 PE=2 SV=1
1308	TRUE	P42766|RL35_HUMAN	223.785	27.64	20.33	13.01	27.64	12.2	4	1.83594e+06	1.33796e+06	1.35937e+06	1.46099e+06	3	10	3	5	4	Deamidation (NQ)	14551.5	60S ribosomal protein L35 OS=Homo sapiens OX=9606 GN=RPL35 PE=1 SV=2
2288	TRUE	Q49AG3|ZBED5_HUMAN	183.756	3.46	3.46	0	0	0	2	120122				2	2					78910.9	Zinc finger BED domain-containing protein 5 OS=Homo sapiens OX=9606 GN=ZBED5 PE=2 SV=2
3025	TRUE	Q9BR76|COR1B_HUMAN	79.6441	2.04	0	0	0	2.04	1				153851	1				1		54234.7	Coronin-1B OS=Homo sapiens OX=9606 GN=CORO1B PE=1 SV=1
2289	TRUE	P56589|PEX3_HUMAN	143.56	6.17	6.17	0	0	0	2	6944.78				1	5					42139.8	Peroxisomal biogenesis factor 3 OS=Homo sapiens OX=9606 GN=PEX3 PE=1 SV=1
86	FALSE	Q8WXA3|RUFY2_HUMAN	98.8032	1.32	1.32	1.32	0	1.32	1	1.91561e+06	158338		291304	1	2	1		1		70010.2	RUN and FYVE domain-containing protein 2 OS=Homo sapiens OX=9606 GN=RUFY2 PE=1 SV=3
143	TRUE	Q96AE4|FUBP1_HUMAN	481.143	50	41.93	28.73	24.07	12.11	30	60012900	5834522	4887571	1.49499e+06	22	40	18	22	13	Acetylation (Protein N-term); Oxidation (M); Deamidation (NQ); Carbamidomethylation	67560.4	Far upstream element-binding protein 1 OS=Homo sapiens OX=9606 GN=FUBP1 PE=1 SV=3
2290	TRUE	Q9Y223|GLCNE_HUMAN	144.43	3.05	0	0	0	3.05	2				57194.4	2				3		79274.7	Bifunctional UDP-N-acetylglucosamine 2-epimerase/N-acetylmannosamine kinase OS=Homo sapiens OX=9606 GN=GNE PE=1 SV=1
3026	TRUE	O95243|MBD4_HUMAN	58.0301	2.24	2.24	0	0	0	1	232860				1	1				Acetylation (Protein N-term)	66050.9	Methyl-CpG-binding domain protein 4 OS=Homo sapiens OX=9606 GN=MBD4 PE=1 SV=1
1160	TRUE	Q96FZ2|HMCES_HUMAN	287.096	19.21	19.21	3.67	0	3.67	6	2174430	64211.9		217343	6	6	1		1		40574.9	Abasic site processing protein HMCES OS=Homo sapiens OX=9606 GN=HMCES PE=1 SV=1
3027	TRUE	Q9Y657|SPIN1_HUMAN	109.745	6.49	6.49	0	0	0	1	51396.6				1	1					29600.6	Spindlin-1 OS=Homo sapiens OX=9606 GN=SPIN1 PE=1 SV=3
1499	TRUE	Q96AY2|EME1_HUMAN	190.183	7.54	5.61	0	0	1.93	4	1014960			73514.6	4	3			1		63251.9	Crossover junction endonuclease EME1 OS=Homo sapiens OX=9606 GN=EME1 PE=1 SV=2
3028	TRUE	Q14974|IMB1_HUMAN	124.061	1.71	1.71	0	0	1.71	1	53417.3			14865.1	1	1			1		97170.2	Importin subunit beta-1 OS=Homo sapiens OX=9606 GN=KPNB1 PE=1 SV=2
619	FALSE	Q4VXU2|PAP1L_HUMAN	227.545	4.72	4.72	3.26	0	4.72	3	929106	127900		854444	3	3	3		3		68392.2	Polyadenylate-binding protein 1-like OS=Homo sapiens OX=9606 GN=PABPC1L PE=2 SV=1
160	FALSE	Q6ZU35|CRACD_HUMAN	48.7513	0.49	0.49	0	0	0	1	203158				1	1					136760	Capping protein-inhibiting regulator of actin dynamics OS=Homo sapiens OX=9606 GN=CRACD PE=1 SV=3
3029	TRUE	Q96DN6|MBD6_HUMAN	103.637	0.9	0	0.9	0	0	1		13277.1			1		1				101201	Methyl-CpG-binding domain protein 6 OS=Homo sapiens OX=9606 GN=MBD6 PE=1 SV=2
1780	TRUE	Q86XA9|HTR5A_HUMAN	95.1473	1.03	0.54	0	0	0.49	3	1.21284e+06			8380.48	2	3			1		222004	HEAT repeat-containing protein 5A OS=Homo sapiens OX=9606 GN=HEATR5A PE=1 SV=2
426	FALSE	Q27J81|INF2_HUMAN	22.1573	0.48	0	0.48	0	0	1		829520			1		1				135624	Inverted formin-2 OS=Homo sapiens OX=9606 GN=INF2 PE=1 SV=2
2293	TRUE	Q7Z5J8|ANKAR_HUMAN	88.8712	0.91	0.49	0.42	0	0	2		120522			1	1	1			Deamidation (NQ)	162026	Ankyrin and armadillo repeat-containing protein OS=Homo sapiens OX=9606 GN=ANKAR PE=2 SV=3
1781	TRUE	P11586|C1TC_HUMAN	163.378	3.74	0.75	2.03	0	1.71	3		11655.9		64265.2	2	3	2		1		101531	C-1-tetrahydrofolate synthase, cytoplasmic OS=Homo sapiens OX=9606 GN=MTHFD1 PE=1 SV=4
477	FALSE	Q9Y5A7|NUB1_HUMAN	21.6681	0.98	0	0	0	0.98	1				514093	1				1		70538.1	NEDD8 ultimate buster 1 OS=Homo sapiens OX=9606 GN=NUB1 PE=1 SV=2
3030	TRUE	P12830|CADH1_HUMAN	25.5351	0.68	0	0.68	0	0	1		26975			1		1				97456.1	Cadherin-1 OS=Homo sapiens OX=9606 GN=CDH1 PE=1 SV=3
680	TRUE	O96028|NSD2_HUMAN	322.428	8.13	8.13	1.03	0	0.51	11	2.31145e+06				8	14	2		1	Deamidation (NQ)	152258	Histone-lysine N-methyltransferase NSD2 OS=Homo sapiens OX=9606 GN=NSD2 PE=1 SV=1
3031	TRUE	Q7Z7K0|COXM1_HUMAN	89.634	9.43	9.43	0	0	0	1	245160				1	1				Acetylation (Protein N-term)	12489.6	COX assembly mitochondrial protein homolog OS=Homo sapiens OX=9606 GN=CMC1 PE=1 SV=1
1500	TRUE	Q9UIG0|BAZ1B_HUMAN	150.992	2.83	2.83	0.81	0	0	4	338090	36962.9			2	7	1				170903	Tyrosine-protein kinase BAZ1B OS=Homo sapiens OX=9606 GN=BAZ1B PE=1 SV=2
1330	FALSE	Q8N9S9|SNX31_HUMAN	74.312	1.36	1.36	0	0	0	1	316325				1	1					50801.5	Sorting nexin-31 OS=Homo sapiens OX=9606 GN=SNX31 PE=1 SV=3
1309	TRUE	Q9UKA9|PTBP2_HUMAN	223.139	6.97	6.97	1.51	0	0	4	120053				2	6	1			Acetylation (Protein N-term); Oxidation (M)	57490.7	Polypyrimidine tract-binding protein 2 OS=Homo sapiens OX=9606 GN=PTBP2 PE=1 SV=1
1161	TRUE	P61289|PSME3_HUMAN	279.319	24.02	24.02	7.09	0	7.09	6	4556320	3.20464e+06		2.66597e+06	6	7	2		2		29506.1	Proteasome activator complex subunit 3 OS=Homo sapiens OX=9606 GN=PSME3 PE=1 SV=1
2296	TRUE	P08621|RU17_HUMAN	187.203	4.58	4.58	0	0	2.52	2	527152			51449.6	2	2			1		51556.7	U1 small nuclear ribonucleoprotein 70 kDa OS=Homo sapiens OX=9606 GN=SNRNP70 PE=1 SV=2
387	TRUE	O00763|ACACB_HUMAN	384.434	7.4	4.23	4.56	4.35	6.63	18	25385			9756.66	2	10	13	11	34	Oxidation (M); Deamidation (NQ)	276541	Acetyl-CoA carboxylase 2 OS=Homo sapiens OX=9606 GN=ACACB PE=1 SV=3
1501	TRUE	Q96QA5|GSDMA_HUMAN	229.838	10.34	3.82	8.54	3.82	3.6	4	1163081	567462	460050	464718	4	3	3	2	2	Acetylation (Protein N-term)	49364.9	Gasdermin-A OS=Homo sapiens OX=9606 GN=GSDMA PE=1 SV=4
291	FALSE	Q5VWT5|FYB2_HUMAN	18.0457	0.82	0	0	0	0.82	1				1.75847e+06	1				1		82070.1	FYN-binding protein 2 OS=Homo sapiens OX=9606 GN=FYB2 PE=1 SV=1
2786	FALSE	Q9NZI2|KCIP1_HUMAN	43.5636	2.64	2.64	0	0	0	1	878222				1	5					26817.4	Kv channel-interacting protein 1 OS=Homo sapiens OX=9606 GN=KCNIP1 PE=1 SV=2
3032	TRUE	P17096|HMGA1_HUMAN	105.492	8.41	8.41	0	0	0	1	2.18116e+06				1	1					11676	High mobility group protein HMG-I/HMG-Y OS=Homo sapiens OX=9606 GN=HMGA1 PE=1 SV=3
1502	TRUE	Q99081|HTF4_HUMAN	231.938	8.8	5.13	6.45	5.13	2.35	4	526928	507797	231770	38607.1	4	2	3	2	1		72964.9	Transcription factor 12 OS=Homo sapiens OX=9606 GN=TCF12 PE=1 SV=1
2298	TRUE	Q96H55|MYO19_HUMAN	45.2614	1.55	0.93	0	0	0.62	2	9195.31				1	1			1		109135	Unconventional myosin-XIX OS=Homo sapiens OX=9606 GN=MYO19 PE=1 SV=2
2993	TRUE	A0A0B4J1W7|NPIA9_HUMAN	29.5824	1.63	0	0	0	1.63	1				611054	1				1		42103.6	Nuclear pore complex-interacting protein family member A9 OS=Homo sapiens OX=9606 GN=NPIPA9 PE=3 SV=1
2798	FALSE	Q9UJT0|TBE_HUMAN	17.3907	1.26	1.26	0	0	0	1	108023				1	1					52931.9	Tubulin epsilon chain OS=Homo sapiens OX=9606 GN=TUBE1 PE=2 SV=1
3033	TRUE	O15160|RPAC1_HUMAN	48.6073	2.89	2.89	0	0	0	1	142473				1	1				Acetylation (Protein N-term)	39249.7	DNA-directed RNA polymerases I and III subunit RPAC1 OS=Homo sapiens OX=9606 GN=POLR1C PE=1 SV=1
249	FALSE	Q5JVS0|HABP4_HUMAN	124.807	1.94	1.94	0	1.94	1.94	1	2126874			3.25842e+06	1	1		1	4	Oxidation (M)	45785.4	Intracellular hyaluronan-binding protein 4 OS=Homo sapiens OX=9606 GN=HABP4 PE=1 SV=1
934	TRUE	Q9P2N6|KANL3_HUMAN	314.629	9.18	6.64	6.75	1.11	4.54	8	1.23911e+06	1.06473e+06	20382	283445	8	5	11	2	4		95991.7	KAT8 regulatory NSL complex subunit 3 OS=Homo sapiens OX=9606 GN=KANSL3 PE=1 SV=2
1163	TRUE	Q12931|TRAP1_HUMAN	249.623	8.81	8.81	1.99	0	6.25	6	701421			1.10578e+06	4	7	1		5		80110	Heat shock protein 75 kDa, mitochondrial OS=Homo sapiens OX=9606 GN=TRAP1 PE=1 SV=3
79	TRUE	Q04695|K1C17_HUMAN	503.53	65.51	41.44	59.49	38.89	42.13	42	1.75233e+06	10564752	1.08659e+06	1.47921e+06	12	41	56	40	56	Oxidation (M); Deamidation (NQ); Carbamidomethylation	48105.7	Keratin, type I cytoskeletal 17 OS=Homo sapiens OX=9606 GN=KRT17 PE=1 SV=2
2300	TRUE	E9PRG8|CK098_HUMAN	143.418	15.45	15.45	0	0	0	2	15948.8				1	2					14233.7	Uncharacterized protein C11orf98 OS=Homo sapiens OX=9606 GN=C11orf98 PE=4 SV=2
567	TRUE	Q9H501|ESF1_HUMAN	397.938	17.04	17.04	0	0	0	15	6.56147e+06				15	23					98796.1	ESF1 homolog OS=Homo sapiens OX=9606 GN=ESF1 PE=1 SV=1
1190	FALSE	Q93045|STMN2_HUMAN	80.6718	5.03	5.03	0	0	5.03	1	669849			704592	1	1			1		20828	Stathmin-2 OS=Homo sapiens OX=9606 GN=STMN2 PE=1 SV=3
784	TRUE	O95819|M4K4_HUMAN	293.395	8.23	1.69	0.65	0	8.23	10				238202	2	2	1		12		142101	Mitogen-activated protein kinase kinase kinase kinase 4 OS=Homo sapiens OX=9606 GN=MAP4K4 PE=1 SV=2
3034	TRUE	Q8N8A6|DDX51_HUMAN	92.0392	1.8	1.8	0	0	0	1	61236.2				1	1					72457.4	ATP-dependent RNA helicase DDX51 OS=Homo sapiens OX=9606 GN=DDX51 PE=1 SV=3
2301	TRUE	P35453|HXD13_HUMAN	121.375	4.66	1.75	0	4.66	1.75	2			4.9586e+06		1	1		2	1		36101.3	Homeobox protein Hox-D13 OS=Homo sapiens OX=9606 GN=HOXD13 PE=1 SV=3
294	TRUE	P46100|ATRX_HUMAN	440.93	10.51	7.1	5.62	0	0.64	26	4.61541e+06	1.22498e+06		29796.5	23	20	15		2	Oxidation (M); Carbamidomethylation	282587	Transcriptional regulator ATRX OS=Homo sapiens OX=9606 GN=ATRX PE=1 SV=6
3035	TRUE	Q8N3R9|PALS1_HUMAN	60.6766	2.22	0	2.22	0	0	1		15066.7			1		1				77293.5	Protein PALS1 OS=Homo sapiens OX=9606 GN=PALS1 PE=1 SV=3
295	TRUE	Q9NSB2|KRT84_HUMAN	415.989	37.17	2.33	33.33	2.67	24.67	24		12168005		3.25134e+06	15	3	28	8	21	Deamidation (NQ); Oxidation (M); Carbamidomethylation	64842.4	Keratin, type II cuticular Hb4 OS=Homo sapiens OX=9606 GN=KRT84 PE=2 SV=2
1782	TRUE	P37198|NUP62_HUMAN	148.262	4.6	4.6	0	0	1.15	3	206795				2	3			1		53254.9	Nuclear pore glycoprotein p62 OS=Homo sapiens OX=9606 GN=NUP62 PE=1 SV=3
1783	TRUE	P27797|CALR_HUMAN	156.737	7.19	0	3.84	3.36	0	3		138021			3		3	1			48141.6	Calreticulin OS=Homo sapiens OX=9606 GN=CALR PE=1 SV=1
936	TRUE	Q9NZ63|TLS1_HUMAN	311.895	36.33	36.33	0	0	0	8	2.40227e+06				8	8				Carbamidomethylation	33688	Splicing factor C9orf78 OS=Homo sapiens OX=9606 GN=C9orf78 PE=1 SV=1
309	TRUE	Q9UKX7|NUP50_HUMAN	426.343	47.22	47.22	19.23	3.21	19.87	18	48881552	2099610	56718.1	3.61576e+06	18	29	12	1	10	Deamidation (NQ); Oxidation (M)	50144.2	Nuclear pore complex protein Nup50 OS=Homo sapiens OX=9606 GN=NUP50 PE=1 SV=2
3036	TRUE	P53814|SMTN_HUMAN	15.0292	0.87	0	0	0	0.87	1				119007	1				1		99058.7	Smoothelin OS=Homo sapiens OX=9606 GN=SMTN PE=1 SV=7
1784	TRUE	P42695|CNDD3_HUMAN	136.256	1.87	1.87	0	0	0	3	432143				3	3					168891	Condensin-2 complex subunit D3 OS=Homo sapiens OX=9606 GN=NCAPD3 PE=1 SV=2
1785	TRUE	P61129|ZC3H6_HUMAN	99.0901	1.18	0.67	0.5	0.5	0.5	3			574860		1	4	1	9	1		131670	Zinc finger CCCH domain-containing protein 6 OS=Homo sapiens OX=9606 GN=ZC3H6 PE=1 SV=2
1786	TRUE	Q9NQB0|TF7L2_HUMAN	156.567	3.72	2.75	2.75	2.75	1.78	3	975804	176558	141292	214133	2	3	2	2	1		67918.7	Transcription factor 7-like 2 OS=Homo sapiens OX=9606 GN=TCF7L2 PE=1 SV=2
937	TRUE	O75122|CLAP2_HUMAN	248.322	7.11	0	0	0	7.11	8				1.06649e+06	7				8		141064	CLIP-associating protein 2 OS=Homo sapiens OX=9606 GN=CLASP2 PE=1 SV=3
785	TRUE	Q8NDD1|CA131_HUMAN	296.334	29.69	25.6	8.87	0	2.05	9	2.04292e+06	703735			7	8	3		1	Oxidation (M); Deamidation (NQ)	32610.3	Uncharacterized protein C1orf131 OS=Homo sapiens OX=9606 GN=C1orf131 PE=1 SV=4
2302	TRUE	O94887|FARP2_HUMAN	46.0593	1.42	0.66	1.42	0	0.76	2		536531			1	1	2		1		119888	FERM, ARHGEF and pleckstrin domain-containing protein 2 OS=Homo sapiens OX=9606 GN=FARP2 PE=1 SV=3
1186	FALSE	Q02539|H11_HUMAN	126.579	5.12	5.12	5.12	5.12	0	1	843724	502110			1	1	1	1			21842.1	Histone H1.1 OS=Homo sapiens OX=9606 GN=H1-1 PE=1 SV=3
3037	TRUE	O14976|GAK_HUMAN	92.5736	0.92	0	0	0	0.92	1				60607.8	1				1		143191	Cyclin-G-associated kinase OS=Homo sapiens OX=9606 GN=GAK PE=1 SV=2
1789	TRUE	Q2TAY7|SMU1_HUMAN	179.244	5.46	4.29	0	1.17	0	3	96672.4				2	2		1			57543.9	WD40 repeat-containing protein SMU1 OS=Homo sapiens OX=9606 GN=SMU1 PE=1 SV=2
1032	TRUE	P30414|NKTR_HUMAN	292.13	6.22	6.22	0	0	0	7	554886				6	8				Deamidation (NQ)	165676	NK-tumor recognition protein OS=Homo sapiens OX=9606 GN=NKTR PE=1 SV=2
3038	TRUE	Q5VZK9|CARL1_HUMAN	40.8706	0.73	0	0	0	0.73	1				24588.7	1				2		151557	F-actin-uncapping protein LRRC16A OS=Homo sapiens OX=9606 GN=CARMIL1 PE=1 SV=1
3039	TRUE	Q9UM47|NOTC3_HUMAN	97.7703	0.39	0	0	0	0.39	1				72285.2	1				1		243631	Neurogenic locus notch homolog protein 3 OS=Homo sapiens OX=9606 GN=NOTCH3 PE=1 SV=2
786	TRUE	Q9Y4B4|ARIP4_HUMAN	304.212	6.82	0	6.82	0	0	10		1.50164e+06			9		11				162769	Helicase ARIP4 OS=Homo sapiens OX=9606 GN=RAD54L2 PE=1 SV=4
2864	TRUE	Q96GC5|RM48_HUMAN	21.4159	2.83	2.83	0	0	0	1	308430				1	1					23934.8	39S ribosomal protein L48, mitochondrial OS=Homo sapiens OX=9606 GN=MRPL48 PE=1 SV=2
3040	TRUE	P09234|RU1C_HUMAN	107.793	7.55	7.55	7.55	0	0	1	40873.9	11541.4			1	1	1				17393.7	U1 small nuclear ribonucleoprotein C OS=Homo sapiens OX=9606 GN=SNRPC PE=1 SV=1
1033	TRUE	P62495|ERF1_HUMAN	289.522	13.96	0	0	0	13.96	7				2.15977e+06	7				7		49030.9	Eukaryotic peptide chain release factor subunit 1 OS=Homo sapiens OX=9606 GN=ETF1 PE=1 SV=3
723	TRUE	Q5C9Z4|NOM1_HUMAN	347.072	11.86	11.16	0	0	2.09	11	4.10196e+06			34429.7	9	11			2		96257.4	Nucleolar MIF4G domain-containing protein 1 OS=Homo sapiens OX=9606 GN=NOM1 PE=1 SV=1
766	FALSE	Q96L21|RL10L_HUMAN	264.979	23.83	20.56	11.21	5.61	15.42	6	4204587	5032558	1.82423e+06	5.36811e+06	6	5	3	4	5		24518.8	60S ribosomal protein L10-like OS=Homo sapiens OX=9606 GN=RPL10L PE=1 SV=3
48	FALSE	A8K7I4|CLCA1_HUMAN	98.4487	0.88	0.88	0.88	0	0.88	1	536975	112659		214181	1	1	1		1		100226	Calcium-activated chloride channel regulator 1 OS=Homo sapiens OX=9606 GN=CLCA1 PE=1 SV=3
3041	TRUE	A2RUU4|COLL1_HUMAN	21.2079	4.96	4.96	0	0	0	1	349928				1	1				Carbamidomethylation	14056.6	Colipase-like protein 1 OS=Homo sapiens OX=9606 GN=CLPSL1 PE=2 SV=1
2801	FALSE	O15446|RPA34_HUMAN	31.2353	1.18	1.18	0	0	0	1	15421698				1	14					54985.6	DNA-directed RNA polymerase I subunit RPA34 OS=Homo sapiens OX=9606 GN=POLR1G PE=1 SV=1
1791	TRUE	P13796|PLSL_HUMAN	166.237	6.22	0	0	0	6.22	3				5959.77	1				3		70288.4	Plastin-2 OS=Homo sapiens OX=9606 GN=LCP1 PE=1 SV=6
2304	TRUE	P68871|HBB_HUMAN	138.699	15.65	0	8.84	8.84	6.8	2		200473	86526.5	115509	2		1	1	1		15998.4	Hemoglobin subunit beta OS=Homo sapiens OX=9606 GN=HBB PE=1 SV=2
3042	TRUE	P56282|DPOE2_HUMAN	71.9522	3.42	3.42	0	0	0	1	30677.5				1	1					59537.2	DNA polymerase epsilon subunit 2 OS=Homo sapiens OX=9606 GN=POLE2 PE=1 SV=2
2305	TRUE	P21359|NF1_HUMAN	79.3249	0.67	0	0	0	0.67	2				190656	2				2		319372	Neurofibromin OS=Homo sapiens OX=9606 GN=NF1 PE=1 SV=2
787	TRUE	Q14258|TRI25_HUMAN	307.448	17.94	6.03	0	0	13.49	10	119410			1.72077e+06	10	4			8		70973.4	E3 ubiquitin/ISG15 ligase TRIM25 OS=Homo sapiens OX=9606 GN=TRIM25 PE=1 SV=2
1164	TRUE	Q16181|SEPT7_HUMAN	209.629	13.27	3.43	0	0	11.9	6	402527			798728	4	4			7		50679.9	Septin-7 OS=Homo sapiens OX=9606 GN=SEPTIN7 PE=1 SV=2
2026	FALSE	Q9C0J1|B3GN4_HUMAN	31.5728	1.59	0	0	0	1.59	1				83309.6	1				1		42310.4	N-acetyllactosaminide beta-1,3-N-acetylglucosaminyltransferase 4 OS=Homo sapiens OX=9606 GN=B3GNT4 PE=1 SV=1
1792	TRUE	Q96AY4|TTC28_HUMAN	141.509	1.53	0	0	0	1.53	3				43320.3	3				3		270884	Tetratricopeptide repeat protein 28 OS=Homo sapiens OX=9606 GN=TTC28 PE=1 SV=4
356	FALSE	Q9HB58|SP110_HUMAN	72.0202	0.87	0.87	0	0	0.87	1	374647			16155.5	1	1			1		78395.5	Sp110 nuclear body protein OS=Homo sapiens OX=9606 GN=SP110 PE=1 SV=5
3043	TRUE	Q13393|PLD1_HUMAN	15.2211	0.56	0	0	0	0.56	1				23156.6	1				1		124184	Phospholipase D1 OS=Homo sapiens OX=9606 GN=PLD1 PE=1 SV=1
2815	TRUE	Q8NHU2|CFA61_HUMAN	44.6997	0.49	0.49	0	0	0	1	76929				1	1					141349	Cilia- and flagella-associated protein 61 OS=Homo sapiens OX=9606 GN=CFAP61 PE=2 SV=3
1310	TRUE	P35659|DEK_HUMAN	238.97	11.73	11.73	0	0	0	4	902947				4	5				Deamidation (NQ)	42674.3	Protein DEK OS=Homo sapiens OX=9606 GN=DEK PE=1 SV=1
3044	TRUE	Q6ZQQ2|S31D1_HUMAN	21.9379	0.44	0.44	0	0	0	1	217149				1	1					175618	Spermatogenesis-associated protein 31D1 OS=Homo sapiens OX=9606 GN=SPATA31D1 PE=2 SV=1
606	TRUE	Q3SY84|K2C71_HUMAN	325.464	12.24	6.31	8.03	7.65	8.99	13			179862		1	6	12	12	12	Oxidation (M)	57291.5	Keratin, type II cytoskeletal 71 OS=Homo sapiens OX=9606 GN=KRT71 PE=1 SV=3
1166	TRUE	Q8IVH2|FOXP4_HUMAN	253.332	8.24	0	5.74	2.5	0	6		630073	132288		6		4	2		Acetylation (Protein N-term)	73488.4	Forkhead box protein P4 OS=Homo sapiens OX=9606 GN=FOXP4 PE=1 SV=1
366	TRUE	Q9BUQ8|DDX23_HUMAN	442.426	28.66	28.66	6.34	0.98	1.95	22	11317644	550305	22034.2	135768	22	24	6	1	3		95582.5	Probable ATP-dependent RNA helicase DDX23 OS=Homo sapiens OX=9606 GN=DDX23 PE=1 SV=3
3045	TRUE	Q9BUU2|MET22_HUMAN	30.8493	1.49	1.49	1.49	0	0	1	2.53574e+06	5420488			1	1	3				44486.1	Methyltransferase-like protein 22 OS=Homo sapiens OX=9606 GN=METTL22 PE=1 SV=2
2307	TRUE	Q86VV8|RTTN_HUMAN	47.7158	0.76	0	0.27	0	0.49	2					1		1		1	Deamidation (NQ)	248630	Rotatin OS=Homo sapiens OX=9606 GN=RTTN PE=1 SV=3
2308	TRUE	Q8NG66|NEK11_HUMAN	36.2776	2.02	0	0	0	2.02	2				25752878	1				2		74192.3	Serine/threonine-protein kinase Nek11 OS=Homo sapiens OX=9606 GN=NEK11 PE=1 SV=2
1059	FALSE	Q9HBE1|PATZ1_HUMAN	151.37	1.89	1.89	1.02	1.89	1.02	2	850593		122181		1	2	1	2	1	Oxidation (M)	74060	POZ-, AT hook-, and zinc finger-containing protein 1 OS=Homo sapiens OX=9606 GN=PATZ1 PE=1 SV=1
1793	TRUE	P61081|UBC12_HUMAN	132.353	16.94	10.93	0	0	10.93	3	13454.6			255611	3	2			2	Carbamidomethylation	20900	NEDD8-conjugating enzyme Ubc12 OS=Homo sapiens OX=9606 GN=UBE2M PE=1 SV=1
2309	TRUE	Q9H2J4|PDCL3_HUMAN	118.427	7.53	0	0	0	7.53	2				9268.96	1				2		27614.4	Phosducin-like protein 3 OS=Homo sapiens OX=9606 GN=PDCL3 PE=1 SV=1
129	TRUE	O60885|BRD4_HUMAN	502.305	27.46	24.16	20.63	10.65	12.85	35	103998120	37183484	2.16323e+06	4.25802e+06	28	55	65	15	31	Deamidation (NQ); Oxidation (M)	152219	Bromodomain-containing protein 4 OS=Homo sapiens OX=9606 GN=BRD4 PE=1 SV=2
3046	TRUE	Q96PN7|TREF1_HUMAN	15.0079	0.67	0	0.67	0	0	1		462593			1		1				132256	Transcriptional-regulating factor 1 OS=Homo sapiens OX=9606 GN=TRERF1 PE=1 SV=1
742	FALSE	Q96NX9|DACH2_HUMAN	122.313	1.84	1.84	1.84	0	1.84	1	2.31269e+06				1	1	1		1		65322.9	Dachshund homolog 2 OS=Homo sapiens OX=9606 GN=DACH2 PE=2 SV=1
176	FALSE	Q8TDF5|NETO1_HUMAN	39.8072	1.31	1.31	0	0	0	1	295119				1	1					60191.4	Neuropilin and tolloid-like protein 1 OS=Homo sapiens OX=9606 GN=NETO1 PE=2 SV=2
724	TRUE	Q6WKZ4|RFIP1_HUMAN	303.451	10.52	2.03	0	0	8.5	11	43541.3			1.54502e+06	11	1			11	Deamidation (NQ); Oxidation (M)	137167	Rab11 family-interacting protein 1 OS=Homo sapiens OX=9606 GN=RAB11FIP1 PE=1 SV=3
3047	TRUE	Q96M20|CNBD2_HUMAN	15.8819	1.39	1.39	0	0	0	1	2.64763e+06				1	1					67512	Cyclic nucleotide-binding domain-containing protein 2 OS=Homo sapiens OX=9606 GN=CNBD2 PE=2 SV=2
8	TRUE	P49792|RBP2_HUMAN	655.992	41.5	30.49	17.03	8.47	36.1	125	53309764	10188449	1.21107e+06	89757048	73	128	65	27	165	Deamidation (NQ); Oxidation (M); Carbamidomethylation	358199	E3 SUMO-protein ligase RanBP2 OS=Homo sapiens OX=9606 GN=RANBP2 PE=1 SV=2
335	TRUE	O76011|KRT34_HUMAN	381.996	38.76	4.82	29.36	2.98	19.95	19	3485.9	1.18389e+06		1.42006e+06	5	1	17	2	24	Oxidation (M); Deamidation (NQ); Carbamidomethylation	49423.6	Keratin, type I cuticular Ha4 OS=Homo sapiens OX=9606 GN=KRT34 PE=1 SV=2
1795	TRUE	Q96F44|TRI11_HUMAN	204.256	6.84	2.35	4.49	0	0	3	121303	73937.4			3	1	2				52774.2	E3 ubiquitin-protein ligase TRIM11 OS=Homo sapiens OX=9606 GN=TRIM11 PE=1 SV=2
1698	FALSE	P48145|NPBW1_HUMAN	66.5814	1.83	1.83	0	0	1.83	1	699756			347958	1	1			1		36102.7	Neuropeptides B/W receptor type 1 OS=Homo sapiens OX=9606 GN=NPBWR1 PE=1 SV=2
75	FALSE	Q96A70|AZIN2_HUMAN	79.0656	1.52	1.52	1.52	1.52	0	1			821631		1	1	2	1			49979.6	Antizyme inhibitor 2 OS=Homo sapiens OX=9606 GN=AZIN2 PE=1 SV=1
3048	TRUE	Q9UKB3|DJC12_HUMAN	54.9881	4.04	0	0	0	4.04	1				69517.5	1				1	Acetylation (Protein N-term)	23415.1	DnaJ homolog subfamily C member 12 OS=Homo sapiens OX=9606 GN=DNAJC12 PE=1 SV=1
1796	TRUE	P43307|SSRA_HUMAN	194.105	11.89	11.89	3.85	0	6.64	3	3.74457e+06	200809		1.95796e+06	3	4	1		2		32235.3	Translocon-associated protein subunit alpha OS=Homo sapiens OX=9606 GN=SSR1 PE=1 SV=3
3049	TRUE	P00414|COX3_HUMAN	114.54	5.36	0	0	5.36	0	1			47991.9		1			1			29950.8	Cytochrome c oxidase subunit 3 OS=Homo sapiens OX=9606 GN=MT-CO3 PE=1 SV=2
736	FALSE	Q96N46|TTC14_HUMAN	58.5091	0.78	0.78	0	0	0	1	346792				1	3					88318.7	Tetratricopeptide repeat protein 14 OS=Homo sapiens OX=9606 GN=TTC14 PE=1 SV=1
3050	TRUE	Q9Y2Z4|SYYM_HUMAN	19.8607	1.47	1.47	0	0	0	1	462313				1	1					53199	Tyrosine--tRNA ligase, mitochondrial OS=Homo sapiens OX=9606 GN=YARS2 PE=1 SV=2
1503	TRUE	P52655|TF2AA_HUMAN	157.989	7.98	7.98	0	0	0	4	1.09125e+06				4	4					41513.8	Transcription initiation factor IIA subunit 1 OS=Homo sapiens OX=9606 GN=GTF2A1 PE=1 SV=1
839	FALSE	Q13515|BFSP2_HUMAN	20.2755	1.45	1.45	1.45	0	0	1	29616616	28321636			1	2	4				45879.6	Phakinin OS=Homo sapiens OX=9606 GN=BFSP2 PE=1 SV=1
1504	TRUE	P17535|JUND_HUMAN	208.711	12.68	6.34	12.68	4.03	0	4	328739	2.77077e+06	14881.2		2	4	4	1			35173.9	Transcription factor JunD OS=Homo sapiens OX=9606 GN=JUND PE=1 SV=3
21	FALSE	P61587|RND3_HUMAN	57.1709	2.87	2.87	0	0	0	1	1.12465e+06				1	2					27368.2	Rho-related GTP-binding protein RhoE OS=Homo sapiens OX=9606 GN=RND3 PE=1 SV=1
3051	TRUE	Q9H6S1|AZI2_HUMAN	21.6461	2.55	0	0	0	2.55	1				29796.4	1				1		44934.8	5-azacytidine-induced protein 2 OS=Homo sapiens OX=9606 GN=AZI2 PE=1 SV=1
3052	TRUE	O14576|DC1I1_HUMAN	37.1928	0.93	0	0	0	0.93	1				333170	1				1		72955.4	Cytoplasmic dynein 1 intermediate chain 1 OS=Homo sapiens OX=9606 GN=DYNC1I1 PE=1 SV=2
47	FALSE	Q8IWQ3|BRSK2_HUMAN	74.7072	0.82	0.82	0.82	0.82	0.82	1	3.56747e+06	103530	2430820	7476115	1	2	1	2	3		81633.3	Serine/threonine-protein kinase BRSK2 OS=Homo sapiens OX=9606 GN=BRSK2 PE=1 SV=3
491	TRUE	P07197|NFM_HUMAN	328.879	18.34	3.93	0.76	0	17.58	17	77799.5	23058970		2.22266e+06	13	12	1		17	Acetylation (Protein N-term)	102472	Neurofilament medium polypeptide OS=Homo sapiens OX=9606 GN=NEFM PE=1 SV=3
725	TRUE	Q6NW34|NEPRO_HUMAN	346.946	18.34	18.34	0	0	0	11	3.40185e+06				10	11				Acetylation (Protein N-term)	64551.7	Nucleolus and neural progenitor protein OS=Homo sapiens OX=9606 GN=NEPRO PE=1 SV=3
433	TRUE	Q14687|GSE1_HUMAN	373.739	17.67	6.66	15.53	6.49	0.9	17	826482	2575658	850520	134426	15	5	17	10	1	Deamidation (NQ); Oxidation (M)	136164	Genetic suppressor element 1 OS=Homo sapiens OX=9606 GN=GSE1 PE=1 SV=3
3053	TRUE	A6NLX3|SPDE4_HUMAN	16.248	3.38	3.38	0	0	3.38	1	574745			332072	1	1			1		27806.4	Speedy protein E4 OS=Homo sapiens OX=9606 GN=SPDYE4 PE=1 SV=2
3054	TRUE	Q3SYA9|P12L1_HUMAN	17.2797	2.57	2.57	0	0	0	1	21753768				1	1				Deamidation (NQ)	45447.8	Putative POM121-like protein 1 OS=Homo sapiens OX=9606 GN=POM121L1P PE=5 SV=2
3055	TRUE	Q92551|IP6K1_HUMAN	108.351	2.04	2.04	0	0	2.04	1	46515			37518.5	1	1			2		50235.5	Inositol hexakisphosphate kinase 1 OS=Homo sapiens OX=9606 GN=IP6K1 PE=1 SV=3
3056	TRUE	P49796|RGS3_HUMAN	23.859	0.5	0	0	0	0.5	1				35986.9	1				1		132336	Regulator of G-protein signaling 3 OS=Homo sapiens OX=9606 GN=RGS3 PE=1 SV=2
1167	TRUE	O43151|TET3_HUMAN	165.791	1.95	0.67	0.84	0.78	0.45	5		42260.4			1	3	1	2	1	Deamidation (NQ)	193705	Methylcytosine dioxygenase TET3 OS=Homo sapiens OX=9606 GN=TET3 PE=1 SV=4
1392	FALSE	Q8N3Z3|GTPB8_HUMAN	82.1228	2.11	2.11	0	0	0	1	620703				1	1					32146.5	GTP-binding protein 8 OS=Homo sapiens OX=9606 GN=GTPBP8 PE=1 SV=1
336	TRUE	Q15029|U5S1_HUMAN	451.664	28.09	27.06	2.57	0	7.82	23	12993396	485320		616052	21	26	3		8	Carbamidomethylation; Oxidation (M)	109436	116 kDa U5 small nuclear ribonucleoprotein component OS=Homo sapiens OX=9606 GN=EFTUD2 PE=1 SV=1
37	FALSE	Q9BYX2|TBD2A_HUMAN	54.4297	0.65	0	0	0	0.65	1				923343	1				2		105414	TBC1 domain family member 2A OS=Homo sapiens OX=9606 GN=TBC1D2 PE=1 SV=3
3057	TRUE	O94888|UBXN7_HUMAN	32.9369	2.86	2.86	0	0	0	1	134849				1	1					54862.3	UBX domain-containing protein 7 OS=Homo sapiens OX=9606 GN=UBXN7 PE=1 SV=2
1034	TRUE	P61604|CH10_HUMAN	271.758	60.78	53.92	23.53	0	40.2	7	4134468	517886		788510	6	7	2		5		10931.7	10 kDa heat shock protein, mitochondrial OS=Homo sapiens OX=9606 GN=HSPE1 PE=1 SV=2
3058	TRUE	Q9UBN7|HDAC6_HUMAN	68.5605	0.91	0	0	0	0.91	1				46134.8	1				1		131419	Histone deacetylase 6 OS=Homo sapiens OX=9606 GN=HDAC6 PE=1 SV=2
1268	FALSE	P16104|H2AX_HUMAN	192.703	24.48	19.58	19.58	19.58	11.19	3	251455		13766.1		1	2	3	2	4	Deamidation (NQ)	15144.6	Histone H2AX OS=Homo sapiens OX=9606 GN=H2AX PE=1 SV=2
1690	FALSE	P53675|CLH2_HUMAN	59.5753	0.73	0	0.73	0	0	1		10946.1			1		1				187030	Clathrin heavy chain 2 OS=Homo sapiens OX=9606 GN=CLTCL1 PE=1 SV=2
1168	TRUE	P17482|HXB9_HUMAN	272.784	25.2	20	13.6	2.4	2.4	6	1265408	116677			4	6	3	1	1		28058.5	Homeobox protein Hox-B9 OS=Homo sapiens OX=9606 GN=HOXB9 PE=1 SV=2
2312	TRUE	O15371|EIF3D_HUMAN	159.855	4.38	4.38	0	0	4.38	2	358985			466484	2	2			2		63972.8	Eukaryotic translation initiation factor 3 subunit D OS=Homo sapiens OX=9606 GN=EIF3D PE=1 SV=1
788	TRUE	Q02040|AK17A_HUMAN	290.885	11.22	11.22	0	0	0.86	10	2.87549e+06				8	13			1	Oxidation (M)	80735.4	A-kinase anchor protein 17A OS=Homo sapiens OX=9606 GN=AKAP17A PE=1 SV=2
1989	FALSE	Q9UHQ4|BAP29_HUMAN	17.8102	2.49	0	2.49	0	0	1		96659.6			1		1				28320.1	B-cell receptor-associated protein 29 OS=Homo sapiens OX=9606 GN=BCAP29 PE=1 SV=2
3059	TRUE	Q99538|LGMN_HUMAN	37.2593	3.46	0	3.46	3.46	3.46	1		38821.2	40954.2	51886.8	1		1	1	1		49411.2	Legumain OS=Homo sapiens OX=9606 GN=LGMN PE=1 SV=1
1169	TRUE	Q9NU22|MDN1_HUMAN	248.217	1.16	0.59	0.13	0	0.45	6	87788.3			54392.9	4	4	1		2		632820	Midasin OS=Homo sapiens OX=9606 GN=MDN1 PE=1 SV=2
3012	TRUE	Q9BYR6|KRA33_HUMAN	71.4683	12.24	0	0	0	12.24	1				2.0888e+06	1				1	Carbamidomethylation	10365.1	Keratin-associated protein 3-3 OS=Homo sapiens OX=9606 GN=KRTAP3-3 PE=1 SV=1
2313	TRUE	Q92844|TANK_HUMAN	120.291	5.41	0	0	0	5.41	2				141568	2				2		47815.7	TRAF family member-associated NF-kappa-B activator OS=Homo sapiens OX=9606 GN=TANK PE=1 SV=2
1505	TRUE	Q9Y5S9|RBM8A_HUMAN	221.8	29.31	29.31	0	0	0	4	970489				4	4				Acetylation (Protein N-term)	19889	RNA-binding protein 8A OS=Homo sapiens OX=9606 GN=RBM8A PE=1 SV=1
1605	FALSE	P13929|ENOB_HUMAN	149.497	5.53	4.15	1.38	0	0	2	109975	61796.5			2	1	1				46986.9	Beta-enolase OS=Homo sapiens OX=9606 GN=ENO3 PE=1 SV=5
2314	TRUE	Q9UGY1|NOL12_HUMAN	62.1481	6.1	6.1	2.82	0	0	2	699653	272129			1	2	1				24662.9	Nucleolar protein 12 OS=Homo sapiens OX=9606 GN=NOL12 PE=1 SV=1
1797	TRUE	Q96FF9|CDCA5_HUMAN	187.412	17.86	17.86	0	0	0	3	1602575				3	4					27600.6	Sororin OS=Homo sapiens OX=9606 GN=CDCA5 PE=1 SV=1
3060	TRUE	Q5SXM2|SNPC4_HUMAN	122.026	1.16	1.16	0	0	0	1	17872.6				1	1					159433	snRNA-activating protein complex subunit 4 OS=Homo sapiens OX=9606 GN=SNAPC4 PE=1 SV=1
1506	TRUE	P61964|WDR5_HUMAN	200.824	18.56	6.59	11.38	4.79	0	4	410961	216743	167343		4	2	2	1			36588.5	WD repeat-containing protein 5 OS=Homo sapiens OX=9606 GN=WDR5 PE=1 SV=1
2315	TRUE	Q96FQ6|S10AG_HUMAN	132.931	24.27	0	11.65	12.62	11.65	2		83469		265441	2		1	1	1		11801.4	Protein S100-A16 OS=Homo sapiens OX=9606 GN=S100A16 PE=1 SV=1
2316	TRUE	P27540|ARNT_HUMAN	164.377	5.07	0	5.07	0	0	2		206406			2		2				86636.5	Aryl hydrocarbon receptor nuclear translocator OS=Homo sapiens OX=9606 GN=ARNT PE=1 SV=1
2943	TRUE	P01624|KV315_HUMAN	94.4897	7.83	0	0	7.83	0	1			33899.9		1			1			12496.1	Immunoglobulin kappa variable 3-15 OS=Homo sapiens OX=9606 GN=IGKV3-15 PE=1 SV=2
50	TRUE	Q96L91|EP400_HUMAN	571.22	27.89	14.56	21.27	5.95	10.79	66	10951306	18578246	1.26606e+06	4162188	63	44	55	16	31	Oxidation (M); Acetylation (Protein N-term); Deamidation (NQ); Carbamidomethylation	343489	E1A-binding protein p400 OS=Homo sapiens OX=9606 GN=EP400 PE=1 SV=4
184	TRUE	Q92547|TOPB1_HUMAN	490.71	25.03	24.57	2.76	0	0.66	31	15836117	1.28318e+06		64767.4	29	36	5		1	Deamidation (NQ); Oxidation (M); Carbamidomethylation	170679	DNA topoisomerase 2-binding protein 1 OS=Homo sapiens OX=9606 GN=TOPBP1 PE=1 SV=3
1798	TRUE	P42568|AF9_HUMAN	164.791	5.81	5.81	0	0	0	3	224767				2	3					63351.4	Protein AF-9 OS=Homo sapiens OX=9606 GN=MLLT3 PE=1 SV=2
51	TRUE	Q13435|SF3B2_HUMAN	549.68	56.09	54.64	19.33	17.88	25.92	53	154802320	6.49987e+06	3.29225e+06	7099432	49	81	20	19	25	Acetylation (Protein N-term); Deamidation (NQ); Oxidation (M)	100228	Splicing factor 3B subunit 2 OS=Homo sapiens OX=9606 GN=SF3B2 PE=1 SV=2
1311	TRUE	Q9UFF9|CNOT8_HUMAN	222.743	18.49	2.05	2.05	0	18.49	5				1.58279e+06	4	1	1		5		33540.2	CCR4-NOT transcription complex subunit 8 OS=Homo sapiens OX=9606 GN=CNOT8 PE=1 SV=1
3061	TRUE	P07237|PDIA1_HUMAN	77.0738	3.15	0	3.15	0	0	1		96879.2			1		1				57116.4	Protein disulfide-isomerase OS=Homo sapiens OX=9606 GN=P4HB PE=1 SV=3
1035	TRUE	O00505|IMA4_HUMAN	271.783	14.4	12.48	0	0	10.56	7	3.04215e+06			1.17506e+06	7	7			5	Acetylation (Protein N-term)	57810.9	Importin subunit alpha-4 OS=Homo sapiens OX=9606 GN=KPNA3 PE=1 SV=2
3062	TRUE	A6NNC1|P12LL_HUMAN	41.207	0.67	0	0	0.67	0	1			10591668		1			9			94058.4	Putative POM121-like protein 1-like OS=Homo sapiens OX=9606 PE=5 SV=3
2317	TRUE	P38159|RBMX_HUMAN	141.047	6.91	3.32	0	0	3.58	2	160180				1	1			1		42331.8	RNA-binding motif protein, X chromosome OS=Homo sapiens OX=9606 GN=RBMX PE=1 SV=3
245	TRUE	P15170|ERF3A_HUMAN	422.24	43.89	16.43	2	0	38.88	25	2427568			20802360	9	10	1		31	Oxidation (M); Deamidation (NQ); Carbamidomethylation	55755.9	Eukaryotic peptide chain release factor GTP-binding subunit ERF3A OS=Homo sapiens OX=9606 GN=GSPT1 PE=1 SV=1
356	FALSE	Q9H930|SP14L_HUMAN	72.0202	1.03	1.03	0	0	1.03	1	374647			16155.5	1	1			1		67005.2	Nuclear body protein SP140-like protein OS=Homo sapiens OX=9606 GN=SP140L PE=1 SV=3
315	FALSE	A8MVJ9|HPF1L_HUMAN	85.2766	1.73	0	0	0	1.73	1				177620	1				1		39721.7	Putative histone PARylation factor 1-like OS=Homo sapiens OX=9606 PE=5 SV=1
1148	TRUE	P23527|H2B1O_HUMAN	230.133	40.48	27.78	34.92	24.6	24.6	5		62335.6			1	4	5	3	4	Oxidation (M)	13906.1	Histone H2B type 1-O OS=Homo sapiens OX=9606 GN=H2BC17 PE=1 SV=3
3063	TRUE	Q5SNT2|TM201_HUMAN	117.544	1.5	1.5	1.5	0	1.5	1	106040	22762		26498.1	1	1	1		1	Acetylation (Protein N-term)	72235.7	Transmembrane protein 201 OS=Homo sapiens OX=9606 GN=TMEM201 PE=1 SV=1
2830	TRUE	A8MZ26|EFCB9_HUMAN	47.8231	3.05	3.05	0	0	0	1	1503.12				1	2					23936.8	EF-hand calcium-binding domain-containing protein 9 OS=Homo sapiens OX=9606 GN=EFCAB9 PE=3 SV=2
246	TRUE	Q13573|SNW1_HUMAN	468.19	50.56	46.08	41.23	27.05	11.94	27	16931756	10454802	1.67357e+06	854169	25	27	23	12	6	Acetylation (Protein N-term); Oxidation (M)	61494.4	SNW domain-containing protein 1 OS=Homo sapiens OX=9606 GN=SNW1 PE=1 SV=1
1170	TRUE	Q9HAZ2|PRD16_HUMAN	262.24	4.94	2.27	3.37	0	0	6		132295			2	4	4				140251	Histone-lysine N-methyltransferase PRDM16 OS=Homo sapiens OX=9606 GN=PRDM16 PE=1 SV=3
2318	TRUE	Q15022|SUZ12_HUMAN	124.317	3.52	3.52	0	0	0.81	2	19896				1	2			1		83054.8	Polycomb protein SUZ12 OS=Homo sapiens OX=9606 GN=SUZ12 PE=1 SV=3
1036	TRUE	Q8NEM7|SP20H_HUMAN	281.682	7.96	6.8	4.36	0	1.41	6	1.01559e+06	755768		35153.8	5	7	4		1	Acetylation (Protein N-term); Oxidation (M)	85789.1	Transcription factor SPT20 homolog OS=Homo sapiens OX=9606 GN=SUPT20H PE=1 SV=2
1799	TRUE	O75190|DNJB6_HUMAN	112.163	9.2	3.37	1.84	0	7.36	3	156460			288291	2	1	1		2		36087	DnaJ homolog subfamily B member 6 OS=Homo sapiens OX=9606 GN=DNAJB6 PE=1 SV=2
151	FALSE	Q14416|GRM2_HUMAN	33.2548	0.69	0	0.69	0	0	1		477160			1		1				95567.8	Metabotropic glutamate receptor 2 OS=Homo sapiens OX=9606 GN=GRM2 PE=1 SV=2
1171	TRUE	P41252|SYIC_HUMAN	214.231	3.65	1.03	0.55	0	3.17	6				242851	3	5	1		4		144498	Isoleucine--tRNA ligase, cytoplasmic OS=Homo sapiens OX=9606 GN=IARS1 PE=1 SV=2
3064	TRUE	P17029|ZKSC1_HUMAN	119.396	3.02	3.02	0	0	0	1	13363.6				1	1					63630	Zinc finger protein with KRAB and SCAN domains 1 OS=Homo sapiens OX=9606 GN=ZKSCAN1 PE=1 SV=3
324	FALSE	A0A2R8Y4L2|RA1L3_HUMAN	364.789	41.82	41.82	15.64	24.73	24.73	12	39949064	7412290	2.01596e+06	3.02004e+06	7	34	5	16	18	Oxidation (M); Deamidation (NQ); Carbamidomethylation	29173.5	Heterogeneous nuclear ribonucleoprotein A1-like 3 OS=Homo sapiens OX=9606 GN=HNRNPA1L3 PE=4 SV=1
3065	TRUE	P55039|DRG2_HUMAN	95.2824	3.02	0	0	0	3.02	1				101873	1				1		40746.4	Developmentally-regulated GTP-binding protein 2 OS=Homo sapiens OX=9606 GN=DRG2 PE=1 SV=1
789	TRUE	Q9HC35|EMAL4_HUMAN	229.162	9.17	0	0.61	0	8.56	9				1.09694e+06	8		1		9	Deamidation (NQ)	108916	Echinoderm microtubule-associated protein-like 4 OS=Homo sapiens OX=9606 GN=EML4 PE=1 SV=3
3066	TRUE	P05155|IC1_HUMAN	23.9769	1.2	0	1.2	0	0	1		769592			1		1			Deamidation (NQ)	55154.2	Plasma protease C1 inhibitor OS=Homo sapiens OX=9606 GN=SERPING1 PE=1 SV=2
261	TRUE	O14654|IRS4_HUMAN	449.212	29.44	16.39	13.29	0	20.13	28	9540963	5.87508e+06		11324961	27	20	13		19	Deamidation (NQ); Carbamidomethylation	133768	Insulin receptor substrate 4 OS=Homo sapiens OX=9606 GN=IRS4 PE=1 SV=1
37	FALSE	Q6NUI2|GPAT2_HUMAN	33.2379	0.88	0.88	0	0	0.88	1	204598			206771	1	1			1		87835.4	Glycerol-3-phosphate acyltransferase 2, mitochondrial OS=Homo sapiens OX=9606 GN=GPAT2 PE=2 SV=2
1800	TRUE	Q15906|VPS72_HUMAN	165.291	9.62	9.62	5.49	0	0	3	817294	241105			3	3	2				40594.4	Vacuolar protein sorting-associated protein 72 homolog OS=Homo sapiens OX=9606 GN=VPS72 PE=1 SV=1
2320	TRUE	Q9NZB2|F120A_HUMAN	80.1008	1.34	0.54	0	0	0.81	2				52368.3	1	1			2		121888	Constitutive coactivator of PPAR-gamma-like protein 1 OS=Homo sapiens OX=9606 GN=FAM120A PE=1 SV=2
2321	TRUE	Q6ZUT9|DEN5B_HUMAN	50.6271	0.94	0.47	0	0	0.47	2					1	1			1		145020	DENN domain-containing protein 5B OS=Homo sapiens OX=9606 GN=DENND5B PE=1 SV=2
3067	TRUE	Q8N5I9|NOPC1_HUMAN	106.617	8.65	8.65	0	0	0	1	29160.5				1	1					20123.3	NOP protein chaperone 1 OS=Homo sapiens OX=9606 GN=NOPCHAP1 PE=1 SV=2
790	TRUE	O75691|UTP20_HUMAN	294.025	3.12	2.91	0	0	0.22	9	1.0107e+06				7	12			1	Deamidation (NQ)	318385	Small subunit processome component 20 homolog OS=Homo sapiens OX=9606 GN=UTP20 PE=1 SV=3
8	FALSE	Q8IXY8|PPIL6_HUMAN	77.7958	1.93	0	0	0	1.93	1				1.63475e+06	1				1		35228.1	Probable inactive peptidyl-prolyl cis-trans isomerase-like 6 OS=Homo sapiens OX=9606 GN=PPIL6 PE=1 SV=1
2323	TRUE	Q13535|ATR_HUMAN	62.9296	0.68	0.45	0	0.23	0	2	10942.2				1	1		1			301367	Serine/threonine-protein kinase ATR OS=Homo sapiens OX=9606 GN=ATR PE=1 SV=3
2324	TRUE	O60783|RT14_HUMAN	169.434	21.88	0	11.72	0	21.88	2		16828.3		389301	2		1		2		15138.7	28S ribosomal protein S14, mitochondrial OS=Homo sapiens OX=9606 GN=MRPS14 PE=1 SV=1
316	FALSE	P04350|TBB4A_HUMAN	375.18	35.14	22.75	22.07	20.5	33.11	15	1.17886e+06	280266	131746	1283817	1	11	12	10	21	Oxidation (M); Carbamidomethylation; Deamidation (NQ)	49585.8	Tubulin beta-4A chain OS=Homo sapiens OX=9606 GN=TUBB4A PE=1 SV=2
265	FALSE	Q14764|MVP_HUMAN	26.9846	0.67	0.67	0	0	0	1	15560301				1	2					99326.9	Major vault protein OS=Homo sapiens OX=9606 GN=MVP PE=1 SV=4
92	TRUE	Q8N1G2|CMTR1_HUMAN	510.851	39.28	33.17	24.43	16.89	30.42	39	87602976	70297680	61162528	91873160	37	51	38	22	52	Oxidation (M); Carbamidomethylation; Deamidation (NQ)	95320.8	Cap-specific mRNA (nucleoside-2'-O-)-methyltransferase 1 OS=Homo sapiens OX=9606 GN=CMTR1 PE=1 SV=1
1335	FALSE	Q08170|SRSF4_HUMAN	139.242	4.66	3.24	0	1.42	1.82	3	92607.3		47669.3		2	2		1	2		56678.3	Serine/arginine-rich splicing factor 4 OS=Homo sapiens OX=9606 GN=SRSF4 PE=1 SV=2
1802	TRUE	Q8NCD3|HJURP_HUMAN	64.6266	3.21	1.6	0.8	0	0.8	3	82800.8				1	1	1		1		83539.1	Holliday junction recognition protein OS=Homo sapiens OX=9606 GN=HJURP PE=1 SV=2
3068	TRUE	B1AKI9|ISM1_HUMAN	33.5351	1.29	1.29	1.29	0	0	1	1.05764e+06	96659.6			1	1	2				52106.7	Isthmin-1 OS=Homo sapiens OX=9606 GN=ISM1 PE=2 SV=2
3069	TRUE	P49458|SRP09_HUMAN	28.604	9.3	9.3	0	0	0	1	99323.5				1	1					10111.7	Signal recognition particle 9 kDa protein OS=Homo sapiens OX=9606 GN=SRP9 PE=1 SV=2
350	FALSE	Q9BVJ7|DUS23_HUMAN	87.63	4.67	4.67	4.67	0	0	1	1.30955e+06	360648			1	1	1				16588.1	Dual specificity protein phosphatase 23 OS=Homo sapiens OX=9606 GN=DUSP23 PE=1 SV=1
3070	TRUE	Q96KK4|O10C1_HUMAN	16.987	2.56	0	2.56	0	2.56	1		1.8828e+06		1.29319e+06	1		1		1		34384	Olfactory receptor 10C1 OS=Homo sapiens OX=9606 GN=OR10C1 PE=2 SV=3
3071	TRUE	Q99595|TI17A_HUMAN	17.3866	5.26	5.26	0	0	0	1	172870				1	1					18023.6	Mitochondrial import inner membrane translocase subunit Tim17-A OS=Homo sapiens OX=9606 GN=TIMM17A PE=1 SV=1
412	TRUE	Q5H9F3|BCORL_HUMAN	409.47	13.45	7.9	9.8	1.74	4.82	20	2.7742e+06	2.48882e+06	112904	791157	19	10	15	3	9	Deamidation (NQ)	190561	BCL-6 corepressor-like protein 1 OS=Homo sapiens OX=9606 GN=BCORL1 PE=1 SV=2
3072	TRUE	Q9HCT0|FGF22_HUMAN	17.3058	4.12	4.12	0	0	0	1	826076				1	1					19662.6	Fibroblast growth factor 22 OS=Homo sapiens OX=9606 GN=FGF22 PE=1 SV=1
3073	TRUE	Q8N4G2|ARL14_HUMAN	32.6507	3.12	3.12	0	0	0	1	913136				1	1					21588	ADP-ribosylation factor-like protein 14 OS=Homo sapiens OX=9606 GN=ARL14 PE=1 SV=2
3074	TRUE	Q9H4B0|OSGL1_HUMAN	40.9819	1.45	0	1.45	0	0	1		114670			1		1			Carbamidomethylation	45122.8	tRNA N6-adenosine threonylcarbamoyltransferase, mitochondrial OS=Homo sapiens OX=9606 GN=OSGEPL1 PE=1 SV=2
3074	TRUE	O60393|NOBOX_HUMAN	40.9819	0.87	0	0.87	0	0	1		114670			1		1			Carbamidomethylation	73905.6	Homeobox protein NOBOX OS=Homo sapiens OX=9606 GN=NOBOX PE=1 SV=4
586	FALSE	Q9NX95|SYBU_HUMAN	24.7912	0.9	0.9	0	0	0	1	180069				1	1					72388.3	Syntabulin OS=Homo sapiens OX=9606 GN=SYBU PE=1 SV=2
47	FALSE	Q8N2E2|VWDE_HUMAN	74.7072	0.38	0.38	0.38	0.38	0.38	1	3.56747e+06	103530	2430820	7476115	1	2	1	2	3		176780	von Willebrand factor D and EGF domain-containing protein OS=Homo sapiens OX=9606 GN=VWDE PE=2 SV=4
1507	TRUE	O76021|RL1D1_HUMAN	219.101	9.18	9.18	0	0	0	4	1170817				4	4					54972.5	Ribosomal L1 domain-containing protein 1 OS=Homo sapiens OX=9606 GN=RSL1D1 PE=1 SV=3
6	FALSE	Q9Y271|CLTR1_HUMAN	29.1519	1.78	1.78	0	0	0	1	101594				1	1					38540.9	Cysteinyl leukotriene receptor 1 OS=Homo sapiens OX=9606 GN=CYSLTR1 PE=1 SV=1
1219	FALSE	P43699|NKX21_HUMAN	127.161	5.39	0	1.89	3.5	0	2		244372	35930.5		2		1	2			38596.3	Homeobox protein Nkx-2.1 OS=Homo sapiens OX=9606 GN=NKX2-1 PE=1 SV=1
1426	FALSE	Q8NHW5|RLA0L_HUMAN	199.396	10.09	5.99	7.26	3.15	5.99	4	258223	58817.1	54279.4	368598	4	2	3	1	2		34364.5	60S acidic ribosomal protein P0-like OS=Homo sapiens OX=9606 GN=RPLP0P6 PE=5 SV=1
1312	TRUE	Q07866|KLC1_HUMAN	215.097	9.77	0	0	0	9.77	5				555727	5				5		65309.5	Kinesin light chain 1 OS=Homo sapiens OX=9606 GN=KLC1 PE=1 SV=2
247	TRUE	Q6PJT7|ZC3HE_HUMAN	472.013	43.34	43.21	19.16	7.88	8.29	26	45685812	7686926	537129	1570199	26	35	13	5	6	Acetylation (Protein N-term); Oxidation (M); Deamidation (NQ)	82875.7	Zinc finger CCCH domain-containing protein 14 OS=Homo sapiens OX=9606 GN=ZC3H14 PE=1 SV=1
1508	TRUE	O14737|PDCD5_HUMAN	237.562	37.6	18.4	0	0	37.6	4	344398			375993	4	2			4	Acetylation (Protein N-term)	14285.1	Programmed cell death protein 5 OS=Homo sapiens OX=9606 GN=PDCD5 PE=1 SV=3
3075	TRUE	Q86SQ9|DHDDS_HUMAN	89.8603	1.8	1.8	0	0	0	1	467728				1	2					38657.5	Dehydrodolichyl diphosphate synthase complex subunit DHDDS OS=Homo sapiens OX=9606 GN=DHDDS PE=1 SV=3
155	TRUE	Q9BYW2|SETD2_HUMAN	490.48	16.07	14	7.49	0.86	2.11	36	19627592	2.1909e+06	965527	500067	34	36	21	3	6	Oxidation (M); Deamidation (NQ)	287597	Histone-lysine N-methyltransferase SETD2 OS=Homo sapiens OX=9606 GN=SETD2 PE=1 SV=3
1509	TRUE	P41236|IPP2_HUMAN	218.905	17.07	11.71	0	0	5.37	3	1.01636e+06			1.49496e+06	3	3			1	Acetylation (Protein N-term); Deamidation (NQ)	23015.2	Protein phosphatase inhibitor 2 OS=Homo sapiens OX=9606 GN=PPP1R2 PE=1 SV=2
256	FALSE	Q9Y2K5|R3HD2_HUMAN	96.1978	0.72	0.72	0.72	0	0.72	1	1.79223e+06	176605		407293	1	1	1		1		106999	R3H domain-containing protein 2 OS=Homo sapiens OX=9606 GN=R3HDM2 PE=1 SV=3
1510	TRUE	P04040|CATA_HUMAN	191.05	7.21	4.17	1.71	1.71	3.04	4	422210	145695	136328	659102	4	2	1	1	2		59756.2	Catalase OS=Homo sapiens OX=9606 GN=CAT PE=1 SV=3
2326	TRUE	O95759|TBCD8_HUMAN	43.9232	1.05	0.53	0	0	0.53	2	756817				1	1			1		130835	TBC1 domain family member 8 OS=Homo sapiens OX=9606 GN=TBC1D8 PE=1 SV=3
938	TRUE	O75914|PAK3_HUMAN	251.785	9.3	3.58	4.65	0	9.3	6				115475	1	2	2		9	Oxidation (M); Deamidation (NQ)	62309.6	Serine/threonine-protein kinase PAK 3 OS=Homo sapiens OX=9606 GN=PAK3 PE=1 SV=2
2327	TRUE	Q8ND83|SLAI1_HUMAN	124.213	4.05	0	0	0	4.05	2				136665	2				3		60594.8	SLAIN motif-containing protein 1 OS=Homo sapiens OX=9606 GN=SLAIN1 PE=1 SV=3
939	TRUE	Q9Y5A9|YTHD2_HUMAN	292.702	14.68	5.53	5.7	2.42	13.3	8	610761	247971	26410	1.2474e+06	5	3	4	1	8	Acetylation (Protein N-term)	62334.2	YTH domain-containing family protein 2 OS=Homo sapiens OX=9606 GN=YTHDF2 PE=1 SV=2
3076	TRUE	O95456|PSMG1_HUMAN	92.0255	3.47	3.47	0	0	3.47	1	53428.5			38942.1	1	1			1	Acetylation (Protein N-term)	32853.9	Proteasome assembly chaperone 1 OS=Homo sapiens OX=9606 GN=PSMG1 PE=1 SV=1
367	TRUE	Q6ZU65|UBN2_HUMAN	411.42	15.44	10.1	11.8	2.52	3.41	22	4123352	3.29953e+06	30650.6	2205808	22	13	20	3	11		146088	Ubinuclein-2 OS=Homo sapiens OX=9606 GN=UBN2 PE=1 SV=2
3077	TRUE	Q9NR56|MBNL1_HUMAN	33.717	1.8	1.8	0	0	0	1	327935				1	1					41817.2	Muscleblind-like protein 1 OS=Homo sapiens OX=9606 GN=MBNL1 PE=1 SV=2
727	TRUE	Q5W0B1|OBI1_HUMAN	353.671	19.15	15.43	11.98	2.75	14.46	11	1.88606e+06	912254	35414	2.18392e+06	11	12	10	2	11		81116.4	ORC ubiquitin ligase 1 OS=Homo sapiens OX=9606 GN=OBI1 PE=1 SV=1
165	TRUE	P55265|DSRAD_HUMAN	486.356	27.81	27.81	6.28	0	4.65	30	40662608	539416		504476	30	41	7		7	Oxidation (M); Deamidation (NQ)	136066	Double-stranded RNA-specific adenosine deaminase OS=Homo sapiens OX=9606 GN=ADAR PE=1 SV=4
681	TRUE	Q13206|DDX10_HUMAN	368.852	16.11	16.11	0	0	0	12	5.8479e+06				12	12				Deamidation (NQ); Carbamidomethylation	100888	Probable ATP-dependent RNA helicase DDX10 OS=Homo sapiens OX=9606 GN=DDX10 PE=1 SV=2
3078	TRUE	Q92545|TM131_HUMAN	36.3192	0.32	0	0	0.32	0	1			149665		1			1			205138	Transmembrane protein 131 OS=Homo sapiens OX=9606 GN=TMEM131 PE=1 SV=3
3079	TRUE	O75718|CRTAP_HUMAN	58.2102	2	2	0	0	0	1	37914.5				1	1					46561.9	Cartilage-associated protein OS=Homo sapiens OX=9606 GN=CRTAP PE=1 SV=1
1511	TRUE	P22307|SCP2_HUMAN	206.073	7.13	0	0	0	7.13	4				2392303	4				4		58993.6	Sterol carrier protein 2 OS=Homo sapiens OX=9606 GN=SCP2 PE=1 SV=2
1313	TRUE	P05387|RLA2_HUMAN	244.025	84.35	0	39.13	0	55.65	5		223370		295742	4		2		4		11664.9	60S acidic ribosomal protein P2 OS=Homo sapiens OX=9606 GN=RPLP2 PE=1 SV=1
368	TRUE	Q9UPP1|PHF8_HUMAN	430.177	22.08	21.98	5.38	0	5	22	16479366	247700		265822	16	23	6		5	Deamidation (NQ)	117864	Histone lysine demethylase PHF8 OS=Homo sapiens OX=9606 GN=PHF8 PE=1 SV=3
2328	TRUE	Q15370|ELOB_HUMAN	132.042	13.56	13.56	0	0	0	2	799697				2	2					13132.8	Elongin-B OS=Homo sapiens OX=9606 GN=ELOB PE=1 SV=1
103	TRUE	Q12873|CHD3_HUMAN	509.33	19.8	18.4	9.8	3.65	6.05	39	6103799	598153			15	47	40	11	18	Oxidation (M); Deamidation (NQ); Carbamidomethylation	226592	Chromodomain-helicase-DNA-binding protein 3 OS=Homo sapiens OX=9606 GN=CHD3 PE=1 SV=3
532	FALSE	Q9Y4W6|AFG32_HUMAN	39.2309	0.75	0.75	0	0	0	1	236042				1	1					88583.7	AFG3-like protein 2 OS=Homo sapiens OX=9606 GN=AFG3L2 PE=1 SV=2
2329	TRUE	Q9H920|RN121_HUMAN	158.128	7.95	5.2	0	0	7.95	2	890214			473016	2	1			2		37882.5	RING finger protein 121 OS=Homo sapiens OX=9606 GN=RNF121 PE=1 SV=1
3080	TRUE	P83110|HTRA3_HUMAN	33.7144	2.43	2.43	0	0	0	1	36944.2				1	1					48607.9	Serine protease HTRA3 OS=Homo sapiens OX=9606 GN=HTRA3 PE=1 SV=2
2330	TRUE	P59510|ATS20_HUMAN	31.7251	0.68	0	0	0.37	0.31	2			79870.5		1			1	1		214721	A disintegrin and metalloproteinase with thrombospondin motifs 20 OS=Homo sapiens OX=9606 GN=ADAMTS20 PE=2 SV=2
144	TRUE	P28370|SMCA1_HUMAN	460.691	24.67	22.39	6.83	3.89	8.06	34	3.83651e+06	53848.1			14	39	8	5	14	Oxidation (M); Deamidation (NQ)	122605	Probable global transcription activator SNF2L1 OS=Homo sapiens OX=9606 GN=SMARCA1 PE=1 SV=2
194	TRUE	P78386|KRT85_HUMAN	425.31	31.56	1.38	19.72	2.76	31.56	27		2.17435e+06		33387808	7	1	12	2	46	Deamidation (NQ); Carbamidomethylation; Oxidation (M)	55802.1	Keratin, type II cuticular Hb5 OS=Homo sapiens OX=9606 GN=KRT85 PE=1 SV=1
2331	TRUE	Q17RR3|LIPR3_HUMAN	85.6303	2.57	1.28	0	1.28	0	2			433307136		1	1		2			52253.8	Pancreatic lipase-related protein 3 OS=Homo sapiens OX=9606 GN=PNLIPRP3 PE=2 SV=2
1570	FALSE	Q9H9Y6|RPA2_HUMAN	39.4278	0.53	0	0	0	0.53	1				255071	1				1		128229	DNA-directed RNA polymerase I subunit RPA2 OS=Homo sapiens OX=9606 GN=POLR1B PE=1 SV=2
138	TRUE	Q93009|UBP7_HUMAN	502.535	33.3	29.13	8.53	0.91	13.61	35	41270504	1.80481e+06	78454	6.06114e+06	33	41	13	1	17	Oxidation (M); Carbamidomethylation; Deamidation (NQ)	128302	Ubiquitin carboxyl-terminal hydrolase 7 OS=Homo sapiens OX=9606 GN=USP7 PE=1 SV=2
1804	TRUE	P45974|UBP5_HUMAN	116.353	2.91	0	0	0.7	2.91	3				128470	2			1	3		95786.3	Ubiquitin carboxyl-terminal hydrolase 5 OS=Homo sapiens OX=9606 GN=USP5 PE=1 SV=2
1314	TRUE	Q9Y5M8|SRPRB_HUMAN	274.613	23.62	23.62	0	0	23.62	5	2071967			823943	4	5			6		29702.2	Signal recognition particle receptor subunit beta OS=Homo sapiens OX=9606 GN=SRPRB PE=1 SV=3
1315	TRUE	Q9HAU5|RENT2_HUMAN	139.826	2.67	1.42	0	0	1.73	5	536014			33959.9	3	11			3		147810	Regulator of nonsense transcripts 2 OS=Homo sapiens OX=9606 GN=UPF2 PE=1 SV=1
2332	TRUE	P07948|LYN_HUMAN	171.804	4.88	1.56	4.88	4.88	1.56	2		7671.16	2045.07		1	1	2	2	2		58574.1	Tyrosine-protein kinase Lyn OS=Homo sapiens OX=9606 GN=LYN PE=1 SV=3
940	TRUE	Q9Y230|RUVB2_HUMAN	335.023	22.25	22.25	2.59	0	0	8	1971693	58236.3			7	8	1				51156.6	RuvB-like 2 OS=Homo sapiens OX=9606 GN=RUVBL2 PE=1 SV=3
2333	TRUE	Q8NEX9|DR9C7_HUMAN	131.398	6.71	0	3.19	0	3.51	2		57925.2		23100.7	2		1		1		35262.8	Short-chain dehydrogenase/reductase family 9C member 7 OS=Homo sapiens OX=9606 GN=SDR9C7 PE=1 SV=1
1172	TRUE	Q9Y6Q9|NCOA3_HUMAN	266.946	5.41	0	5.41	0.77	0	6		500953	63710.4		6		6	1		Acetylation (Protein N-term)	155293	Nuclear receptor coactivator 3 OS=Homo sapiens OX=9606 GN=NCOA3 PE=1 SV=1
2321	FALSE	P48764|SL9A3_HUMAN	37.3181	0.72	0.72	0	0	0	1					1	1					92854.5	Sodium/hydrogen exchanger 3 OS=Homo sapiens OX=9606 GN=SLC9A3 PE=1 SV=2
1512	TRUE	P47929|LEG7_HUMAN	195.469	22.06	0	13.24	8.09	16.91	3		472725	82122.8	226976	3		4	1	2	Deamidation (NQ)	15075	Galectin-7 OS=Homo sapiens OX=9606 GN=LGALS7B PE=1 SV=2
2334	TRUE	P49755|TMEDA_HUMAN	162.7	9.13	5.02	5.02	0	9.13	2	199407	49849		544898	2	1	1		2		24976	Transmembrane emp24 domain-containing protein 10 OS=Homo sapiens OX=9606 GN=TMED10 PE=1 SV=2
185	TRUE	Q29RF7|PDS5A_HUMAN	462.577	23.71	20.94	6.96	0	5.24	31	17571744	795734		546789	23	35	9		8	Oxidation (M); Deamidation (NQ); Carbamidomethylation	150830	Sister chromatid cohesion protein PDS5 homolog A OS=Homo sapiens OX=9606 GN=PDS5A PE=1 SV=1
85	TRUE	Q86XP3|DDX42_HUMAN	528.24	52.35	47.97	24.31	7.36	23.24	43	96487952	8649071	816144	8544299	42	51	20	7	23	Deamidation (NQ); Oxidation (M); Carbamidomethylation	102975	ATP-dependent RNA helicase DDX42 OS=Homo sapiens OX=9606 GN=DDX42 PE=1 SV=1
1805	TRUE	Q96KP1|EXOC2_HUMAN	52.8363	2.06	2.06	0.65	0	0	3	2.57982e+06	143845			2	4	1				104066	Exocyst complex component 2 OS=Homo sapiens OX=9606 GN=EXOC2 PE=1 SV=1
1487	FALSE	Q8WV37|ZN480_HUMAN	20.1346	1.12	1.12	0	0	0	1	670706				1	1					61708.2	Zinc finger protein 480 OS=Homo sapiens OX=9606 GN=ZNF480 PE=1 SV=2
57	TRUE	Q9Y618|NCOR2_HUMAN	553.955	27.8	15.27	18.22	17.14	8.43	62	11245085	8167714	4329123	4.07499e+06	54	37	45	37	22	Oxidation (M); Deamidation (NQ)	273657	Nuclear receptor corepressor 2 OS=Homo sapiens OX=9606 GN=NCOR2 PE=1 SV=3
728	TRUE	P51659|DHB4_HUMAN	322.791	15.35	0	0	0	15.35	11				2.18961e+06	11				11		79686.4	Peroxisomal multifunctional enzyme type 2 OS=Homo sapiens OX=9606 GN=HSD17B4 PE=1 SV=3
281	TRUE	P15311|EZRI_HUMAN	435.794	35.32	17.06	3.92	2.22	33.96	26	2447097	63625.3	7474.85	10053408	14	22	2	1	31	Oxidation (M)	69412.8	Ezrin OS=Homo sapiens OX=9606 GN=EZR PE=1 SV=4
3081	TRUE	Q8WWC4|MAIP1_HUMAN	74.975	3.78	3.78	0	0	0	1	32495.2				1	1					32544.7	m-AAA protease-interacting protein 1, mitochondrial OS=Homo sapiens OX=9606 GN=MAIP1 PE=1 SV=1
2336	TRUE	Q9Y2X7|GIT1_HUMAN	113.073	2.89	0	0	0	2.89	2				87932.1	1				3		84341	ARF GTPase-activating protein GIT1 OS=Homo sapiens OX=9606 GN=GIT1 PE=1 SV=2
405	FALSE	P56715|RP1_HUMAN	71.6571	0.32	0.32	0	0	0	1					1	1					240661	Oxygen-regulated protein 1 OS=Homo sapiens OX=9606 GN=RP1 PE=1 SV=1
3082	TRUE	P55072|TERA_HUMAN	114.686	1.61	0	0	1.61	0	1			1512.97		1			1			89321.8	Transitional endoplasmic reticulum ATPase OS=Homo sapiens OX=9606 GN=VCP PE=1 SV=4
1037	TRUE	P29401|TKT_HUMAN	281.589	14.93	14.93	0	0	5.94	7	1.63505e+06			432312	7	9			3	Deamidation (NQ); Acetylation (Protein N-term); Oxidation (M)	67877.6	Transketolase OS=Homo sapiens OX=9606 GN=TKT PE=1 SV=3
2444	FALSE	P31415|CASQ1_HUMAN	28.8518	1.52	0	1.52	0	0	1		2.11042e+06			1		2				45160.1	Calsequestrin-1 OS=Homo sapiens OX=9606 GN=CASQ1 PE=1 SV=3
2331	FALSE	Q9BXT8|RNF17_HUMAN	30.9826	0.37	0	0	0.37	0	1			433307136		1			2			184643	RING finger protein 17 OS=Homo sapiens OX=9606 GN=RNF17 PE=1 SV=3
524	TRUE	P57740|NU107_HUMAN	391.709	18.38	14.16	7.14	0.97	5.73	16	5839990	469549	17362.2	2111063	16	14	6	1	7	Carbamidomethylation; Deamidation (NQ)	106374	Nuclear pore complex protein Nup107 OS=Homo sapiens OX=9606 GN=NUP107 PE=1 SV=1
941	TRUE	Q15047|SETB1_HUMAN	314.648	8.6	8.6	1.01	0	0	8	1.98371e+06	43602.5			8	8	1				143157	Histone-lysine N-methyltransferase SETDB1 OS=Homo sapiens OX=9606 GN=SETDB1 PE=1 SV=1
2337	TRUE	Q8N9Z2|CC71L_HUMAN	101.991	8.09	8.09	2.55	2.55	2.55	2	52725.1				1	4	4	2	1		26261.4	Coiled-coil domain-containing protein 71L OS=Homo sapiens OX=9606 GN=CCDC71L PE=1 SV=2
3083	TRUE	Q14CB8|RHG19_HUMAN	42.0526	2.02	2.02	0	0	0	1	74981.8				1	1					55756.2	Rho GTPase-activating protein 19 OS=Homo sapiens OX=9606 GN=ARHGAP19 PE=1 SV=1
3027	TRUE	Q5JUX0|SPIN3_HUMAN	109.745	6.59	6.59	0	0	0	1	51396.6				1	1					29207.1	Spindlin-3 OS=Homo sapiens OX=9606 GN=SPIN3 PE=1 SV=1
1268	TRUE	Q16777|H2A2C_HUMAN	199.52	27.13	21.71	21.71	21.71	22.48	4	251455		13766.1	310949	2	2	3	2	5	Deamidation (NQ)	13988.4	Histone H2A type 2-C OS=Homo sapiens OX=9606 GN=H2AC20 PE=1 SV=4
1806	TRUE	Q86Y37|CACL1_HUMAN	202.579	11.65	11.65	4.61	0	0	3	664154	22826.3			3	4	1			Deamidation (NQ)	41063.8	CDK2-associated and cullin domain-containing protein 1 OS=Homo sapiens OX=9606 GN=CACUL1 PE=1 SV=1
178	FALSE	Q9Y6Y1|CMTA1_HUMAN	71.0898	0.36	0.36	0.36	0	0.36	1	7.62799e+06	1.48863e+06			1	1	1		1		183672	Calmodulin-binding transcription activator 1 OS=Homo sapiens OX=9606 GN=CAMTA1 PE=1 SV=4
1807	TRUE	Q75N03|HAKAI_HUMAN	161.382	7.13	7.13	0	0	0	3	1.47127e+06				3	3					54519.1	E3 ubiquitin-protein ligase Hakai OS=Homo sapiens OX=9606 GN=CBLL1 PE=1 SV=1
1038	TRUE	Q76FK4|NOL8_HUMAN	247.503	5.91	5.91	0	0	0	7	1469607				6	7					131616	Nucleolar protein 8 OS=Homo sapiens OX=9606 GN=NOL8 PE=1 SV=1
2364	FALSE	A6NI15|MSGN1_HUMAN	35.8918	3.11	0	3.11	0	0	1		1.07386e+06			1		3				20778.4	Mesogenin-1 OS=Homo sapiens OX=9606 GN=MSGN1 PE=1 SV=1
1316	TRUE	Q96A65|EXOC4_HUMAN	212.861	5.65	1.64	2.46	0	4.83	5	49971.5	20271.5		968194	5	2	2		5	Carbamidomethylation	110498	Exocyst complex component 4 OS=Homo sapiens OX=9606 GN=EXOC4 PE=1 SV=1
466	TRUE	Q8IZH2|XRN1_HUMAN	375.164	10.55	1.93	0	0	10.55	18	135855			3.32031e+06	16	3			18		194107	5'-3' exoribonuclease 1 OS=Homo sapiens OX=9606 GN=XRN1 PE=1 SV=1
525	TRUE	P33981|TTK_HUMAN	380.742	18.09	12.95	4.78	0	10.74	15	2.20231e+06	250146		1.23794e+06	14	12	4		12	Oxidation (M); Acetylation (Protein N-term)	97072.3	Dual specificity protein kinase TTK OS=Homo sapiens OX=9606 GN=TTK PE=1 SV=2
2339	TRUE	P67812|SC11A_HUMAN	110.848	9.5	0	0	0	9.5	2				332283	2				2		20625.3	Signal peptidase complex catalytic subunit SEC11A OS=Homo sapiens OX=9606 GN=SEC11A PE=1 SV=1
2264	FALSE	Q03721|KCNC4_HUMAN	25.2735	0.94	0	0.94	0	0	1		477855			1		2				69766.8	Potassium voltage-gated channel subfamily C member 4 OS=Homo sapiens OX=9606 GN=KCNC4 PE=1 SV=2
2447	FALSE	O14681|EI24_HUMAN	30.0997	1.76	1.76	1.76	0	0	1	2.45823e+06	229936			1	1	1				38964.7	Etoposide-induced protein 2.4 homolog OS=Homo sapiens OX=9606 GN=EI24 PE=1 SV=4
3084	TRUE	P17275|JUNB_HUMAN	104.586	4.03	0	4.03	0	0	1		540874			1		1				35879.3	Transcription factor JunB OS=Homo sapiens OX=9606 GN=JUNB PE=1 SV=1
3085	TRUE	Q14746|COG2_HUMAN	17.1404	0.81	0.81	0	0	0	1	1.93597e+06				1	2					83207.5	Conserved oligomeric Golgi complex subunit 2 OS=Homo sapiens OX=9606 GN=COG2 PE=1 SV=1
166	TRUE	Q6P4R8|NFRKB_HUMAN	477.245	32.33	20.71	25.87	1	11.86	31	8.11248e+06	5.04566e+06	35213.9	1.73847e+06	31	26	28	1	14	Deamidation (NQ); Oxidation (M)	139001	Nuclear factor related to kappa-B-binding protein OS=Homo sapiens OX=9606 GN=NFRKB PE=1 SV=2
1487	FALSE	P0CJ79|ZN888_HUMAN	207.146	3.9	2.51	0	1.25	3.9	3					1	23		1	7	Acetylation (Protein N-term)	83549.1	Zinc finger protein 888 OS=Homo sapiens OX=9606 GN=ZNF888 PE=3 SV=2
682	TRUE	P52732|KIF11_HUMAN	319.464	11.93	2.94	0.57	0	10.7	12	22442.2			2.20239e+06	10	3	1		11	Deamidation (NQ)	119159	Kinesin-like protein KIF11 OS=Homo sapiens OX=9606 GN=KIF11 PE=1 SV=2
729	TRUE	P26368|U2AF2_HUMAN	329.883	26.95	23.58	12.42	1.68	3.79	10	3.28528e+06	234049	4036.21	101387	10	16	4	1	2	Oxidation (M); Acetylation (Protein N-term); Carbamidomethylation	53501	Splicing factor U2AF 65 kDa subunit OS=Homo sapiens OX=9606 GN=U2AF2 PE=1 SV=4
2340	TRUE	Q9C0F0|ASXL3_HUMAN	131.976	0.71	0.27	0	0.44	0.44	2	925197				1	1		1	1		241919	Putative Polycomb group protein ASXL3 OS=Homo sapiens OX=9606 GN=ASXL3 PE=2 SV=3
607	TRUE	O75362|ZN217_HUMAN	357.204	15.84	9.16	11.55	1.05	0	14	1.10102e+06	1.86816e+06	27319.2		14	7	11	1		Oxidation (M)	115272	Zinc finger protein 217 OS=Homo sapiens OX=9606 GN=ZNF217 PE=1 SV=1
3086	TRUE	P14317|HCLS1_HUMAN	21.3845	1.65	0	0	0	1.65	1				429482	1				1		54014	Hematopoietic lineage cell-specific protein OS=Homo sapiens OX=9606 GN=HCLS1 PE=1 SV=3
683	TRUE	O95218|ZRAB2_HUMAN	370.982	38.48	38.48	14.55	2.73	5.76	11	21989118	1.048e+06		1.43769e+06	11	15	4	1	2	Carbamidomethylation; Deamidation (NQ)	37404.4	Zinc finger Ran-binding domain-containing protein 2 OS=Homo sapiens OX=9606 GN=ZRANB2 PE=1 SV=2
864	TRUE	Q86UV5|UBP48_HUMAN	305.267	8.5	7.92	0	0	0.58	9	3.46716e+06				7	8			1	Oxidation (M)	119032	Ubiquitin carboxyl-terminal hydrolase 48 OS=Homo sapiens OX=9606 GN=USP48 PE=1 SV=1
3087	TRUE	P62906|RL10A_HUMAN	20.3908	3.69	3.69	0	0	0	1	556909				1	1					24831.3	60S ribosomal protein L10a OS=Homo sapiens OX=9606 GN=RPL10A PE=1 SV=2
411	FALSE	P06276|CHLE_HUMAN	82.3894	1.33	0	0	0	1.33	1				1.23397e+06	1				2		68418.1	Cholinesterase OS=Homo sapiens OX=9606 GN=BCHE PE=1 SV=1
1039	TRUE	Q13506|NAB1_HUMAN	267.514	13.14	11.7	8.01	1.85	8.83	7	1743272	319716		329384	6	6	5	1	4		54401.4	NGFI-A-binding protein 1 OS=Homo sapiens OX=9606 GN=NAB1 PE=1 SV=2
2448	FALSE	P02774|VTDB_HUMAN	47.7797	1.27	1.27	1.27	1.27	0	1	4919047	2.11551e+06			1	34	2	1			52917.5	Vitamin D-binding protein OS=Homo sapiens OX=9606 GN=GC PE=1 SV=2
1808	TRUE	Q6N043|Z280D_HUMAN	195.445	2.55	1.94	0	0	0.61	3	66262.9				1	2			1		109285	Zinc finger protein 280D OS=Homo sapiens OX=9606 GN=ZNF280D PE=1 SV=3
3088	TRUE	O00522|KRIT1_HUMAN	78.225	1.63	0	0	0	1.63	1				8041.95	1				1		84348.1	Krev interaction trapped protein 1 OS=Homo sapiens OX=9606 GN=KRIT1 PE=1 SV=2
2342	TRUE	P17040|ZSC20_HUMAN	174.97	2.11	2.11	0	0	0.86	2	81877.8				1	22			4		117541	Zinc finger and SCAN domain-containing protein 20 OS=Homo sapiens OX=9606 GN=ZSCAN20 PE=1 SV=3
1317	TRUE	Q13492|PICAL_HUMAN	178.411	6.44	0.92	0	0	5.52	5				594748	3	1			4		70754.5	Phosphatidylinositol-binding clathrin assembly protein OS=Homo sapiens OX=9606 GN=PICALM PE=1 SV=2
3089	TRUE	P0DTL6|ZTRF1_HUMAN	34.2329	1.73	1.73	0	0	1.73	1	122209			206223	1	1			2		43813.2	Zinc finger TRAF-type-containing protein 1 OS=Homo sapiens OX=9606 GN=ZFTRAF1 PE=2 SV=1
1513	TRUE	Q9NYP3|DONS_HUMAN	123.917	6.71	4.24	1.06	0	2.47	4	159755			102355	3	2	2		2	Acetylation (Protein N-term)	62746.8	Protein downstream neighbor of Son OS=Homo sapiens OX=9606 GN=DONSON PE=1 SV=2
1318	TRUE	Q96L93|KI16B_HUMAN	211.883	4.02	0.99	0.46	0.46	3.49	5				135492	3	2	1	1	4		152011	Kinesin-like protein KIF16B OS=Homo sapiens OX=9606 GN=KIF16B PE=1 SV=2
615	FALSE	Q8NH83|OR4A5_HUMAN	77.8589	2.22	2.22	2.22	2.22	0	1	2.09639e+06	856683	325909		1	1	1	1			34914.9	Olfactory receptor 4A5 OS=Homo sapiens OX=9606 GN=OR4A5 PE=3 SV=4
1514	TRUE	O15355|PPM1G_HUMAN	242.644	9.52	9.52	0	0	0	4	775793				4	4					59271.6	Protein phosphatase 1G OS=Homo sapiens OX=9606 GN=PPM1G PE=1 SV=1
1487	FALSE	P17035|ZNF28_HUMAN	207.146	3.9	2.51	0	1.25	3.9	3					1	23		1	7	Acetylation (Protein N-term)	83658.4	Zinc finger protein 28 OS=Homo sapiens OX=9606 GN=ZNF28 PE=1 SV=5
487	FALSE	O60239|3BP5_HUMAN	16.0695	1.32	0	0	0	1.32	1					1				1		50425	SH3 domain-binding protein 5 OS=Homo sapiens OX=9606 GN=SH3BP5 PE=1 SV=2
3090	TRUE	P23919|KTHY_HUMAN	28.0456	3.77	3.77	0	0	0	1	266201				1	1					23819.3	Thymidylate kinase OS=Homo sapiens OX=9606 GN=DTYMK PE=1 SV=4
1809	TRUE	P62304|RUXE_HUMAN	159.459	25	25	13.04	0	25	2	7416321	608321		486730	2	3	1		3	Oxidation (M)	10803.6	Small nuclear ribonucleoprotein E OS=Homo sapiens OX=9606 GN=SNRPE PE=1 SV=1
248	TRUE	Q8N1N4|K2C78_HUMAN	455.604	37.88	25	29.23	25.77	31.92	27	12749118	4823831	3650004	6.96744e+06	17	25	21	27	32	Deamidation (NQ); Carbamidomethylation	56865.8	Keratin, type II cytoskeletal 78 OS=Homo sapiens OX=9606 GN=KRT78 PE=1 SV=2
1810	TRUE	Q92997|DVL3_HUMAN	193.78	4.75	0	1.68	0	4.75	3				145711	1		1		4		78054.9	Segment polarity protein dishevelled homolog DVL-3 OS=Homo sapiens OX=9606 GN=DVL3 PE=1 SV=2
865	TRUE	Q8TCU4|ALMS1_HUMAN	216.767	2.02	0.29	0	0	1.73	9				1.93363e+06	7	2			33		461062	Centrosome-associated protein ALMS1 OS=Homo sapiens OX=9606 GN=ALMS1 PE=1 SV=4
2443	FALSE	Q9NX61|T161A_HUMAN	49.6626	1.25	0	0	1.25	0	1			129746		1			1			53602	Transmembrane protein 161A OS=Homo sapiens OX=9606 GN=TMEM161A PE=1 SV=1
1733	FALSE	Q8NHY0|B4GN2_HUMAN	51.4893	1.06	0	1.06	1.06	0	1		1145822	2.73002e+06		1		1	1			63258.1	Beta-1,4 N-acetylgalactosaminyltransferase 2 OS=Homo sapiens OX=9606 GN=B4GALNT2 PE=1 SV=2
282	TRUE	O94913|PCF11_HUMAN	452.081	20	17.68	6.95	2.57	0.39	25	8665243	1.58834e+06	292325		24	22	15	4	1	Oxidation (M); Deamidation (NQ)	173050	Pre-mRNA cleavage complex 2 protein Pcf11 OS=Homo sapiens OX=9606 GN=PCF11 PE=1 SV=3
69	FALSE	Q8N5Q1|GAR5B_HUMAN	45.4491	0.65	0	0	0	0.65	1				345317	1				1		99914.5	Golgi-associated RAB2 interactor protein 5B OS=Homo sapiens OX=9606 GN=GARIN5B PE=2 SV=3
2343	TRUE	Q9BTE7|DCNL5_HUMAN	172.488	7.17	7.17	0	0	0	2	541342				2	2					27508.4	DCN1-like protein 5 OS=Homo sapiens OX=9606 GN=DCUN1D5 PE=1 SV=1
3091	TRUE	P61371|ISL1_HUMAN	59.1764	3.44	0	0	3.44	0	1			236863		1			2			39035.8	Insulin gene enhancer protein ISL-1 OS=Homo sapiens OX=9606 GN=ISL1 PE=1 SV=1
791	TRUE	Q9Y247|FA50B_HUMAN	290.213	21.85	16	5.85	6.15	18.15	8		268517			1	8	5	1	8	Deamidation (NQ); Oxidation (M)	38708.7	Protein FAM50B OS=Homo sapiens OX=9606 GN=FAM50B PE=1 SV=1
3092	TRUE	Q15208|STK38_HUMAN	73.8064	2.15	0	0	0	2.15	1				62089.3	1				1		54190.2	Serine/threonine-protein kinase 38 OS=Homo sapiens OX=9606 GN=STK38 PE=1 SV=1
167	TRUE	Q5VT06|CE350_HUMAN	411.345	9.82	0.8	3.14	0.19	7.57	34	44196.8	1567309180		3.43271e+06	28	2	17	1	26	Deamidation (NQ)	350930	Centrosome-associated protein 350 OS=Homo sapiens OX=9606 GN=CEP350 PE=1 SV=1
866	TRUE	Q15428|SF3A2_HUMAN	315.838	17.89	17.89	5.17	5.17	2.16	8	8.11905e+06	564484	231187	225534	8	10	2	2	1	Oxidation (M); Acetylation (Protein N-term); Carbamidomethylation	49255.6	Splicing factor 3A subunit 2 OS=Homo sapiens OX=9606 GN=SF3A2 PE=1 SV=2
2345	TRUE	P20036|DPA1_HUMAN	87.1577	5	2.69	0	0	5	2				87930.6	1	1			3		29380.6	HLA class II histocompatibility antigen, DP alpha 1 chain OS=Homo sapiens OX=9606 GN=HLA-DPA1 PE=1 SV=1
6	TRUE	P35527|K1C9_HUMAN	621.22	80.26	74.8	76.57	67.42	71.27	95	1256872190	985103740	656475260	1356352510	90	153	269	132	224	Deamidation (NQ); Oxidation (M); Carbamidomethylation	62064.3	Keratin, type I cytoskeletal 9 OS=Homo sapiens OX=9606 GN=KRT9 PE=1 SV=3
1344	FALSE	Q9P227|RHG23_HUMAN	75.7801	1.48	0	0	0	1.48	2				7186579	2				2		162192	Rho GTPase-activating protein 23 OS=Homo sapiens OX=9606 GN=ARHGAP23 PE=1 SV=2
1469	FALSE	Q9Y6Q5|AP1M2_HUMAN	47.772	1.89	0	1.89	0	0	1		63871.4			1		1				48108.5	AP-1 complex subunit mu-2 OS=Homo sapiens OX=9606 GN=AP1M2 PE=1 SV=4
227	FALSE	Q2V2M9|FHOD3_HUMAN	50.8795	0.42	0.42	0	0	0.42	1	48604496			22561376	1	6			1		158613	FH1/FH2 domain-containing protein 3 OS=Homo sapiens OX=9606 GN=FHOD3 PE=1 SV=2
526	TRUE	P13639|EF2_HUMAN	351.767	16.08	0	0	0	16.08	15				11811688	14				16	Carbamidomethylation; Oxidation (M); Deamidation (NQ)	95338.1	Elongation factor 2 OS=Homo sapiens OX=9606 GN=EEF2 PE=1 SV=4
18	FALSE	Q5T653|RM02_HUMAN	16.6737	1.97	0	1.97	0	0	1		3461088			1		1				33300.8	39S ribosomal protein L2, mitochondrial OS=Homo sapiens OX=9606 GN=MRPL2 PE=1 SV=2
3093	TRUE	Q6PKC3|TXD11_HUMAN	15.4903	0.91	0.91	0	0	0	1	189734				1	1					110529	Thioredoxin domain-containing protein 11 OS=Homo sapiens OX=9606 GN=TXNDC11 PE=1 SV=2
3094	TRUE	Q9NX63|MIC19_HUMAN	40.8624	4.85	4.85	0	0	0	1	100096				1	1					26152.4	MICOS complex subunit MIC19 OS=Homo sapiens OX=9606 GN=CHCHD3 PE=1 SV=1
2347	TRUE	Q9NQ55|SSF1_HUMAN	138.603	3.81	2.54	0	1.27	0	2	79082.5				1	1		1			53193.9	Suppressor of SWI4 1 homolog OS=Homo sapiens OX=9606 GN=PPAN PE=2 SV=1
492	TRUE	P68032|ACTC_HUMAN	366.468	32.63	28.12	32.63	25.46	27.32	11	1.7923e+06	993400	555514	237708	1	13	17	10	12	Oxidation (M); Carbamidomethylation; Deamidation (NQ)	42019	Actin, alpha cardiac muscle 1 OS=Homo sapiens OX=9606 GN=ACTC1 PE=1 SV=1
3095	TRUE	Q01105|SET_HUMAN	123.645	3.45	3.45	3.45	0	0	1	313251	21206.6			1	1	1				33488.9	Protein SET OS=Homo sapiens OX=9606 GN=SET PE=1 SV=3
229	TRUE	O15226|NKRF_HUMAN	482.269	39.13	39.13	15.07	1.3	0	30	24081868	3735822	86214.6		30	39	12	1		Carbamidomethylation	77672.9	NF-kappa-B-repressing factor OS=Homo sapiens OX=9606 GN=NKRF PE=1 SV=2
161	FALSE	P33076|C2TA_HUMAN	69.5597	0.62	0.62	0.62	0.62	0	1	4104782	2695070	558224		1	1	1	1			123514	MHC class II transactivator OS=Homo sapiens OX=9606 GN=CIITA PE=1 SV=3
64	TRUE	O60264|SMCA5_HUMAN	552.519	44.11	39.73	21.86	10.27	22.91	56	34354232	6.78017e+06	765545	4.3411e+06	34	65	27	12	34	Oxidation (M); Deamidation (NQ); Carbamidomethylation	121905	SWI/SNF-related matrix-associated actin-dependent regulator of chromatin subfamily A member 5 OS=Homo sapiens OX=9606 GN=SMARCA5 PE=1 SV=1
3096	TRUE	P43355|MAGA1_HUMAN	54.5716	3.56	0	0	0	3.56	1					1				1		34342.1	Melanoma-associated antigen 1 OS=Homo sapiens OX=9606 GN=MAGEA1 PE=1 SV=1
714	FALSE	Q9Y623|MYH4_HUMAN	112.005	2.58	1.24	0.31	0	1.34	7					1	7	1		3	Deamidation (NQ)	223071	Myosin-4 OS=Homo sapiens OX=9606 GN=MYH4 PE=2 SV=2
3	FALSE	O15228|GNPAT_HUMAN	21.7767	0.88	0	0	0	0.88	1				82701.4	1				1		77187.9	Dihydroxyacetone phosphate acyltransferase OS=Homo sapiens OX=9606 GN=GNPAT PE=1 SV=1
1319	TRUE	Q9BY44|EIF2A_HUMAN	225.406	9.06	0	0	0	9.06	5				408328	5				5	Carbamidomethylation	64990.1	Eukaryotic translation initiation factor 2A OS=Homo sapiens OX=9606 GN=EIF2A PE=1 SV=3
955	FALSE	Q6ZMR3|LDH6A_HUMAN	35.776	2.71	0	0	0	2.71	1				378332	1				1		36507.3	L-lactate dehydrogenase A-like 6A OS=Homo sapiens OX=9606 GN=LDHAL6A PE=1 SV=1
1086	FALSE	P98088|MUC5A_HUMAN	34.5929	0.11	0	0.11	0	0	1		77041.8			1		1				585570	Mucin-5AC OS=Homo sapiens OX=9606 GN=MUC5AC PE=1 SV=4
69	FALSE	Q9UPV0|CE164_HUMAN	45.4491	0.41	0	0	0	0.41	1				345317	1				1		164314	Centrosomal protein of 164 kDa OS=Homo sapiens OX=9606 GN=CEP164 PE=1 SV=3
1811	TRUE	P42694|HELZ_HUMAN	116.475	1.6	0	0	0.46	1.13	3			21698320	109319	3			1	2		218970	Probable helicase with zinc finger domain OS=Homo sapiens OX=9606 GN=HELZ PE=1 SV=2
2856	TRUE	Q86V42|F124A_HUMAN	29.6116	1.1	0	0	0	1.1	1				84091.3	1				1		60104.1	Protein FAM124A OS=Homo sapiens OX=9606 GN=FAM124A PE=1 SV=1
637	TRUE	Q14C86|GAPD1_HUMAN	320.475	8.19	0.41	0	0	8.19	12				2.30266e+06	11	1			19	Oxidation (M)	164980	GTPase-activating protein and VPS9 domain-containing protein 1 OS=Homo sapiens OX=9606 GN=GAPVD1 PE=1 SV=2
1320	TRUE	Q8IXQ4|GPAM1_HUMAN	268.941	15.88	15.88	0	0	0	5	2.43598e+06				5	5					38141.8	GPALPP motifs-containing protein 1 OS=Homo sapiens OX=9606 GN=GPALPP1 PE=1 SV=1
29	TRUE	P02538|K2C6A_HUMAN	564.257	62.06	43.44	56.74	53.9	51.06	64	1.95165e+06	3925577	1.50725e+06	2.53253e+06	3	59	74	82	99	Acetylation (Protein N-term); Deamidation (NQ); Oxidation (M); Carbamidomethylation	60044.9	Keratin, type II cytoskeletal 6A OS=Homo sapiens OX=9606 GN=KRT6A PE=1 SV=3
2680	FALSE	Q495C1|RN212_HUMAN	23.2236	2.02	0	0	0	2.02	1				536300	1				1		33364.8	Probable E3 SUMO-protein ligase RNF212 OS=Homo sapiens OX=9606 GN=RNF212 PE=2 SV=1
2349	TRUE	Q2M2H8|MGAL_HUMAN	97.8901	0.95	0	0	0.95	0	2			177139		1			2			277990	Probable maltase-glucoamylase 2 OS=Homo sapiens OX=9606 GN=MGAM2 PE=1 SV=3
2350	TRUE	O60493|SNX3_HUMAN	109.891	9.26	5.56	0	0	3.7	2	277070			26776	2	1			1		18762.4	Sorting nexin-3 OS=Homo sapiens OX=9606 GN=SNX3 PE=1 SV=3
348	TRUE	Q96I24|FUBP3_HUMAN	408.16	39.86	36.19	12.94	2.97	4.72	19	6.87213e+06	493445		115010	15	28	7	3	9	Acetylation (Protein N-term); Oxidation (M); Deamidation (NQ)	61640.4	Far upstream element-binding protein 3 OS=Homo sapiens OX=9606 GN=FUBP3 PE=1 SV=2
3097	TRUE	O60573|IF4E2_HUMAN	53.9091	5.31	0	0	0	5.31	1				387014	1				2		28362	Eukaryotic translation initiation factor 4E type 2 OS=Homo sapiens OX=9606 GN=EIF4E2 PE=1 SV=1
3098	TRUE	Q5GAN3|RNS13_HUMAN	25.5762	3.85	3.85	0	0	0	1	1.11801e+06				1	1				Oxidation (M)	17844.7	Probable inactive ribonuclease-like protein 13 OS=Homo sapiens OX=9606 GN=RNASE13 PE=2 SV=1
366	FALSE	Q0VAK6|LMOD3_HUMAN	98.5135	1.07	1.07	0	0	0	1	3606970				1	2					64914.2	Leiomodin-3 OS=Homo sapiens OX=9606 GN=LMOD3 PE=1 SV=1
1321	TRUE	Q96KG9|SCYL1_HUMAN	233.708	6.81	6.81	0.74	0	3.96	5	1.09434e+06			322526	4	5	1		2		89631.3	N-terminal kinase-like protein OS=Homo sapiens OX=9606 GN=SCYL1 PE=1 SV=1
1040	TRUE	Q5VWG9|TAF3_HUMAN	259.692	7.1	5.81	1.29	0	1.51	6	532016	70347.8		18392.7	6	7	1		1	Oxidation (M)	103582	Transcription initiation factor TFIID subunit 3 OS=Homo sapiens OX=9606 GN=TAF3 PE=1 SV=1
730	TRUE	Q69YH5|CDCA2_HUMAN	321.766	13.69	11.53	4.01	0	1.27	10	1214499	464683		10343.3	9	9	3		1	Carbamidomethylation; Deamidation (NQ); Oxidation (M)	112676	Cell division cycle-associated protein 2 OS=Homo sapiens OX=9606 GN=CDCA2 PE=1 SV=2
195	TRUE	Q8IX01|SUGP2_HUMAN	468.986	29.67	24.49	16.91	7.21	20.98	30	15650305	5143611	672772	6752757	28	29	20	6	21	Oxidation (M)	120207	SURP and G-patch domain-containing protein 2 OS=Homo sapiens OX=9606 GN=SUGP2 PE=1 SV=2
3099	TRUE	P39086|GRIK1_HUMAN	54.3126	0.76	0.76	0	0	0	1	937879				1	1					103981	Glutamate receptor ionotropic, kainate 1 OS=Homo sapiens OX=9606 GN=GRIK1 PE=1 SV=1
1322	TRUE	O43663|PRC1_HUMAN	208.686	6.77	4.68	0.97	1.13	1.13	5	744056				3	3	1	1	1		71606.6	Protein regulator of cytokinesis 1 OS=Homo sapiens OX=9606 GN=PRC1 PE=1 SV=2
793	TRUE	P55081|MFAP1_HUMAN	288.203	21.41	21.41	0	0	0	10	5182554				7	43				Deamidation (NQ)	51958.4	Microfibrillar-associated protein 1 OS=Homo sapiens OX=9606 GN=MFAP1 PE=1 SV=2
1812	TRUE	Q9NVM6|DJC17_HUMAN	194.634	12.5	10.53	0	0	1.97	3	883196				2	2			2		34687.3	DnaJ homolog subfamily C member 17 OS=Homo sapiens OX=9606 GN=DNAJC17 PE=1 SV=1
3100	TRUE	Q8IZ52|CHSS2_HUMAN	73.306	1.55	1.55	0	0	0	1	2298.83				1	1					85467.3	Chondroitin sulfate synthase 2 OS=Homo sapiens OX=9606 GN=CHPF PE=1 SV=2
2792	FALSE	Q7Z7H3|CATIP_HUMAN	30.9696	1.55	0	0	0	1.55	1				908504	1				1	Deamidation (NQ)	43900.3	Ciliogenesis-associated TTC17-interacting protein OS=Homo sapiens OX=9606 GN=CATIP PE=1 SV=1
3101	TRUE	Q96L15|NAR5_HUMAN	46.0865	2.06	0	2.06	2.06	0	1		3.08032e+06	744644		1		1	2			32053.7	Ecto-ADP-ribosyltransferase 5 OS=Homo sapiens OX=9606 GN=ART5 PE=2 SV=4
262	TRUE	P48444|COPD_HUMAN	459.316	46.58	46.58	0	0	6.85	25	55541664			437434	24	44			3	Oxidation (M); Deamidation (NQ); Carbamidomethylation	57210.4	Coatomer subunit delta OS=Homo sapiens OX=9606 GN=ARCN1 PE=1 SV=1
2352	TRUE	Q93008|USP9X_HUMAN	115.803	0.67	0	0	0	0.67	2				35498.1	2				2		290463	Probable ubiquitin carboxyl-terminal hydrolase FAF-X OS=Homo sapiens OX=9606 GN=USP9X PE=1 SV=4
2353	TRUE	O60583|CCNT2_HUMAN	104.755	2.19	1.23	0	0	0.96	2	222551				1	1			1		81028.9	Cyclin-T2 OS=Homo sapiens OX=9606 GN=CCNT2 PE=1 SV=2
142	FALSE	Q96L14|C170L_HUMAN	233.527	19.45	6.14	0	0	19.45	5	260729			1.90405e+06	5	2			6		32648.4	Cep170-like protein OS=Homo sapiens OX=9606 GN=CEP170P1 PE=5 SV=2
1173	TRUE	Q01831|XPC_HUMAN	272.986	7.87	7.87	0	0	0	6	830833				6	7					105953	DNA repair protein complementing XP-C cells OS=Homo sapiens OX=9606 GN=XPC PE=1 SV=4
1041	TRUE	Q9ULV4|COR1C_HUMAN	290.909	13.71	8.23	0	0	13.71	7	1.85123e+06			5498604	7	5			9		53249	Coronin-1C OS=Homo sapiens OX=9606 GN=CORO1C PE=1 SV=1
2430	FALSE	Q13201|MMRN1_HUMAN	43.2945	0.49	0	0	0	0.49	1				182692	1				1		138110	Multimerin-1 OS=Homo sapiens OX=9606 GN=MMRN1 PE=1 SV=3
261	FALSE	Q9Y4H2|IRS2_HUMAN	31.0796	0.45	0	0.45	0	0.45	1		4.56728e+06		5472070	1		1		1		137334	Insulin receptor substrate 2 OS=Homo sapiens OX=9606 GN=IRS2 PE=1 SV=2
3102	TRUE	P35227|PCGF2_HUMAN	60.1801	2.33	2.33	0	0	0	1	392919				1	1					37788.1	Polycomb group RING finger protein 2 OS=Homo sapiens OX=9606 GN=PCGF2 PE=1 SV=1
3103	TRUE	Q96DT5|DYH11_HUMAN	19.7407	0.24	0	0	0.24	0	1			10674.4		1			1			520369	Dynein axonemal heavy chain 11 OS=Homo sapiens OX=9606 GN=DNAH11 PE=1 SV=4
794	TRUE	Q2TAL8|QRIC1_HUMAN	322.238	15.46	14.43	8.51	2.32	5.03	10	4977198	1406671	438677	336667	9	9	6	3	4	Deamidation (NQ)	86435.6	Transcriptional regulator QRICH1 OS=Homo sapiens OX=9606 GN=QRICH1 PE=1 SV=1
684	TRUE	Q13148|TADBP_HUMAN	333.608	23.19	21.74	11.35	8.7	4.35	10	16236364	1648216	777067	22942.8	9	23	5	3	2	Oxidation (M); Deamidation (NQ)	44739.8	TAR DNA-binding protein 43 OS=Homo sapiens OX=9606 GN=TARDBP PE=1 SV=1
1815	TRUE	O43502|RA51C_HUMAN	127.908	11.44	11.44	0	0	3.19	3	308761			47891.3	3	3			1		42189.6	DNA repair protein RAD51 homolog 3 OS=Homo sapiens OX=9606 GN=RAD51C PE=1 SV=1
263	TRUE	O75717|WDHD1_HUMAN	477.991	28.34	28.34	4.25	0	3.28	27	23369884	334980		655222	27	32	5		3	Carbamidomethylation; Oxidation (M)	125967	WD repeat and HMG-box DNA-binding protein 1 OS=Homo sapiens OX=9606 GN=WDHD1 PE=1 SV=1
3104	TRUE	Q92673|SORL_HUMAN	22.4581	0.32	0	0.32	0	0	1		963032			1		1				248426	Sortilin-related receptor OS=Homo sapiens OX=9606 GN=SORL1 PE=1 SV=2
942	TRUE	Q9H5V9|STEEP_HUMAN	303.112	27.93	27.93	21.62	21.62	18.02	7	14194446	2.14958e+06	750182	2.39058e+06	7	9	5	5	4	Carbamidomethylation; Deamidation (NQ)	25624.5	STING ER exit protein OS=Homo sapiens OX=9606 GN=STEEP1 PE=1 SV=1
2354	TRUE	Q9NPI6|DCP1A_HUMAN	137.681	4.64	0	0	0	4.64	2				248633	2				2		63278.5	mRNA-decapping enzyme 1A OS=Homo sapiens OX=9606 GN=DCP1A PE=1 SV=3
989	FALSE	Q9NWZ5|UCKL1_HUMAN	27.1527	1.09	1.09	0	0	0	1	218596				1	1					61141	Uridine-cytidine kinase-like 1 OS=Homo sapiens OX=9606 GN=UCKL1 PE=1 SV=2
1816	TRUE	P47914|RL29_HUMAN	200.097	19.5	19.5	9.43	0	14.47	3	8572373	2.91053e+06		645034	3	3	1		2		17752.1	60S ribosomal protein L29 OS=Homo sapiens OX=9606 GN=RPL29 PE=1 SV=2
388	TRUE	Q4LE39|ARI4B_HUMAN	425.166	16.54	16.01	2.97	0	3.12	21	7.7057e+06	178625		717604	20	23	4		4	Deamidation (NQ)	147809	AT-rich interactive domain-containing protein 4B OS=Homo sapiens OX=9606 GN=ARID4B PE=1 SV=2
478	FALSE	Q5T7N2|LITD1_HUMAN	61.9287	0.69	0.69	0	0	0	1					1	1					98849.5	LINE-1 type transposase domain-containing protein 1 OS=Homo sapiens OX=9606 GN=L1TD1 PE=1 SV=1
1817	TRUE	P31151|S10A7_HUMAN	213.169	23.76	0	22.77	11.88	10.89	3		351709	900604	618372	3		2	2	1	Carbamidomethylation	11471	Protein S100-A7 OS=Homo sapiens OX=9606 GN=S100A7 PE=1 SV=4
685	TRUE	P53618|COPB_HUMAN	362.744	15.63	11.33	6.72	1.89	13.54	12	1.9906e+06	338494	3196.16	1.59286e+06	12	8	4	1	11	Deamidation (NQ)	107142	Coatomer subunit beta OS=Homo sapiens OX=9606 GN=COPB1 PE=1 SV=3
2356	TRUE	P57076|CF298_HUMAN	85.0215	6.9	6.9	2.07	2.07	2.07	2	70742.9				1	4	1	2	2	Oxidation (M)	33224.2	Cilia- and flagella-associated protein 298 OS=Homo sapiens OX=9606 GN=CFAP298 PE=1 SV=1
855	FALSE	Q92771|DDX12_HUMAN	302.6	8.63	7.58	1.05	1.16	1.16	8	1.76466e+06	26651.4	4215.79	10990.8	8	10	1	1	1		106006	Putative ATP-dependent RNA helicase DDX12 OS=Homo sapiens OX=9606 GN=DDX12P PE=5 SV=3
95	FALSE	Q9NTK1|DEPP1_HUMAN	34.2551	3.3	0	0	0	3.3	1				599131	1				1		23405.5	Protein DEPP1 OS=Homo sapiens OX=9606 GN=DEPP1 PE=1 SV=2
652	FALSE	P10415|BCL2_HUMAN	61.2658	2.51	0	0	0	2.51	1				105445	1				1		26265.9	Apoptosis regulator Bcl-2 OS=Homo sapiens OX=9606 GN=BCL2 PE=1 SV=2
2357	TRUE	O95229|ZWINT_HUMAN	81.9721	6.86	3.25	0	0	3.61	2	183229			124376	2	1			1		31293.4	ZW10 interactor OS=Homo sapiens OX=9606 GN=ZWINT PE=1 SV=2
3105	TRUE	Q7Z442|PK1L2_HUMAN	19.0985	0.24	0.24	0.24	0	0.24	1	7975850	7602076		6601557	1	1	2		1	Deamidation (NQ)	272514	Polycystic kidney disease protein 1-like 2 OS=Homo sapiens OX=9606 GN=PKD1L2 PE=1 SV=5
2358	TRUE	Q9NRR5|UBQL4_HUMAN	87.4379	2	2	0	0	0	2	3735786				1	2					63852.9	Ubiquilin-4 OS=Homo sapiens OX=9606 GN=UBQLN4 PE=1 SV=2
2359	TRUE	Q8N3K9|CMYA5_HUMAN	94.9347	0.29	0.29	0	0	0.15	2	1.11014e+06				1	2			1		449211	Cardiomyopathy-associated protein 5 OS=Homo sapiens OX=9606 GN=CMYA5 PE=1 SV=3
1818	TRUE	P62333|PRS10_HUMAN	204.535	9.51	7.46	0	0	5.91	3	162883			678923	3	2			2		44173	26S proteasome regulatory subunit 10B OS=Homo sapiens OX=9606 GN=PSMC6 PE=1 SV=1
568	TRUE	Q5T9A4|ATD3B_HUMAN	338.029	18.83	9.88	8.49	1.23	14.04	15				23632.1	1	8	7	1	12	Acetylation (Protein N-term)	72572.9	ATPase family AAA domain-containing protein 3B OS=Homo sapiens OX=9606 GN=ATAD3B PE=1 SV=1
1323	TRUE	P08754|GNAI3_HUMAN	207.265	9.32	4.24	7.34	4.24	6.21	3	601417	429127	298865	116950	1	3	4	2	2	Deamidation (NQ)	40532.2	Guanine nucleotide-binding protein G(i) subunit alpha-3 OS=Homo sapiens OX=9606 GN=GNAI3 PE=1 SV=3
943	TRUE	E9PAV3|NACAM_HUMAN	256.626	4.09	3.46	0	0	2.65	8	2762174			1.11355e+06	7	7			4		205422	Nascent polypeptide-associated complex subunit alpha, muscle-specific form OS=Homo sapiens OX=9606 GN=NACA PE=1 SV=1
2360	TRUE	Q6P1K2|PMF1_HUMAN	133.163	18.05	18.05	0	0	0	2	24456				2	2					23339.3	Polyamine-modulated factor 1 OS=Homo sapiens OX=9606 GN=PMF1 PE=1 SV=2
3106	TRUE	Q6IEG0|SNR48_HUMAN	97.5324	5.6	5.6	0	0	0	1	47623.1				1	1					39965.4	U11/U12 small nuclear ribonucleoprotein 48 kDa protein OS=Homo sapiens OX=9606 GN=SNRNP48 PE=1 SV=2
867	TRUE	Q8WTT2|NOC3L_HUMAN	306.752	12.38	12.38	0	0	0	9	3.33306e+06				9	10					92547.8	Nucleolar complex protein 3 homolog OS=Homo sapiens OX=9606 GN=NOC3L PE=1 SV=1
3107	TRUE	Q9Y4R8|TELO2_HUMAN	64.7293	0.96	0	0	0	0.96	1				26217.4	1				1		91747	Telomere length regulation protein TEL2 homolog OS=Homo sapiens OX=9606 GN=TELO2 PE=1 SV=2
1516	TRUE	Q58FG1|HS904_HUMAN	137.463	4.55	0	2.87	0	3.11	3		49821.9			1		2		6	Oxidation (M)	47711.9	Putative heat shock protein HSP 90-alpha A4 OS=Homo sapiens OX=9606 GN=HSP90AA4P PE=5 SV=1
1517	TRUE	P62191|PRS4_HUMAN	205.277	10.23	5.45	0	0	7.5	4	213807			238264	3	2			3		49184.5	26S proteasome regulatory subunit 4 OS=Homo sapiens OX=9606 GN=PSMC1 PE=1 SV=1
1819	TRUE	Q96M89|CC138_HUMAN	134.288	2.86	0	0	0.9	1.95	3				58134.3	1			1	3		76218.6	Coiled-coil domain-containing protein 138 OS=Homo sapiens OX=9606 GN=CCDC138 PE=1 SV=1
2361	TRUE	P63173|RL38_HUMAN	75.208	22.86	22.86	0	0	0	2	459072				1	4					8217.88	60S ribosomal protein L38 OS=Homo sapiens OX=9606 GN=RPL38 PE=1 SV=2
944	TRUE	Q07021|C1QBP_HUMAN	298.4	21.99	20.92	13.83	7.09	16.67	7	8709663	758899	19897.9	592873	6	7	3	1	5	Oxidation (M); Deamidation (NQ)	31362.2	Complement component 1 Q subcomponent-binding protein, mitochondrial OS=Homo sapiens OX=9606 GN=C1QBP PE=1 SV=1
3108	TRUE	Q7L7V1|DHX32_HUMAN	17.0288	0.81	0	0.81	0	0	1		929420			1		1				84418.6	Putative pre-mRNA-splicing factor ATP-dependent RNA helicase DHX32 OS=Homo sapiens OX=9606 GN=DHX32 PE=1 SV=1
2865	TRUE	P12814|ACTN1_HUMAN	17.099	0.67	0	0.67	0	0	1		381748			1		2				103058	Alpha-actinin-1 OS=Homo sapiens OX=9606 GN=ACTN1 PE=1 SV=2
1820	TRUE	O15357|SHIP2_HUMAN	116.873	1.83	0	0	0.48	1.35	3			14882810	57160.3	3			6	2		138599	Phosphatidylinositol 3,4,5-trisphosphate 5-phosphatase 2 OS=Homo sapiens OX=9606 GN=INPPL1 PE=1 SV=2
1821	TRUE	P32019|I5P2_HUMAN	172.115	4.03	1.31	0	0	2.72	3	59026.7			116382	3	1			2		112852	Type II inositol 1,4,5-trisphosphate 5-phosphatase OS=Homo sapiens OX=9606 GN=INPP5B PE=1 SV=4
63	FALSE	Q8NEA4|FBX36_HUMAN	83.0767	3.19	3.19	0	0	0	1	984056				1	2					22105.4	F-box only protein 36 OS=Homo sapiens OX=9606 GN=FBXO36 PE=2 SV=2
3109	TRUE	Q8IU99|CAHM1_HUMAN	33.0824	2.6	2.6	2.6	2.6	0	1	15007991	16434378	2.66063e+06		1	1	1	1			38263.8	Calcium homeostasis modulator protein 1 OS=Homo sapiens OX=9606 GN=CALHM1 PE=1 SV=2
1324	TRUE	P54886|P5CS_HUMAN	210.399	6.54	4.15	0	0	2.39	5	48970.9			64463.8	4	5			2		87302.3	Delta-1-pyrroline-5-carboxylate synthase OS=Homo sapiens OX=9606 GN=ALDH18A1 PE=1 SV=2
308	FALSE	Q13153|PAK1_HUMAN	219.342	8.07	4.95	4.77	0	8.07	3	141527			399407	1	2	2		5	Deamidation (NQ); Oxidation (M)	60646.9	Serine/threonine-protein kinase PAK 1 OS=Homo sapiens OX=9606 GN=PAK1 PE=1 SV=2
1174	TRUE	Q00403|TF2B_HUMAN	221.476	19.94	19.94	0	0	0	6	1.88504e+06				6	6					34832.9	Transcription initiation factor IIB OS=Homo sapiens OX=9606 GN=GTF2B PE=1 SV=1
191	FALSE	Q99581|FEV_HUMAN	116.922	3.78	0	3.78	3.78	3.78	1		4329994	1.39704e+06	15825331	1		4	2	8	Deamidation (NQ); Oxidation (M)	25030.5	Protein FEV OS=Homo sapiens OX=9606 GN=FEV PE=1 SV=1
219	TRUE	Q08211|DHX9_HUMAN	473.116	23.23	22.68	5.59	3.23	6.77	29	15401550	644779	82963.9	961407	29	39	6	3	10	Oxidation (M); Carbamidomethylation; Deamidation (NQ)	140958	ATP-dependent RNA helicase A OS=Homo sapiens OX=9606 GN=DHX9 PE=1 SV=4
369	TRUE	Q641Q2|WAC2A_HUMAN	422.47	22.6	6.11	0	0	20.43	22	279381			5.31747e+06	21	7			21		147184	WASH complex subunit 2A OS=Homo sapiens OX=9606 GN=WASHC2A PE=1 SV=3
1822	TRUE	P62750|RL23A_HUMAN	176.828	16.67	8.33	12.82	8.33	12.18	3	684694	591723	124655	2.2824e+06	3	1	2	1	4		17695.1	60S ribosomal protein L23a OS=Homo sapiens OX=9606 GN=RPL23A PE=1 SV=1
1823	TRUE	Q9BVL2|NUP58_HUMAN	201.876	7.01	7.01	0	0	0	3	359103				3	4				Deamidation (NQ)	60896.9	Nucleoporin p58/p45 OS=Homo sapiens OX=9606 GN=NUP58 PE=1 SV=1
1824	TRUE	Q9NRL3|STRN4_HUMAN	152.725	3.45	2.52	0	0	3.45	3	84990.4			281379	1	2			3	Deamidation (NQ)	80596.1	Striatin-4 OS=Homo sapiens OX=9606 GN=STRN4 PE=1 SV=2
2363	TRUE	Q12948|FOXC1_HUMAN	163.358	3.44	2.17	3.44	0	0	2	349708	320894			1	1	2				56788.8	Forkhead box protein C1 OS=Homo sapiens OX=9606 GN=FOXC1 PE=1 SV=3
1518	TRUE	Q9UGP4|LIMD1_HUMAN	223.335	7.54	0	0	0	7.54	4				628550	4				8	Deamidation (NQ); Acetylation (Protein N-term)	72190.2	LIM domain-containing protein 1 OS=Homo sapiens OX=9606 GN=LIMD1 PE=1 SV=1
104	TRUE	Q7Z794|K2C1B_HUMAN	466.951	34.26	30.1	33.04	24.74	30.8	31	14645679	6155102	4.67804e+06	8881604	17	47	49	41	67	Deamidation (NQ); Oxidation (M)	61901.4	Keratin, type II cytoskeletal 1b OS=Homo sapiens OX=9606 GN=KRT77 PE=1 SV=3
527	TRUE	P49321|NASP_HUMAN	337.534	17.77	12.94	1.9	0	13.2	14	3.57399e+06			1.59067e+06	11	16	2		9	Deamidation (NQ); Carbamidomethylation	85237.7	Nuclear autoantigenic sperm protein OS=Homo sapiens OX=9606 GN=NASP PE=1 SV=2
2364	TRUE	Q9Y5Y6|ST14_HUMAN	123.081	1.4	0.7	1.4	0.7	0.7	2		1.07386e+06			1	2	6	6	4		94769.7	Suppressor of tumorigenicity 14 protein OS=Homo sapiens OX=9606 GN=ST14 PE=1 SV=2
59	TRUE	Q7Z6E9|RBBP6_HUMAN	563.898	33.59	30.47	20.03	11.77	11.22	60	59319652	12627059	3.45944e+06	24203534	57	78	43	22	24	Carbamidomethylation; Oxidation (M); Deamidation (NQ)	201564	E3 ubiquitin-protein ligase RBBP6 OS=Homo sapiens OX=9606 GN=RBBP6 PE=1 SV=1
1325	TRUE	Q8TEA7|TBCK_HUMAN	163.911	3.36	2.02	0	0.67	1.34	5				47046	1	3		1	2		100679	TBC domain-containing protein kinase-like protein OS=Homo sapiens OX=9606 GN=TBCK PE=1 SV=4
3110	TRUE	Q9H7Z3|NRDE2_HUMAN	106.571	1.12	1.12	0	0	0	1	21957.8				1	1					132673	Nuclear exosome regulator NRDE2 OS=Homo sapiens OX=9606 GN=NRDE2 PE=1 SV=3
1042	TRUE	Q9Y2F5|ICE1_HUMAN	281.524	3.57	1.94	1.1	0	0.93	7	488393	189087		53647.6	7	4	3		3		247891	Little elongation complex subunit 1 OS=Homo sapiens OX=9606 GN=ICE1 PE=1 SV=5
426	FALSE	O43688|PLPP2_HUMAN	73.3431	2.08	2.08	0	0	0	1	295583				1	1					32573.8	Phospholipid phosphatase 2 OS=Homo sapiens OX=9606 GN=PLPP2 PE=1 SV=1
3111	TRUE	Q5JPH6|SYEM_HUMAN	53.6082	1.91	0	1.91	0	0	1		24036.1			1		1				58688.6	Probable glutamate--tRNA ligase, mitochondrial OS=Homo sapiens OX=9606 GN=EARS2 PE=1 SV=2
168	TRUE	P55196|AFAD_HUMAN	486.398	22.81	6.74	0.93	0	22.31	36	1.72644e+06	80203.5		11568215	35	10	1		39		206804	Afadin OS=Homo sapiens OX=9606 GN=AFDN PE=1 SV=3
860	FALSE	Q9BRR0|ZKSC3_HUMAN	50.5596	1.49	1.49	0	0	0	1	534080				1	1					60641.1	Zinc finger protein with KRAB and SCAN domains 3 OS=Homo sapiens OX=9606 GN=ZKSCAN3 PE=1 SV=2
1326	TRUE	Q8WY91|THAP4_HUMAN	151.468	7.97	7.97	0	0	0	4	1.26926e+06				3	6				Deamidation (NQ)	62889.8	Peroxynitrite isomerase THAP4 OS=Homo sapiens OX=9606 GN=THAP4 PE=1 SV=2
686	TRUE	Q6PCB5|RSBNL_HUMAN	334.407	12.88	12.88	1.54	0	0.83	12	4.4343e+06	58864.8		38099.3	10	13	1		1	Deamidation (NQ)	94869.6	Lysine-specific demethylase RSBN1L OS=Homo sapiens OX=9606 GN=RSBN1L PE=1 SV=2
1403	FALSE	Q9Y696|CLIC4_HUMAN	91.2938	2.37	2.37	0	2.37	2.37	1	1.97058e+06		553997	1.93284e+06	1	3		2	2	Deamidation (NQ)	28772.1	Chloride intracellular channel protein 4 OS=Homo sapiens OX=9606 GN=CLIC4 PE=1 SV=4
310	TRUE	Q9UBD5|ORC3_HUMAN	431.898	31.93	31.08	4.08	5.34	17.72	21	21010714	148577	168816	3.4542e+06	19	32	3	3	15	Deamidation (NQ); Oxidation (M); Carbamidomethylation	82254.1	Origin recognition complex subunit 3 OS=Homo sapiens OX=9606 GN=ORC3 PE=1 SV=1
494	TRUE	O60563|CCNT1_HUMAN	411.903	27.82	26.86	12.95	0	11.57	17	17674606	2.57515e+06		1343870	16	17	12		8		80684.6	Cyclin-T1 OS=Homo sapiens OX=9606 GN=CCNT1 PE=1 SV=1
3112	TRUE	Q6ZN28|MACC1_HUMAN	42.8234	0.7	0	0.7	0	0	1		357416			1		1				96639.1	Metastasis-associated in colon cancer protein 1 OS=Homo sapiens OX=9606 GN=MACC1 PE=1 SV=2
12	FALSE	P29459|IL12A_HUMAN	84.3528	2.74	2.74	2.74	0	0	1		61018.9			1	1	1			Oxidation (M)	24874	Interleukin-12 subunit alpha OS=Homo sapiens OX=9606 GN=IL12A PE=1 SV=2
434	TRUE	Q14677|EPN4_HUMAN	417.16	32.16	14.08	20	18.24	30.72	19	2.9728e+06	4.19857e+06	1.38101e+06	18036048	19	9	11	13	19		68259.4	Clathrin interactor 1 OS=Homo sapiens OX=9606 GN=CLINT1 PE=1 SV=1
3102	TRUE	P35226|BMI1_HUMAN	60.1801	2.45	2.45	0	0	0	1	392919				1	1					36949	Polycomb complex protein BMI-1 OS=Homo sapiens OX=9606 GN=BMI1 PE=1 SV=2
1825	TRUE	Q6NT76|HMBX1_HUMAN	89.7637	5.71	5.71	0	0	1.43	3	93901.9				1	6			1		47278.1	Homeobox-containing protein 1 OS=Homo sapiens OX=9606 GN=HMBOX1 PE=1 SV=1
1268	TRUE	Q9BTM1|H2AJ_HUMAN	199.52	27.13	21.71	21.71	21.71	22.48	4	251455		13766.1	310949	2	2	3	2	5	Deamidation (NQ)	14019.4	Histone H2A.J OS=Homo sapiens OX=9606 GN=H2AJ PE=1 SV=1
1519	TRUE	Q9Y4I1|MYO5A_HUMAN	99.3042	1.46	0.65	0.32	0.32	1.13	4				206560	1	2	1	1	3		215405	Unconventional myosin-Va OS=Homo sapiens OX=9606 GN=MYO5A PE=1 SV=2
3113	TRUE	Q9NX20|RM16_HUMAN	58.0336	7.17	7.17	0	0	0	1	6548.53				1	1					28449.2	39S ribosomal protein L16, mitochondrial OS=Homo sapiens OX=9606 GN=MRPL16 PE=1 SV=1
299	FALSE	Q6ZMI0|PPR21_HUMAN	20.7506	0.77	0	0	0	0.77	1				171408	1				2		88314.5	Protein phosphatase 1 regulatory subunit 21 OS=Homo sapiens OX=9606 GN=PPP1R21 PE=1 SV=1
731	TRUE	Q9UKE5|TNIK_HUMAN	284.168	7.21	1.99	0.59	0	6.76	11				610405	3	4	1		12	Deamidation (NQ)	154943	TRAF2 and NCK-interacting protein kinase OS=Homo sapiens OX=9606 GN=TNIK PE=1 SV=1
1175	TRUE	P23193|TCEA1_HUMAN	274.308	21.59	21.59	0	0	3.99	6	3.7778e+06			38157.2	6	7			1		33969.6	Transcription elongation factor A protein 1 OS=Homo sapiens OX=9606 GN=TCEA1 PE=1 SV=2
1827	TRUE	P62854|RS26_HUMAN	216.434	26.96	26.96	26.96	26.96	26.96	3	10280114	6066469	4.00734e+06	6.38428e+06	3	3	3	3	4		13015.4	40S ribosomal protein S26 OS=Homo sapiens OX=9606 GN=RPS26 PE=1 SV=3
795	TRUE	Q9NVP1|DDX18_HUMAN	309.482	14.63	14.63	0	0	0	9	4.20683e+06				9	11				Deamidation (NQ); Acetylation (Protein N-term)	75406.8	ATP-dependent RNA helicase DDX18 OS=Homo sapiens OX=9606 GN=DDX18 PE=1 SV=2
2574	FALSE	Q8N7Q3|ZN676_HUMAN	23.5134	1.02	0	1.02	0	0	1		2.21081e+06			1		2				67624.2	Zinc finger protein 676 OS=Homo sapiens OX=9606 GN=ZNF676 PE=2 SV=2
186	TRUE	Q8IVW6|ARI3B_HUMAN	482.291	57.93	40.82	49.55	23.53	27.99	33	11238204	24635110	2566508	3.99357e+06	29	21	32	13	19	Acetylation (Protein N-term); Deamidation (NQ); Oxidation (M); Carbamidomethylation	60637.1	AT-rich interactive domain-containing protein 3B OS=Homo sapiens OX=9606 GN=ARID3B PE=1 SV=2
1520	TRUE	O75182|SIN3B_HUMAN	217.452	3.53	1.98	0.6	0	0.95	4	200401			5330.71	3	2	1		1		133066	Paired amphipathic helix protein Sin3b OS=Homo sapiens OX=9606 GN=SIN3B PE=1 SV=2
435	TRUE	Q99590|SCAFB_HUMAN	389.857	12.1	10.66	5.19	0	1.44	19	6314893	1346366		165624	17	18	8		2	Deamidation (NQ); Carbamidomethylation	164652	Protein SCAF11 OS=Homo sapiens OX=9606 GN=SCAF11 PE=1 SV=2
1828	TRUE	Q92833|JARD2_HUMAN	175.514	2.81	2.81	0	0	0	3	44455.6				2	4					138734	Protein Jumonji OS=Homo sapiens OX=9606 GN=JARID2 PE=1 SV=2
3114	TRUE	Q9H2P9|DPH5_HUMAN	15.8476	2.11	2.11	0	0	0	1	252125				1	1					31651.4	Diphthine methyl ester synthase OS=Homo sapiens OX=9606 GN=DPH5 PE=1 SV=2
2993	TRUE	P0DM63|NPIA8_HUMAN	29.5824	1.63	0	0	0	1.63	1				611054	1				1		42229.6	Nuclear pore complex-interacting protein family member A8 OS=Homo sapiens OX=9606 GN=NPIPA8 PE=3 SV=1
796	TRUE	Q15596|NCOA2_HUMAN	326.893	8.27	3.83	6.01	1.64	1.23	10	1.29547e+06	1.16065e+06	24466.1	369986	10	5	8	2	2	Deamidation (NQ)	159157	Nuclear receptor coactivator 2 OS=Homo sapiens OX=9606 GN=NCOA2 PE=1 SV=2
797	TRUE	Q9UJV9|DDX41_HUMAN	348.549	16.08	16.08	0	0	1.77	10	3.96505e+06			39998.3	9	11			1		69837.6	Probable ATP-dependent RNA helicase DDX41 OS=Homo sapiens OX=9606 GN=DDX41 PE=1 SV=2
3115	TRUE	B3KU38|IQIP1_HUMAN	22.0806	1.07	0	0	1.07	0	1			201869		1			1		Deamidation (NQ)	62248	IQCJ-SCHIP1 readthrough transcript protein OS=Homo sapiens OX=9606 GN=IQCJ-SCHIP1 PE=1 SV=2
86	TRUE	Q9UKV3|ACINU_HUMAN	545.024	35.12	35.05	9.47	0	13.5	49	84903464	1.59362e+06		4.47905e+06	48	75	13		21	Carbamidomethylation; Deamidation (NQ); Oxidation (M)	151862	Apoptotic chromatin condensation inducer in the nucleus OS=Homo sapiens OX=9606 GN=ACIN1 PE=1 SV=2
3116	TRUE	P47756|CAPZB_HUMAN	47.4952	3.68	3.68	0	0	0	1	175257				1	1					30628.7	F-actin-capping protein subunit beta OS=Homo sapiens OX=9606 GN=CAPZB PE=1 SV=5
2367	TRUE	Q86Y07|VRK2_HUMAN	153.071	4.33	1.77	0	0	2.56	2	37200.5				2	1			1		58140.5	Serine/threonine-protein kinase VRK2 OS=Homo sapiens OX=9606 GN=VRK2 PE=1 SV=3
732	TRUE	Q58FF8|H90B2_HUMAN	306.044	20.47	13.65	14.44	8.66	16.54	9		6988755			1	5	6	3	12	Deamidation (NQ); Oxidation (M); Acetylation (Protein N-term)	44348.9	Putative heat shock protein HSP 90-beta 2 OS=Homo sapiens OX=9606 GN=HSP90AB2P PE=1 SV=2
291	FALSE	Q9UPR3|SMG5_HUMAN	47.9031	0.69	0.69	0	0	0	1	194729				1	1					113928	Nonsense-mediated mRNA decay factor SMG5 OS=Homo sapiens OX=9606 GN=SMG5 PE=1 SV=3
1521	TRUE	Q9NVZ3|NECP2_HUMAN	229.56	25.1	19.77	0	0	5.32	4	961002			258674	4	3			1		28338.8	Adaptin ear-binding coat-associated protein 2 OS=Homo sapiens OX=9606 GN=NECAP2 PE=1 SV=1
3117	TRUE	Q9NQ90|ANO2_HUMAN	40.6333	1.4	1.4	0	0	1.4	1	534934			1.21203e+06	1	1			2	Oxidation (M); Deamidation (NQ)	113969	Anoctamin-2 OS=Homo sapiens OX=9606 GN=ANO2 PE=1 SV=2
1327	TRUE	Q9Y4P8|WIPI2_HUMAN	200.674	13.22	0	1.32	0	11.89	5				905995	4		1		5		49408.4	WD repeat domain phosphoinositide-interacting protein 2 OS=Homo sapiens OX=9606 GN=WIPI2 PE=1 SV=1
3118	TRUE	A6NCJ1|TKTI1_HUMAN	22.7148	3.35	3.35	3.35	0	3.35	1	1.08496e+06	835338		3.25839e+06	1	1	1		1		24176.1	Tektin bundle-interacting protein 1 OS=Homo sapiens OX=9606 GN=TEKTIP1 PE=3 SV=2
1176	TRUE	P61313|RL15_HUMAN	272.035	29.41	17.16	10.29	10.29	15.69	6	4.58476e+06	522996	237221	1.46909e+06	6	4	2	2	4		24146.1	60S ribosomal protein L15 OS=Homo sapiens OX=9606 GN=RPL15 PE=1 SV=2
868	TRUE	P62987|RL40_HUMAN	301.682	51.56	48.44	31.25	46.88	43.75	8	19389136	9852915	5012830	18493278	7	12	7	9	10	Oxidation (M)	14728.3	Ubiquitin-60S ribosomal protein L40 OS=Homo sapiens OX=9606 GN=UBA52 PE=1 SV=2
3119	TRUE	Q52LJ0|FA98B_HUMAN	123.223	2.54	2.54	0	0	0	1	346261				1	1					45547.2	Protein FAM98B OS=Homo sapiens OX=9606 GN=FAM98B PE=1 SV=2
2907	TRUE	Q5RIA9|ZNG1E_HUMAN	47.4387	3.29	0	0	0	3.29	1				12519.4	1				1	Deamidation (NQ)	44068.1	Zinc-regulated GTPase metalloprotein activator 1E OS=Homo sapiens OX=9606 GN=ZNG1E PE=2 SV=1
7	FALSE	Q8NH59|O51Q1_HUMAN	96.8847	1.89	1.89	1.89	1.89	1.89	1	1.45512e+06	115247	85396	3.92597e+06	1	1	1	1	1		35746.9	Olfactory receptor 51Q1 OS=Homo sapiens OX=9606 GN=OR51Q1 PE=2 SV=2
43	FALSE	O60602|TLR5_HUMAN	96.0165	0.82	0	0.82	0.82	0	1		133986	88684.8		1		1	1			97833.6	Toll-like receptor 5 OS=Homo sapiens OX=9606 GN=TLR5 PE=1 SV=4
3120	TRUE	O60676|CST8_HUMAN	33.0405	4.23	0	0	0	4.23	1				238681	1				1		16275.2	Cystatin-8 OS=Homo sapiens OX=9606 GN=CST8 PE=1 SV=1
1328	TRUE	O60828|PQBP1_HUMAN	276.257	29.06	29.06	0	0	6.79	5	3.20997e+06			51507.8	5	5			1		30472.2	Polyglutamine-binding protein 1 OS=Homo sapiens OX=9606 GN=PQBP1 PE=1 SV=1
1829	TRUE	Q92994|TF3B_HUMAN	185.82	5.17	5.17	0	0	0	3	824017				3	4					73840.1	Transcription factor IIIB 90 kDa subunit OS=Homo sapiens OX=9606 GN=BRF1 PE=1 SV=1
3121	TRUE	P00846|ATP6_HUMAN	64.2481	4.42	0	0	0	4.42	1				20983.7	1				1		24817.2	ATP synthase subunit a OS=Homo sapiens OX=9606 GN=MT-ATP6 PE=1 SV=1
1329	TRUE	Q5JTV8|TOIP1_HUMAN	258.587	10.46	10.46	4.8	1.2	0	5	1.21291e+06	20907.2			3	7	3	1			66248.4	Torsin-1A-interacting protein 1 OS=Homo sapiens OX=9606 GN=TOR1AIP1 PE=1 SV=2
2370	TRUE	O00160|MYO1F_HUMAN	53.5495	1.09	0.55	0	0	0.55	2	36665.4			1.30268e+06	2	1			1		124844	Unconventional myosin-If OS=Homo sapiens OX=9606 GN=MYO1F PE=1 SV=3
484	FALSE	Q8IWP9|CC28A_HUMAN	16.1604	2.19	0	0	0	2.19	1				46543.7	1				1		30366.5	Coiled-coil domain-containing protein 28A OS=Homo sapiens OX=9606 GN=CCDC28A PE=1 SV=1
2371	TRUE	O95707|RPP29_HUMAN	141.003	10.91	0	0	0	10.91	2				538471	2				3		25424.7	Ribonuclease P protein subunit p29 OS=Homo sapiens OX=9606 GN=POP4 PE=1 SV=2
2372	TRUE	Q96KB5|TOPK_HUMAN	101.365	6.83	0	0	0	6.83	2				101659	2				2		36085	Lymphokine-activated killer T-cell-originated protein kinase OS=Homo sapiens OX=9606 GN=PBK PE=1 SV=3
798	TRUE	Q9H4I2|ZHX3_HUMAN	330.243	14.85	13.08	6.17	0	0	10	2.32117e+06	649548			8	9	5				104658	Zinc fingers and homeoboxes protein 3 OS=Homo sapiens OX=9606 GN=ZHX3 PE=1 SV=3
569	TRUE	Q14781|CBX2_HUMAN	351.28	28.38	28.38	13.72	0	0	13	2.90571e+06	486660			12	23	5			Oxidation (M); Carbamidomethylation; Deamidation (NQ)	56080.6	Chromobox protein homolog 2 OS=Homo sapiens OX=9606 GN=CBX2 PE=1 SV=2
3122	TRUE	Q6P6C2|ALKB5_HUMAN	28.513	2.54	2.54	0	0	0	1					1	1				Acetylation (Protein N-term)	44255.9	RNA demethylase ALKBH5 OS=Homo sapiens OX=9606 GN=ALKBH5 PE=1 SV=2
72	TRUE	Q92576|PHF3_HUMAN	538.454	28.2	26.48	11.48	0.59	5.54	52	26821610	3.63896e+06	34196.9	1.43899e+06	48	54	25	1	15	Deamidation (NQ); Carbamidomethylation; Oxidation (M)	229481	PHD finger protein 3 OS=Homo sapiens OX=9606 GN=PHF3 PE=1 SV=3
1177	TRUE	Q15643|TRIPB_HUMAN	185.699	2.43	0.61	0.91	0	1.52	6				946327	2	3	3		4		227586	Thyroid receptor-interacting protein 11 OS=Homo sapiens OX=9606 GN=TRIP11 PE=1 SV=3
3123	TRUE	P08048|ZFY_HUMAN	42.8141	0.75	0.75	0	0	0.75	1	2.03209e+06			1.87926e+06	1	1			6		90504.9	Zinc finger Y-chromosomal protein OS=Homo sapiens OX=9606 GN=ZFY PE=1 SV=3
1178	TRUE	Q9NXF1|TEX10_HUMAN	273.854	7.64	7.64	0	0	0	6	943692				6	8					105674	Testis-expressed protein 10 OS=Homo sapiens OX=9606 GN=TEX10 PE=1 SV=2
767	FALSE	Q9BT78|CSN4_HUMAN	19.6792	1.48	0	0	0	1.48	1				1.24321e+06	1				1		46268.8	COP9 signalosome complex subunit 4 OS=Homo sapiens OX=9606 GN=COPS4 PE=1 SV=1
2373	TRUE	Q86WB0|ZC3C1_HUMAN	142.795	5.18	5.18	0	0	0	2	304247				2	2					55261.5	Zinc finger C3HC-type protein 1 OS=Homo sapiens OX=9606 GN=ZC3HC1 PE=1 SV=1
3124	TRUE	Q9NZ43|USE1_HUMAN	104.839	6.18	0	0	0	6.18	1				18823.2	1				1		29371.1	Vesicle transport protein USE1 OS=Homo sapiens OX=9606 GN=USE1 PE=1 SV=2
3125	TRUE	P35520|CBS_HUMAN	59.3887	2.36	0	0	0	2.36	1				36591	1				1		60586.5	Cystathionine beta-synthase OS=Homo sapiens OX=9606 GN=CBS PE=1 SV=2
1830	TRUE	Q6ZU80|CE128_HUMAN	60.1974	1.65	0	0	1.1	0.55	3				405971	1			2	3		128015	Centrosomal protein of 128 kDa OS=Homo sapiens OX=9606 GN=CEP128 PE=1 SV=2
1179	TRUE	Q9Y597|KCTD3_HUMAN	212.834	6.63	0	0	0.74	5.89	6				214320	5			1	5		88984	BTB/POZ domain-containing protein KCTD3 OS=Homo sapiens OX=9606 GN=KCTD3 PE=1 SV=2
1522	TRUE	P0CB38|PAB4L_HUMAN	193.928	7.03	3.78	1.62	0	5.41	4		119438			1	2	1		3		41854	Polyadenylate-binding protein 4-like OS=Homo sapiens OX=9606 GN=PABPC4L PE=2 SV=1
1831	TRUE	P62910|RL32_HUMAN	178.746	22.96	15.56	15.56	0	12.59	3	2.76806e+06	459479		984967	3	2	2		2		15859.8	60S ribosomal protein L32 OS=Homo sapiens OX=9606 GN=RPL32 PE=1 SV=2
178	FALSE	O94983|CMTA2_HUMAN	71.0898	0.5	0.5	0.5	0	0.5	1	7.62799e+06	1.48863e+06			1	1	1		1		131530	Calmodulin-binding transcription activator 2 OS=Homo sapiens OX=9606 GN=CAMTA2 PE=1 SV=3
196	TRUE	Q86UP3|ZFHX4_HUMAN	464.162	10.4	4.04	8.02	1.99	3.73	33	2298614	3.29276e+06	218484	873709	27	13	32	9	13	Deamidation (NQ)	393730	Zinc finger homeobox protein 4 OS=Homo sapiens OX=9606 GN=ZFHX4 PE=1 SV=1
495	TRUE	P85037|FOXK1_HUMAN	362.872	19.92	16.78	12.01	7.64	2.46	15	6971759	3.23279e+06	790487	153529	12	13	9	4	2	Deamidation (NQ)	75457.3	Forkhead box protein K1 OS=Homo sapiens OX=9606 GN=FOXK1 PE=1 SV=1
859	FALSE	Q9NQ38|ISK5_HUMAN	18.0866	0.56	0	0	0	0.56	1					1				1		120714	Serine protease inhibitor Kazal-type 5 OS=Homo sapiens OX=9606 GN=SPINK5 PE=1 SV=2
3126	TRUE	P14868|SYDC_HUMAN	51.0028	1.8	0	0	0	1.8	1				72725.8	1				1		57136.2	Aspartate--tRNA ligase, cytoplasmic OS=Homo sapiens OX=9606 GN=DARS1 PE=1 SV=2
1827	FALSE	Q5JNZ5|RS26L_HUMAN	173.923	13.91	13.91	13.91	13.91	13.91	2	8798693	5.60129e+06	3891164	6.18422e+06	2	2	2	2	3		13002.4	Putative 40S ribosomal protein S26-like 1 OS=Homo sapiens OX=9606 GN=RPS26P11 PE=5 SV=1
2375	TRUE	P01106|MYC_HUMAN	42.4717	3.64	3.64	0	0	0	2	167884				2	2					48804.1	Myc proto-oncogene protein OS=Homo sapiens OX=9606 GN=MYC PE=1 SV=1
3127	TRUE	P23415|GLRA1_HUMAN	48.2594	1.31	0	0	0	1.31	1				795005	1				1		52623.9	Glycine receptor subunit alpha-1 OS=Homo sapiens OX=9606 GN=GLRA1 PE=1 SV=2
1330	TRUE	O60684|IMA7_HUMAN	249.101	11.19	11.19	0	0	0	5	3178447				5	6				Deamidation (NQ)	60029.5	Importin subunit alpha-7 OS=Homo sapiens OX=9606 GN=KPNA6 PE=1 SV=1
638	TRUE	Q5VVJ2|MYSM1_HUMAN	377.516	16.79	16.79	2.78	0	1.21	12	5.78496e+06	233746		70085.8	12	16	2		1	Deamidation (NQ)	95032.2	Deubiquitinase MYSM1 OS=Homo sapiens OX=9606 GN=MYSM1 PE=1 SV=1
1523	TRUE	O15372|EIF3H_HUMAN	214.384	13.07	13.07	0	0	5.4	4	252880			59109.7	4	5			1		39930.3	Eukaryotic translation initiation factor 3 subunit H OS=Homo sapiens OX=9606 GN=EIF3H PE=1 SV=1
2377	TRUE	Q03933|HSF2_HUMAN	103.648	3.73	3.73	2.05	0	0	2	162694	54639.1			2	2	1				60348.5	Heat shock factor protein 2 OS=Homo sapiens OX=9606 GN=HSF2 PE=1 SV=1
1045	TRUE	Q9Y4W2|LAS1L_HUMAN	312.337	10.9	10.9	5.59	0	6.4	7	2.3569e+06	189532		414038	7	10	3		4		83064.9	Ribosomal biogenesis protein LAS1L OS=Homo sapiens OX=9606 GN=LAS1L PE=1 SV=2
3128	TRUE	Q96PG1|M4A4E_HUMAN	30.9163	4.55	0	0	0	4.55	1				271648	1				1		15209	Putative membrane-spanning 4-domains subfamily A member 4E OS=Homo sapiens OX=9606 GN=MS4A4E PE=2 SV=2
1046	TRUE	P23396|RS3_HUMAN	264.048	30.04	12.35	17.7	7.41	7	7	282485	649286	22737.7	81824.4	7	3	4	2	2		26688.3	40S ribosomal protein S3 OS=Homo sapiens OX=9606 GN=RPS3 PE=1 SV=2
1047	TRUE	Q68DK7|MSL1_HUMAN	270.576	12.05	11.89	3.09	0	1.14	7	2.80218e+06	174897			5	9	2		1		67128.5	Male-specific lethal 1 homolog OS=Homo sapiens OX=9606 GN=MSL1 PE=1 SV=3
1524	TRUE	O60716|CTND1_HUMAN	147.44	7.02	0	3	0	4.03	4		3209.1		88099.3	4		1		3		108170	Catenin delta-1 OS=Homo sapiens OX=9606 GN=CTNND1 PE=1 SV=1
1525	TRUE	P34932|HSP74_HUMAN	129.499	3.21	0.71	0.83	0	2.38	4				133021	2	2	5		2		94330.9	Heat shock 70 kDa protein 4 OS=Homo sapiens OX=9606 GN=HSPA4 PE=1 SV=4
370	TRUE	Q9NTI5|PDS5B_HUMAN	393.99	13.06	12.65	1.66	0	0.97	20	4.14886e+06				12	21	3		3	Oxidation (M); Carbamidomethylation; Deamidation (NQ)	164667	Sister chromatid cohesion protein PDS5 homolog B OS=Homo sapiens OX=9606 GN=PDS5B PE=1 SV=1
639	TRUE	Q8IY63|AMOL1_HUMAN	339.206	11.19	3.56	5.23	0	10.36	12		121548		968775	5	7	7		13	Oxidation (M)	106574	Angiomotin-like protein 1 OS=Homo sapiens OX=9606 GN=AMOTL1 PE=1 SV=1
3129	TRUE	Q8NDZ2|SIMC1_HUMAN	35.6762	1.15	0	0	0	1.15	1				13481.6	1				1		96838.2	SUMO-interacting motif-containing protein 1 OS=Homo sapiens OX=9606 GN=SIMC1 PE=1 SV=3
2978	TRUE	Q9Y6U7|RN215_HUMAN	16.0776	1.59	1.59	0	0	0	1	48051.9				1	1					41100.8	RING finger protein 215 OS=Homo sapiens OX=9606 GN=RNF215 PE=4 SV=2
2379	TRUE	Q86W56|PARG_HUMAN	150.179	1.54	1.54	0	0	0	2	108158				1	3					111110	Poly(ADP-ribose) glycohydrolase OS=Homo sapiens OX=9606 GN=PARG PE=1 SV=1
1919	FALSE	Q99733|NP1L4_HUMAN	107.556	2.67	0	0	0	2.67	1				337310	1				1		42823.4	Nucleosome assembly protein 1-like 4 OS=Homo sapiens OX=9606 GN=NAP1L4 PE=1 SV=1
945	TRUE	Q06830|PRDX1_HUMAN	296.81	41.71	18.59	25.13	10.55	32.16	8	871390	510970	117926	1.0168e+06	7	4	5	2	7		22110.4	Peroxiredoxin-1 OS=Homo sapiens OX=9606 GN=PRDX1 PE=1 SV=1
186	FALSE	Q6ZTQ4|CDHR3_HUMAN	28.3285	0.68	0.68	0	0	0	1	17962.3				1	1					97977	Cadherin-related family member 3 OS=Homo sapiens OX=9606 GN=CDHR3 PE=1 SV=1
3130	TRUE	Q9BXP5|SRRT_HUMAN	48.9768	1.26	1.26	0	0	0	1	49213.9				1	1					100666	Serrate RNA effector molecule homolog OS=Homo sapiens OX=9606 GN=SRRT PE=1 SV=1
3131	TRUE	Q9Y3A3|PHOCN_HUMAN	55.889	6.22	0	0	0	6.22	1				341741	1				1		26032.4	MOB-like protein phocein OS=Homo sapiens OX=9606 GN=MOB4 PE=1 SV=1
3132	TRUE	Q9Y6G5|COMDA_HUMAN	90.3234	4.46	4.46	0	0	4.46	1	58671.4			51564	1	1			2	Acetylation (Protein N-term)	22966.4	COMM domain-containing protein 10 OS=Homo sapiens OX=9606 GN=COMMD10 PE=1 SV=1
452	FALSE	Q9NQH7|XPP3_HUMAN	72.9139	1.38	0	0	0	1.38	1				189187	1				1		57033.6	Xaa-Pro aminopeptidase 3 OS=Homo sapiens OX=9606 GN=XPNPEP3 PE=1 SV=1
2380	TRUE	Q7Z2Z1|TICRR_HUMAN	73.7903	1.41	1.41	0	0	0	2	16948.4				1	2					210857	Treslin OS=Homo sapiens OX=9606 GN=TICRR PE=1 SV=2
961	FALSE	Q8TAB7|CCD26_HUMAN	113.441	5.5	0	0	5.5	5.5	1			166552	375550	1			1	1		13192.3	Putative coiled-coil domain-containing protein 26 OS=Homo sapiens OX=9606 GN=CCDC26 PE=5 SV=1
1331	TRUE	Q9BXB4|OSB11_HUMAN	231.774	7.36	0	0	0	7.36	5				96614.7	4				6		83643.2	Oxysterol-binding protein-related protein 11 OS=Homo sapiens OX=9606 GN=OSBPL11 PE=1 SV=2
2437	FALSE	P31644|GBRA5_HUMAN	33.0307	1.3	0	1.3	0	0	1		2.0801e+06			1		1				52146.1	Gamma-aminobutyric acid receptor subunit alpha-5 OS=Homo sapiens OX=9606 GN=GABRA5 PE=1 SV=1
640	TRUE	Q7Z5L9|I2BP2_HUMAN	368	29.47	26.58	23.34	1.87	2.73	13	10745519	3814018		115380	13	14	12	1	1	Acetylation (Protein N-term); Deamidation (NQ)	61024.6	Interferon regulatory factor 2-binding protein 2 OS=Homo sapiens OX=9606 GN=IRF2BP2 PE=1 SV=2
2381	TRUE	Q9BSC4|NOL10_HUMAN	66.9346	2.33	2.33	0	0	0	2	3.86458e+06				2	12				Acetylation (Protein N-term)	80301.5	Nucleolar protein 10 OS=Homo sapiens OX=9606 GN=NOL10 PE=1 SV=1
43	FALSE	Q8WWF5|ZNRF4_HUMAN	78.3272	1.63	0	1.63	0	0	1		614620			1		1				46958.2	E3 ubiquitin-protein ligase ZNRF4 OS=Homo sapiens OX=9606 GN=ZNRF4 PE=1 SV=3
3133	TRUE	Q9UI42|CBPA4_HUMAN	116.038	2.38	0	2.38	2.38	0	1		61654.1	39462		1		1	1			47351.3	Carboxypeptidase A4 OS=Homo sapiens OX=9606 GN=CPA4 PE=1 SV=2
1332	TRUE	Q86TB9|PATL1_HUMAN	188.986	4.68	0	0	0	4.68	5				749696	4				5		86850.1	Protein PAT1 homolog 1 OS=Homo sapiens OX=9606 GN=PATL1 PE=1 SV=2
264	TRUE	Q12906|ILF3_HUMAN	463.035	25.84	25.84	11.52	0	7.72	25	29858020	1391413		1.08964e+06	22	33	11		9	Oxidation (M)	95338.4	Interleukin enhancer-binding factor 3 OS=Homo sapiens OX=9606 GN=ILF3 PE=1 SV=3
3134	TRUE	Q86TI0|TBCD1_HUMAN	30.4586	0.6	0.6	0	0	0.6	1	4.33298e+06			1.21204e+06	1	1			2		133084	TBC1 domain family member 1 OS=Homo sapiens OX=9606 GN=TBC1D1 PE=1 SV=2
3135	TRUE	Q8TE85|GRHL3_HUMAN	17.2341	0.96	0	0	0	0.96	1				1.22116e+06	1				1		70344.6	Grainyhead-like protein 3 homolog OS=Homo sapiens OX=9606 GN=GRHL3 PE=1 SV=3
46	FALSE	O76031|CLPX_HUMAN	73.1245	0.95	0	0	0	0.95	1				204514	1				1		69223.7	ATP-dependent Clp protease ATP-binding subunit clpX-like, mitochondrial OS=Homo sapiens OX=9606 GN=CLPX PE=1 SV=2
416	FALSE	P50502|F10A1_HUMAN	40.2222	1.63	1.63	0	0	0	1	15421698				1	15					41331.7	Hsc70-interacting protein OS=Homo sapiens OX=9606 GN=ST13 PE=1 SV=2
687	TRUE	Q562F6|SGO2_HUMAN	357.076	13.2	9.72	5.77	0	3.79	12	1.31899e+06	501916		351331	12	9	8		5	Carbamidomethylation; Deamidation (NQ); Oxidation (M)	144739	Shugoshin 2 OS=Homo sapiens OX=9606 GN=SGO2 PE=1 SV=2
768	FALSE	Q5SNV9|CA167_HUMAN	24.2115	0.41	0	0	0	0.41	1				103266	1				1		162423	Uncharacterized protein C1orf167 OS=Homo sapiens OX=9606 GN=C1orf167 PE=2 SV=2
3136	TRUE	Q75QN2|INT8_HUMAN	25.5266	1.01	0	1.01	0	0	1		144420			1		1				113088	Integrator complex subunit 8 OS=Homo sapiens OX=9606 GN=INTS8 PE=1 SV=1
1572	FALSE	Q59EK9|RUN3A_HUMAN	39.2536	1.35	0	1.35	0	0	1		3601.53			1		1				49747	RUN domain-containing protein 3A OS=Homo sapiens OX=9606 GN=RUNDC3A PE=1 SV=2
2832	TRUE	Q99594|TEAD3_HUMAN	16.415	1.61	0	0	1.61	0	1			53929.5		1			1			48676.4	Transcriptional enhancer factor TEF-5 OS=Homo sapiens OX=9606 GN=TEAD3 PE=1 SV=2
2382	TRUE	Q99700|ATX2_HUMAN	146.788	1.75	0	1.14	0	1.75	2		41215.9		155090	1		1		6		140283	Ataxin-2 OS=Homo sapiens OX=9606 GN=ATXN2 PE=1 SV=2
2814	TRUE	Q7RTU4|BHA09_HUMAN	22.5271	2.55	2.55	0	0	0	1	156075				1	1					24132.4	Class A basic helix-loop-helix protein 9 OS=Homo sapiens OX=9606 GN=BHLHA9 PE=1 SV=2
26	TRUE	P02533|K1C14_HUMAN	550.678	76.69	69.07	71.19	63.98	61.65	57	41470636	25357376	28690652	51521396	19	84	103	80	145	Oxidation (M); Deamidation (NQ); Carbamidomethylation	51561.5	Keratin, type I cytoskeletal 14 OS=Homo sapiens OX=9606 GN=KRT14 PE=1 SV=4
1	FALSE	Q9H0H0|INT2_HUMAN	44.6983	0.5	0	0	0	0.5	1				3963920	1				1		134323	Integrator complex subunit 2 OS=Homo sapiens OX=9606 GN=INTS2 PE=1 SV=2
1048	TRUE	Q66PJ3|AR6P4_HUMAN	300.172	24.47	24.05	15.61	24.47	24.47	6	4365496	2.6955e+06	1301373	2111269	6	6	4	7	6	Deamidation (NQ)	26374.7	ADP-ribosylation factor-like protein 6-interacting protein 4 OS=Homo sapiens OX=9606 GN=ARL6IP4 PE=1 SV=3
296	TRUE	P60709|ACTB_HUMAN	432.989	61.87	57.33	61.87	42.93	38.4	18	264132	186876	44215		1	19	26	14	15	Acetylation (Protein N-term); Deamidation (NQ); Carbamidomethylation; Oxidation (M)	41736.7	Actin, cytoplasmic 1 OS=Homo sapiens OX=9606 GN=ACTB PE=1 SV=1
3	FALSE	Q96A37|RN166_HUMAN	20.5036	2.53	0	0	0	2.53	1				2.92961e+06	1				2		26122.1	E3 ubiquitin-protein ligase RNF166 OS=Homo sapiens OX=9606 GN=RNF166 PE=1 SV=1
1526	TRUE	Q99707|METH_HUMAN	193.641	3.4	0	0	0	3.4	4				590275	4				6		140527	Methionine synthase OS=Homo sapiens OX=9606 GN=MTR PE=1 SV=2
1382	FALSE	Q14DG7|T132B_HUMAN	15.7467	0.56	0.56	0	0	0	1	285561				1	1					119477	Transmembrane protein 132B OS=Homo sapiens OX=9606 GN=TMEM132B PE=2 SV=2
3137	TRUE	P51148|RAB5C_HUMAN	104.937	11.11	0	11.11	0	0	1		6091.34			1		1			Deamidation (NQ)	23482.6	Ras-related protein Rab-5C OS=Homo sapiens OX=9606 GN=RAB5C PE=1 SV=2
2385	TRUE	O95219|SNX4_HUMAN	88.8127	2	0	0	0	2	1				10953.6	1				2	Deamidation (NQ)	51908.8	Sorting nexin-4 OS=Homo sapiens OX=9606 GN=SNX4 PE=1 SV=1
1833	TRUE	Q9C0C9|UBE2O_HUMAN	110.68	2.01	0	0.46	0	1.55	3				185026	2		1		2		141293	(E3-independent) E2 ubiquitin-conjugating enzyme OS=Homo sapiens OX=9606 GN=UBE2O PE=1 SV=3
1166	FALSE	Q6IN84|MRM1_HUMAN	29.6291	1.7	0	0	1.7	0	1			58732.3		1			1			38638.3	rRNA methyltransferase 1, mitochondrial OS=Homo sapiens OX=9606 GN=MRM1 PE=1 SV=1
2506	FALSE	Q9BZM5|ULBP2_HUMAN	30.4259	2.44	2.44	0	0	0	1	22642858				1	1					27367.9	UL16-binding protein 2 OS=Homo sapiens OX=9606 GN=ULBP2 PE=1 SV=1
2326	FALSE	Q9P253|VPS18_HUMAN	26.6193	0.62	0.62	0	0	0	1	756817				1	1					110186	Vacuolar protein sorting-associated protein 18 homolog OS=Homo sapiens OX=9606 GN=VPS18 PE=1 SV=2
2386	TRUE	Q9NP80|PLPL8_HUMAN	78.6077	1.79	0	0	0.77	1.02	2				41964.4	1			1	1		88476.9	Calcium-independent phospholipase A2-gamma OS=Homo sapiens OX=9606 GN=PNPLA8 PE=1 SV=1
3138	TRUE	O94788|AL1A2_HUMAN	46.7473	2.32	0	0	0	2.32	1				9995.19	1				1		56723.9	Retinal dehydrogenase 2 OS=Homo sapiens OX=9606 GN=ALDH1A2 PE=1 SV=3
1202	FALSE	Q9P1W8|SIRPG_HUMAN	16.2414	1.55	1.55	0	0	0	1	497080				1	1					42497.5	Signal-regulatory protein gamma OS=Homo sapiens OX=9606 GN=SIRPG PE=1 SV=3
105	FALSE	Q8NBP7|PCSK9_HUMAN	34.7654	0.87	0.87	0.87	0	0	1	16202668	184241			1	1	1				74286.2	Proprotein convertase subtilisin/kexin type 9 OS=Homo sapiens OX=9606 GN=PCSK9 PE=1 SV=3
1527	TRUE	Q86U06|RBM23_HUMAN	229.74	8.88	8.88	2.96	2.96	2.96	3	379622				2	5	1	2	3	Deamidation (NQ)	48730.7	Probable RNA-binding protein 23 OS=Homo sapiens OX=9606 GN=RBM23 PE=1 SV=1
1181	TRUE	Q53H12|AGK_HUMAN	257.677	15.64	13.74	2.84	2.84	6.87	6	843749	66743.9	16297.9	359085	6	6	1	1	3		47137.1	Acylglycerol kinase, mitochondrial OS=Homo sapiens OX=9606 GN=AGK PE=1 SV=2
733	TRUE	Q14257|RCN2_HUMAN	368.467	41.01	29.65	19.87	9.46	14.83	11	3436665	375073	73247.1	2.40291e+06	10	8	5	4	5		36876.4	Reticulocalbin-2 OS=Homo sapiens OX=9606 GN=RCN2 PE=1 SV=1
1182	TRUE	P09661|RU2A_HUMAN	271.391	25.1	25.1	0	0	0	6	2.06579e+06				6	6					28415.6	U2 small nuclear ribonucleoprotein A' OS=Homo sapiens OX=9606 GN=SNRPA1 PE=1 SV=2
799	TRUE	P07195|LDHB_HUMAN	313.042	29.94	7.49	20.06	5.99	17.66	9	245526	153709		597637	7	2	5	1	6	Carbamidomethylation; Oxidation (M)	36638.5	L-lactate dehydrogenase B chain OS=Homo sapiens OX=9606 GN=LDHB PE=1 SV=2
1333	TRUE	Q5T5Y3|CAMP1_HUMAN	159.891	3	0	0	0	3	5				575876	4				7		177972	Calmodulin-regulated spectrin-associated protein 1 OS=Homo sapiens OX=9606 GN=CAMSAP1 PE=1 SV=2
3139	TRUE	Q5VSP4|LC1L1_HUMAN	117.909	6.79	0	6.79	6.79	0	1		68456.6	44777.9		1		1	1			17918.4	Putative lipocalin 1-like protein 1 OS=Homo sapiens OX=9606 GN=LCN1P1 PE=5 SV=1
2388	TRUE	Q96L42|KCNH8_HUMAN	72.0552	1.08	0.54	0.54	0	0	2	825328				1	1	1				123804	Potassium voltage-gated channel subfamily H member 8 OS=Homo sapiens OX=9606 GN=KCNH8 PE=2 SV=2
946	TRUE	P22087|FBRL_HUMAN	308.388	26.48	23.68	7.17	7.48	12.46	8	2.84865e+06			1.1214e+06	7	7	2	2	4		33784.2	rRNA 2'-O-methyltransferase fibrillarin OS=Homo sapiens OX=9606 GN=FBL PE=1 SV=2
297	TRUE	P63261|ACTG_HUMAN	432.988	61.87	57.33	61.87	38.4	38.4	18	80767.1	125249			1	20	28	13	15	Oxidation (M); Acetylation (Protein N-term); Deamidation (NQ); Carbamidomethylation	41792.8	Actin, cytoplasmic 2 OS=Homo sapiens OX=9606 GN=ACTG1 PE=1 SV=1
1334	TRUE	O15405|TOX3_HUMAN	231.029	8.51	8.51	4.69	0	2.26	4	20858				1	5	3		1	Oxidation (M)	63341.9	TOX high mobility group box family member 3 OS=Homo sapiens OX=9606 GN=TOX3 PE=1 SV=2
371	TRUE	Q8IY37|DHX37_HUMAN	413.944	21	20.14	3.46	0	1.56	21	5450815	292886		70395.9	20	26	5		2	Oxidation (M)	129545	Probable ATP-dependent RNA helicase DHX37 OS=Homo sapiens OX=9606 GN=DHX37 PE=1 SV=1
910	FALSE	O95155|UBE4B_HUMAN	17.4208	0.46	0.46	0	0	0.46	1	5023629			2133762	1	1			1		146185	Ubiquitin conjugation factor E4 B OS=Homo sapiens OX=9606 GN=UBE4B PE=1 SV=1
63	FALSE	Q06033|ITIH3_HUMAN	83.0767	0.67	0.67	0	0	0	1	984056				1	2					99849.2	Inter-alpha-trypsin inhibitor heavy chain H3 OS=Homo sapiens OX=9606 GN=ITIH3 PE=1 SV=2
1528	TRUE	Q8IU81|I2BP1_HUMAN	175.213	5.82	0	5.82	0	0	4		684539			4		6				61687.9	Interferon regulatory factor 2-binding protein 1 OS=Homo sapiens OX=9606 GN=IRF2BP1 PE=1 SV=1
1050	TRUE	Q9GZS1|RPA49_HUMAN	289.341	21	21	0	0	0	7	1.22106e+06				7	8				Acetylation (Protein N-term); Deamidation (NQ)	47260.2	DNA-directed RNA polymerase I subunit RPA49 OS=Homo sapiens OX=9606 GN=POLR1E PE=1 SV=3
1183	TRUE	Q9Y285|SYFA_HUMAN	255.657	14.17	11.22	4.33	2.17	5.12	6	1.23251e+06	393166	70177.3	291918	6	6	2	1	3	Acetylation (Protein N-term)	57563.6	Phenylalanine--tRNA ligase alpha subunit OS=Homo sapiens OX=9606 GN=FARSA PE=1 SV=3
1529	TRUE	Q9BSM1|PCGF1_HUMAN	243.695	22.01	17.76	4.25	0	0	4	763293	107890			4	3	1			Acetylation (Protein N-term)	30346.3	Polycomb group RING finger protein 1 OS=Homo sapiens OX=9606 GN=PCGF1 PE=1 SV=2
349	TRUE	A8CG34|P121C_HUMAN	445.964	22.46	20.75	11.23	1.79	4.56	23	34869380				2	26	11	4	4	Acetylation (Protein N-term); Deamidation (NQ); Carbamidomethylation; Oxidation (M)	125092	Nuclear envelope pore membrane protein POM 121C OS=Homo sapiens OX=9606 GN=POM121C PE=1 SV=3
634	FALSE	Q8NGZ3|O13G1_HUMAN	123.256	2.28	2.28	0	0	2.28	1	1.95673e+06			211767	1	1			1		34672.5	Olfactory receptor 13G1 OS=Homo sapiens OX=9606 GN=OR13G1 PE=2 SV=1
145	TRUE	Q92620|PRP16_HUMAN	503.403	30.73	29.5	8.64	2.28	11.65	36	33254964	1.32649e+06	77685.7	2238398	33	48	11	2	15	Carbamidomethylation; Acetylation (Protein N-term); Oxidation (M)	140503	Pre-mRNA-splicing factor ATP-dependent RNA helicase PRP16 OS=Homo sapiens OX=9606 GN=DHX38 PE=1 SV=2
1335	TRUE	Q13247|SRSF6_HUMAN	201.336	11.34	9.3	0	2.03	2.62	5	383668		47669.3		4	4		1	2		39586.8	Serine/arginine-rich splicing factor 6 OS=Homo sapiens OX=9606 GN=SRSF6 PE=1 SV=2
800	TRUE	Q9UBF2|COPG2_HUMAN	323.563	10.22	9.18	0.69	0	4.25	9	903192			268293	6	10	2		4	Oxidation (M)	97622.3	Coatomer subunit gamma-2 OS=Homo sapiens OX=9606 GN=COPG2 PE=1 SV=1
2703	FALSE	O95292|VAPB_HUMAN	115.037	4.94	0	0	0	4.94	1				163815	1				1		27228.4	Vesicle-associated membrane protein-associated protein B/C OS=Homo sapiens OX=9606 GN=VAPB PE=1 SV=3
156	TRUE	Q14004|CDK13_HUMAN	482.807	27.51	24.01	19.18	10.38	10.78	36	17658248	9980532	12317201	3.05084e+06	31	33	34	16	20	Deamidation (NQ)	164923	Cyclin-dependent kinase 13 OS=Homo sapiens OX=9606 GN=CDK13 PE=1 SV=2
947	TRUE	Q9GZU8|PIP30_HUMAN	266.381	27.17	24.41	9.84	8.66	15.35	8	4335902	226231	22942.2	1307529	6	7	2	2	4		28912.2	PSME3-interacting protein OS=Homo sapiens OX=9606 GN=PSME3IP1 PE=1 SV=1
929	TRUE	P63162|RSMN_HUMAN	275.169	21.25	21.25	9.17	12.5	15.83	6	25742628	2.5992e+06	684242	3.45156e+06	5	11	4	3	6	Carbamidomethylation; Oxidation (M)	24614	Small nuclear ribonucleoprotein-associated protein N OS=Homo sapiens OX=9606 GN=SNRPN PE=1 SV=1
2390	TRUE	P36404|ARL2_HUMAN	56.1781	11.41	5.43	0	0	5.98	2	43639.1			24745.2	2	1			1		20878	ADP-ribosylation factor-like protein 2 OS=Homo sapiens OX=9606 GN=ARL2 PE=1 SV=4
3140	TRUE	P38919|IF4A3_HUMAN	40.2519	3.16	3.16	0	0	0	1	32474.7				1	1					46871	Eukaryotic initiation factor 4A-III OS=Homo sapiens OX=9606 GN=EIF4A3 PE=1 SV=4
364	FALSE	Q96Q91|B3A4_HUMAN	97.2492	0.61	0.61	0.61	0.61	0.61	1	8588304	4531109	1.42891e+06	1.27869e+06	1	7	3	6	2		108248	Anion exchange protein 4 OS=Homo sapiens OX=9606 GN=SLC4A9 PE=2 SV=2
528	TRUE	Q8WXF1|PSPC1_HUMAN	379.423	28.49	28.49	9.56	2.1	1.15	16	8873566	996685	130104		13	32	5	1	1		58743.6	Paraspeckle component 1 OS=Homo sapiens OX=9606 GN=PSPC1 PE=1 SV=1
1051	TRUE	Q12965|MYO1E_HUMAN	245.669	4.51	0.63	0.54	0	4.51	7				139812	4	1	1		8		127062	Unconventional myosin-Ie OS=Homo sapiens OX=9606 GN=MYO1E PE=1 SV=2
375	FALSE	Q9NS37|ZHANG_HUMAN	26.6844	1.69	0	0	0	1.69	1				18109928	1				4		37133.9	CREB/ATF bZIP transcription factor OS=Homo sapiens OX=9606 GN=CREBZF PE=1 SV=2
2240	FALSE	Q8TC05|MDM1_HUMAN	17.6823	0.84	0.84	0	0	0	1	501216				1	2					80735.2	Nuclear protein MDM1 OS=Homo sapiens OX=9606 GN=MDM1 PE=1 SV=2
3141	TRUE	O95782|AP2A1_HUMAN	96.558	1.13	1.13	0	0	0	1	7298.68				1	1					107546	AP-2 complex subunit alpha-1 OS=Homo sapiens OX=9606 GN=AP2A1 PE=1 SV=3
1494	FALSE	Q9H2L5|RASF4_HUMAN	34.3271	1.87	0	0	0	1.87	1				532675	1				1		36748.2	Ras association domain-containing protein 4 OS=Homo sapiens OX=9606 GN=RASSF4 PE=1 SV=2
384	FALSE	P84996|ALEX_HUMAN	32.8489	0.96	0	0	0	0.96	1				65736.4	1				1		67947.9	Protein ALEX OS=Homo sapiens OX=9606 GN=GNAS PE=1 SV=1
2909	TRUE	Q6ZVC0|NYAP1_HUMAN	22.1951	0.71	0.71	0	0	0.71	1	1061287			1.13128e+06	1	1			1		87927.7	Neuronal tyrosine-phosphorylated phosphoinositide-3-kinase adapter 1 OS=Homo sapiens OX=9606 GN=NYAP1 PE=1 SV=1
688	TRUE	Q92733|PRCC_HUMAN	356.989	33.81	25.25	22.4	2.65	10.59	11	13493964	1.19591e+06	114354	681137	11	17	5	1	4	Deamidation (NQ); Oxidation (M)	52417.8	Proline-rich protein PRCC OS=Homo sapiens OX=9606 GN=PRCC PE=1 SV=1
283	TRUE	Q9UKJ3|GPTC8_HUMAN	467.559	19.44	13.58	9.25	6.72	5.39	26	14499324	3.28613e+06	634389	756790	25	22	12	9	7	Oxidation (M); Carbamidomethylation	164197	G patch domain-containing protein 8 OS=Homo sapiens OX=9606 GN=GPATCH8 PE=1 SV=2
1184	TRUE	Q15003|CND2_HUMAN	236.5	11.2	7.96	0	0	6.34	6	402931			521057	5	6			6	Deamidation (NQ)	82563.2	Condensin complex subunit 2 OS=Homo sapiens OX=9606 GN=NCAPH PE=1 SV=3
3142	TRUE	Q99614|TTC1_HUMAN	30.0387	2.4	0	0	0	2.4	1				124733	1				1		33526.1	Tetratricopeptide repeat protein 1 OS=Homo sapiens OX=9606 GN=TTC1 PE=1 SV=1
2606	FALSE	Q9H9T3|ELP3_HUMAN	38.3462	1.1	1.1	0	0	0	1	314666				1	1					62258.9	Elongator complex protein 3 OS=Homo sapiens OX=9606 GN=ELP3 PE=1 SV=2
1419	FALSE	Q92928|RAB1C_HUMAN	159.666	14.43	0	8.96	0	10.95	3		214240			1		3		2		22017	Putative Ras-related protein Rab-1C OS=Homo sapiens OX=9606 GN=RAB1C PE=5 SV=2
3143	TRUE	Q8WVS4|DC2I1_HUMAN	99.7027	1.13	0	0	0	1.13	1				5569.03	1				1	Deamidation (NQ)	122571	Cytoplasmic dynein 2 intermediate chain 1 OS=Homo sapiens OX=9606 GN=DYNC2I1 PE=1 SV=3
2393	TRUE	Q05209|PTN12_HUMAN	141.72	3.08	0	0	0	3.08	2				297682	2				2		88106.4	Tyrosine-protein phosphatase non-receptor type 12 OS=Homo sapiens OX=9606 GN=PTPN12 PE=1 SV=3
2394	TRUE	Q92973|TNPO1_HUMAN	115.492	2.9	0.78	0	0	2.12	2				97694.5	1	1			1		102355	Transportin-1 OS=Homo sapiens OX=9606 GN=TNPO1 PE=1 SV=2
1836	TRUE	Q9UHI6|DDX20_HUMAN	140.045	2.79	1.58	0	0	1.21	3				72271.4	1	2			1		92240.5	Probable ATP-dependent RNA helicase DDX20 OS=Homo sapiens OX=9606 GN=DDX20 PE=1 SV=2
3144	TRUE	P23258|TBG1_HUMAN	78.1555	2	2	0	2	2	1	283180		38870.7	126272	1	1		1	1		51169.9	Tubulin gamma-1 chain OS=Homo sapiens OX=9606 GN=TUBG1 PE=1 SV=2
2397	TRUE	P01859|IGHG2_HUMAN	59.1263	3.68	3.68	0	0	1.84	2	72285.3				1	4			8		35900.6	Immunoglobulin heavy constant gamma 2 OS=Homo sapiens OX=9606 GN=IGHG2 PE=1 SV=2
1419	FALSE	Q92930|RAB8B_HUMAN	159.666	14.01	0	8.7	0	10.63	3		214240			1		3		2		23584.1	Ras-related protein Rab-8B OS=Homo sapiens OX=9606 GN=RAB8B PE=1 SV=2
1185	TRUE	Q3V6T2|GRDN_HUMAN	145.983	2.41	0.69	0.32	0	1.39	6				84542.6	3	2	1		3	Deamidation (NQ)	216042	Girdin OS=Homo sapiens OX=9606 GN=CCDC88A PE=1 SV=2
3062	TRUE	Q9UKK3|PARP4_HUMAN	41.207	0.35	0	0	0.35	0	1			10591668		1			9			192595	Protein mono-ADP-ribosyltransferase PARP4 OS=Homo sapiens OX=9606 GN=PARP4 PE=1 SV=3
2811	TRUE	Q8NEV1|CSK23_HUMAN	111.452	3.32	3.32	0	0	0	1	1.25923e+06				1	1					45219.7	Casein kinase II subunit alpha 3 OS=Homo sapiens OX=9606 GN=CSNK2A3 PE=1 SV=2
3145	TRUE	O14512|SOCS7_HUMAN	27.5943	1.03	1.03	0	0	0	1	1.57237e+06				1	1					62968.9	Suppressor of cytokine signaling 7 OS=Homo sapiens OX=9606 GN=SOCS7 PE=1 SV=2
2398	TRUE	P15336|ATF2_HUMAN	164.866	10.89	10.89	0	0	0	2	150089				2	3				Deamidation (NQ)	54537.4	Cyclic AMP-dependent transcription factor ATF-2 OS=Homo sapiens OX=9606 GN=ATF2 PE=1 SV=4
2399	TRUE	Q6P4A7|SFXN4_HUMAN	153.813	7.72	3.56	0	0	7.72	2	122947			191564	2	1			2		37998.3	Sideroflexin-4 OS=Homo sapiens OX=9606 GN=SFXN4 PE=1 SV=1
346	FALSE	P0DPH8|TBA3D_HUMAN	384.319	31.78	26.89	18.67	23.11	28	13	7.50116e+06	3.17179e+06	1.58511e+06	10681067	5	14	17	14	23	Carbamidomethylation; Deamidation (NQ); Oxidation (M)	49959.5	Tubulin alpha-3D chain OS=Homo sapiens OX=9606 GN=TUBA3D PE=1 SV=1
1337	TRUE	Q9BUL5|PHF23_HUMAN	232.228	15.14	15.14	2.98	0	0	5	2.50657e+06	192541			5	5	1			Acetylation (Protein N-term)	43818.2	PHD finger protein 23 OS=Homo sapiens OX=9606 GN=PHF23 PE=1 SV=1
1531	TRUE	Q53GQ0|DHB12_HUMAN	226.329	13.78	13.78	0	0	0	4	1.19232e+06				4	5					34324.2	Very-long-chain 3-oxoacyl-CoA reductase OS=Homo sapiens OX=9606 GN=HSD17B12 PE=1 SV=2
1837	TRUE	B0I1T2|MYO1G_HUMAN	139.359	5.3	2.85	2.46	0	0	3	10455.7	7075.09			2	2	1				116442	Unconventional myosin-Ig OS=Homo sapiens OX=9606 GN=MYO1G PE=1 SV=2
50	FALSE	Q9BR09|NEUL2_HUMAN	40.662	2.11	0	2.11	0	0	1		62371.8			1		1				31689.5	Neuralized-like protein 2 OS=Homo sapiens OX=9606 GN=NEURL2 PE=2 SV=1
311	TRUE	P0DMV8|HS71A_HUMAN	463.389	41.81	37.13	14.98	11.08	30.11	24	5.23448e+06	533016	82742.8	2846308	9	21	10	7	24	Deamidation (NQ); Oxidation (M)	70052.2	Heat shock 70 kDa protein 1A OS=Homo sapiens OX=9606 GN=HSPA1A PE=1 SV=1
1838	TRUE	P62937|PPIA_HUMAN	161.551	14.55	7.88	10.3	6.67	3.64	3		26493	17010.2		1	3	5	1	2		18012.5	Peptidyl-prolyl cis-trans isomerase A OS=Homo sapiens OX=9606 GN=PPIA PE=1 SV=2
47	FALSE	Q9NRP0|OSTC_HUMAN	74.7072	4.03	4.03	4.03	4.03	4.03	1	3.56747e+06	103530	2430820	7476115	1	2	1	2	3		16829.3	Oligosaccharyltransferase complex subunit OSTC OS=Homo sapiens OX=9606 GN=OSTC PE=1 SV=1
1338	TRUE	Q14103|HNRPD_HUMAN	251.332	15.21	11.27	7.61	1.69	6.2	5	3.16084e+06	616886		278516	3	3	3	1	2		38434.2	Heterogeneous nuclear ribonucleoprotein D0 OS=Homo sapiens OX=9606 GN=HNRNPD PE=1 SV=1
1339	TRUE	Q5T7W7|TSTD2_HUMAN	211.464	8.72	1.16	0	0	7.56	5				394322	4	1			4	Carbamidomethylation	58262.6	Thiosulfate sulfurtransferase/rhodanese-like domain-containing protein 2 OS=Homo sapiens OX=9606 GN=TSTD2 PE=1 SV=1
948	TRUE	P62314|SMD1_HUMAN	279.218	37.82	37.82	9.24	20.17	37.82	5	26244292	229679	804372	5230995	5	13	1	2	6	Deamidation (NQ); Oxidation (M)	13281.6	Small nuclear ribonucleoprotein Sm D1 OS=Homo sapiens OX=9606 GN=SNRPD1 PE=1 SV=1
1532	TRUE	P83881|RL36A_HUMAN	195.88	23.58	16.04	16.04	23.58	23.58	4	603298	648103	395528	491270	1	3	2	4	4		12440.8	60S ribosomal protein L36a OS=Homo sapiens OX=9606 GN=RPL36A PE=1 SV=2
389	TRUE	O94782|UBP1_HUMAN	419.601	28.66	26.11	0	0	4.97	21	6.56391e+06			161289	20	22			4	Deamidation (NQ)	88207.2	Ubiquitin carboxyl-terminal hydrolase 1 OS=Homo sapiens OX=9606 GN=USP1 PE=1 SV=1
487	FALSE	Q9ULJ7|ANR50_HUMAN	77.7562	0.49	0.49	0.49	0	0	1					1	1	1				155859	Ankyrin repeat domain-containing protein 50 OS=Homo sapiens OX=9606 GN=ANKRD50 PE=1 SV=4
857	FALSE	P57721|PCBP3_HUMAN	248.864	14.29	14.29	9.16	9.16	7.55	4	618812	93252.8	18716.9		1	6	2	2	2	Oxidation (M); Deamidation (NQ); Carbamidomethylation	39465.2	Poly(rC)-binding protein 3 OS=Homo sapiens OX=9606 GN=PCBP3 PE=1 SV=2
1052	TRUE	O75396|SC22B_HUMAN	237.564	28.37	24.65	0	0	24.65	5	1.74977e+06			622100	5	5			4	Oxidation (M)	24740.6	Vesicle-trafficking protein SEC22b OS=Homo sapiens OX=9606 GN=SEC22B PE=1 SV=5
350	TRUE	Q96KR1|ZFR_HUMAN	459.98	29.24	29.24	7.64	0.65	0	23	16751582	1.97657e+06	96908.5		22	29	8	1		Oxidation (M)	117012	Zinc finger RNA-binding protein OS=Homo sapiens OX=9606 GN=ZFR PE=1 SV=2
3146	TRUE	Q99835|SMO_HUMAN	32.4036	0.89	0.89	0	0	0	1	39265.4				1	1					86396.8	Smoothened homolog OS=Homo sapiens OX=9606 GN=SMO PE=1 SV=1
2217	TRUE	P0C7P4|UCRIL_HUMAN	86.7453	5.65	5.65	0	0	0	2	681239				2	4					30815.4	Putative cytochrome b-c1 complex subunit Rieske-like protein 1 OS=Homo sapiens OX=9606 GN=UQCRFS1P1 PE=5 SV=1
2401	TRUE	P86791|CCZ1_HUMAN	83.6181	3.73	0	0	0	3.73	2				82438.1	2				2		55866.2	Vacuolar fusion protein CCZ1 homolog OS=Homo sapiens OX=9606 GN=CCZ1 PE=1 SV=1
436	TRUE	Q68DQ2|CRBG3_HUMAN	364.831	6.5	0.4	0.54	0.4	6.3	19		9484.45		2.35738e+06	17	2	2	2	19	Carbamidomethylation; Deamidation (NQ)	330633	Very large A-kinase anchor protein OS=Homo sapiens OX=9606 GN=CRYBG3 PE=1 SV=3
1786	FALSE	Q8IYU4|UBQLN_HUMAN	16.1297	1.26	0	0	1.26	0	1			8066.27		1			1			52896.8	Ubiquilin-like protein OS=Homo sapiens OX=9606 GN=UBQLNL PE=1 SV=3
3147	TRUE	Q92625|ANS1A_HUMAN	77.8648	1.06	0	0	0	1.06	1				27353.7	1				1		123108	Ankyrin repeat and SAM domain-containing protein 1A OS=Homo sapiens OX=9606 GN=ANKS1A PE=1 SV=4
3148	TRUE	P06737|PYGL_HUMAN	104.886	1.65	0	0	0	1.65	1				1399.25	1				2		97148.6	Glycogen phosphorylase, liver form OS=Homo sapiens OX=9606 GN=PYGL PE=1 SV=4
1839	TRUE	Q9C0D5|TANC1_HUMAN	109.766	1.45	0.64	0.64	0.32	1.13	3				88094.6	1	2	2	1	2		202219	Protein TANC1 OS=Homo sapiens OX=9606 GN=TANC1 PE=1 SV=3
1053	TRUE	O75746|S2512_HUMAN	266.526	9.88	7.23	2.51	1.18	4.42	7	116919	28394.4		18694.2	4	5	2	1	3		74761.9	Electrogenic aspartate/glutamate antiporter SLC25A12, mitochondrial OS=Homo sapiens OX=9606 GN=SLC25A12 PE=1 SV=2
1585	FALSE	P31946|1433B_HUMAN	84.1886	4.07	0	0	0	4.07	1				78395.8	1				3	Oxidation (M)	28082.4	14-3-3 protein beta/alpha OS=Homo sapiens OX=9606 GN=YWHAB PE=1 SV=3
3149	TRUE	O95816|BAG2_HUMAN	20.689	4.27	0	0	0	4.27	1					1				2		23771.9	BAG family molecular chaperone regulator 2 OS=Homo sapiens OX=9606 GN=BAG2 PE=1 SV=1
1533	TRUE	P36873|PP1G_HUMAN	217.544	13.62	9.29	4.33	0	8.67	4	928388	5028.8		21592.5	2	3	1		2	Acetylation (Protein N-term)	36983.8	Serine/threonine-protein phosphatase PP1-gamma catalytic subunit OS=Homo sapiens OX=9606 GN=PPP1CC PE=1 SV=1
467	TRUE	Q9NRY4|RHG35_HUMAN	357.266	13.21	3	0	0	11.27	18	141441			5222741	15	2			19		170514	Rho GTPase-activating protein 35 OS=Homo sapiens OX=9606 GN=ARHGAP35 PE=1 SV=3
413	TRUE	P52597|HNRPF_HUMAN	393.731	35.18	35.18	27.71	26.75	22.65	15	28084160	5.68653e+06	1844269	2.87569e+06	13	23	12	11	11	Deamidation (NQ); Acetylation (Protein N-term); Oxidation (M); Carbamidomethylation	45671.8	Heterogeneous nuclear ribonucleoprotein F OS=Homo sapiens OX=9606 GN=HNRNPF PE=1 SV=3
529	TRUE	Q9P2I0|CPSF2_HUMAN	396.886	23.27	23.27	7.16	1.15	3.2	16	14000736	2.04891e+06	110642	718446	16	17	7	1	4	Oxidation (M); Deamidation (NQ); Carbamidomethylation	88486.8	Cleavage and polyadenylation specificity factor subunit 2 OS=Homo sapiens OX=9606 GN=CPSF2 PE=1 SV=2
1535	TRUE	P12755|SKI_HUMAN	200.329	6.04	0.82	5.22	0	0	4		331925			3	1	3				80005.1	Ski oncogene OS=Homo sapiens OX=9606 GN=SKI PE=1 SV=1
2403	TRUE	Q96DR8|MUCL1_HUMAN	133.123	17.78	0	17.78	0	0	2		274616			2		2			Deamidation (NQ)	9039.23	Mucin-like protein 1 OS=Homo sapiens OX=9606 GN=MUCL1 PE=1 SV=1
1536	TRUE	P59190|RAB15_HUMAN	174.264	16.51	2.83	5.19	0	13.68	4				295615	1	1	2		3	Deamidation (NQ)	24390.6	Ras-related protein Rab-15 OS=Homo sapiens OX=9606 GN=RAB15 PE=1 SV=1
121	TRUE	Q9ULW0|TPX2_HUMAN	516.318	43.91	36.95	30.66	6.96	28.25	40	45612320	11631390	276106	8261818	38	39	30	5	24	Carbamidomethylation; Deamidation (NQ); Oxidation (M)	85653.1	Targeting protein for Xklp2 OS=Homo sapiens OX=9606 GN=TPX2 PE=1 SV=2
3150	TRUE	Q15776|ZKSC8_HUMAN	16.2549	1.21	1.21	0	0	0	1	1.24598e+06				1	1					65815.8	Zinc finger protein with KRAB and SCAN domains 8 OS=Homo sapiens OX=9606 GN=ZKSCAN8 PE=1 SV=2
21	FALSE	Q9NQZ2|SAS10_HUMAN	80.0981	1.46	1.46	1.46	1.46	1.46	1	1.003e+06	746071	215120	640108	1	1	1	1	1		54558	Something about silencing protein 10 OS=Homo sapiens OX=9606 GN=UTP3 PE=1 SV=1
2865	TRUE	Q08043|ACTN3_HUMAN	17.099	0.67	0	0.67	0	0	1		381748			1		2				103241	Alpha-actinin-3 OS=Homo sapiens OX=9606 GN=ACTN3 PE=1 SV=2
51	FALSE	Q14432|PDE3A_HUMAN	68.1797	0.53	0.53	0.53	0.53	0.53	1	3.6997e+06	292236	320055	650458	1	1	1	1	1		124979	cGMP-inhibited 3',5'-cyclic phosphodiesterase 3A OS=Homo sapiens OX=9606 GN=PDE3A PE=1 SV=3
530	TRUE	Q96RN5|MED15_HUMAN	392.289	27.92	14.59	18.15	12.82	14.34	14	4.24627e+06	3.15472e+06	3636442	3.05287e+06	14	7	8	10	11	Oxidation (M); Acetylation (Protein N-term); Deamidation (NQ)	86753.5	Mediator of RNA polymerase II transcription subunit 15 OS=Homo sapiens OX=9606 GN=MED15 PE=1 SV=2
2405	TRUE	Q6P4Q7|CNNM4_HUMAN	84.0119	2.06	0.77	0	0	1.29	2				103593	1	1			1		86606.9	Metal transporter CNNM4 OS=Homo sapiens OX=9606 GN=CNNM4 PE=1 SV=3
468	TRUE	Q15637|SF01_HUMAN	396.489	20.81	20.81	16.9	18.47	8.45	14	30299290	9307694	8340844	1.21323e+06	13	19	13	12	4	Acetylation (Protein N-term); Oxidation (M); Carbamidomethylation	68329.9	Splicing factor 1 OS=Homo sapiens OX=9606 GN=SF1 PE=1 SV=4
641	TRUE	P11274|BCR_HUMAN	326.288	10.7	0	0	0	10.7	13				2.05438e+06	11				14	Carbamidomethylation; Deamidation (NQ); Acetylation (Protein N-term)	142819	Breakpoint cluster region protein OS=Homo sapiens OX=9606 GN=BCR PE=1 SV=2
1054	TRUE	Q15059|BRD3_HUMAN	280.469	6.06	6.06	3.03	2.48	4.27	6	361732				1	7	4	2	4	Deamidation (NQ); Oxidation (M)	79541.5	Bromodomain-containing protein 3 OS=Homo sapiens OX=9606 GN=BRD3 PE=1 SV=1
1840	TRUE	P12081|HARS1_HUMAN	135.58	5.11	0	0	0	5.11	3				124276	2				3		57410.5	Histidine--tRNA ligase, cytoplasmic OS=Homo sapiens OX=9606 GN=HARS1 PE=1 SV=2
3151	TRUE	P63208|SKP1_HUMAN	88.1113	7.36	0	0	0	7.36	1				44938.5	1				1		18658	S-phase kinase-associated protein 1 OS=Homo sapiens OX=9606 GN=SKP1 PE=1 SV=2
3152	TRUE	O43264|ZW10_HUMAN	66.1583	1.16	0	0	0	1.16	1				14738	1				1		88829.5	Centromere/kinetochore protein zw10 homolog OS=Homo sapiens OX=9606 GN=ZW10 PE=1 SV=3
2406	TRUE	Q9P2B4|CT2NL_HUMAN	57.665	2.82	0	0	0	2.82	2				238854	2				2		70158	CTTNBP2 N-terminal-like protein OS=Homo sapiens OX=9606 GN=CTTNBP2NL PE=1 SV=2
24	FALSE	P01599|KV117_HUMAN	26.4212	5.13	5.13	0	0	0	1	1.04431e+06				1	1					12778.5	Immunoglobulin kappa variable 1-17 OS=Homo sapiens OX=9606 GN=IGKV1-17 PE=1 SV=2
2407	TRUE	Q96T76|MMS19_HUMAN	108.976	2.14	0	0	0	2.14	2				77791.2	2				2		113290	MMS19 nucleotide excision repair protein homolog OS=Homo sapiens OX=9606 GN=MMS19 PE=1 SV=2
1537	TRUE	P84103|SRSF3_HUMAN	219.658	23.78	14.02	18.29	18.9	14.02	4	234975	501255	387625	369075	3	2	3	3	2	Deamidation (NQ)	19329.6	Serine/arginine-rich splicing factor 3 OS=Homo sapiens OX=9606 GN=SRSF3 PE=1 SV=1
2791	FALSE	Q86VV4|RNB3L_HUMAN	18.4827	1.29	1.29	0	0	0	1	231219				1	1					52211	Ran-binding protein 3-like OS=Homo sapiens OX=9606 GN=RANBP3L PE=1 SV=2
414	TRUE	Q9Y4A5|TRRAP_HUMAN	376.001	5.21	3.27	2.82	0	0.39	19	838297	595969		15474.7	17	12	11		2	Acetylation (Protein N-term); Oxidation (M); Deamidation (NQ); Carbamidomethylation	437600	Transformation/transcription domain-associated protein OS=Homo sapiens OX=9606 GN=TRRAP PE=1 SV=3
1538	TRUE	Q5TKA1|LIN9_HUMAN	242.672	9.23	9.23	0	0	0	4	1.28111e+06				4	4				Acetylation (Protein N-term)	61945.8	Protein lin-9 homolog OS=Homo sapiens OX=9606 GN=LIN9 PE=1 SV=1
2408	TRUE	Q9Y6X2|PIAS3_HUMAN	128.485	3.98	0	3.98	0	0	2		146747			2		2				68017.4	E3 SUMO-protein ligase PIAS3 OS=Homo sapiens OX=9606 GN=PIAS3 PE=1 SV=2
949	TRUE	Q00013|EM55_HUMAN	289.23	18.45	9.87	0	0	16.74	8	1224477			809396	8	5			7		52296.5	55 kDa erythrocyte membrane protein OS=Homo sapiens OX=9606 GN=MPP1 PE=1 SV=2
1539	TRUE	O14925|TIM23_HUMAN	232.657	25.36	25.36	8.13	8.13	4.78	4	965933	91131.5	13091.3	178471	3	4	1	1	1	Carbamidomethylation; Oxidation (M)	21943.1	Mitochondrial import inner membrane translocase subunit Tim23 OS=Homo sapiens OX=9606 GN=TIMM23 PE=1 SV=1
1540	TRUE	Q9BW85|YJU2_HUMAN	250.34	13.93	13.93	0	0	0	4	1.21547e+06				4	6					37085.8	Splicing factor YJU2 OS=Homo sapiens OX=9606 GN=YJU2 PE=1 SV=1
3145	TRUE	Q12809|KCNH2_HUMAN	27.5943	0.52	0.52	0	0	0	1	1.57237e+06				1	1					126655	Potassium voltage-gated channel subfamily H member 2 OS=Homo sapiens OX=9606 GN=KCNH2 PE=1 SV=1
2777	FALSE	Q96PX8|SLIK1_HUMAN	26.9678	0.86	0	0	0.86	0	1					1			1			77734.9	SLIT and NTRK-like protein 1 OS=Homo sapiens OX=9606 GN=SLITRK1 PE=1 SV=2
21	FALSE	P43034|LIS1_HUMAN	19.5493	1.46	0	1.46	0	0	1		769592			1		1				46638	Platelet-activating factor acetylhydrolase IB subunit beta OS=Homo sapiens OX=9606 GN=PAFAH1B1 PE=1 SV=2
3153	TRUE	Q9UNS2|CSN3_HUMAN	50.1048	1.42	1.42	1.42	0	0	1	1.96793e+06	79499.4			1	2	1				47873.1	COP9 signalosome complex subunit 3 OS=Homo sapiens OX=9606 GN=COPS3 PE=1 SV=3
1843	TRUE	P46977|STT3A_HUMAN	189.206	3.97	3.97	1.7	0	0	3	625178	122553			3	3	1				80529.6	Dolichyl-diphosphooligosaccharide--protein glycosyltransferase subunit STT3A OS=Homo sapiens OX=9606 GN=STT3A PE=1 SV=2
3154	TRUE	Q13901|C1D_HUMAN	48.9681	5.67	5.67	0	0	0	1	474274				1	1					16019.4	Nuclear nucleic acid-binding protein C1D OS=Homo sapiens OX=9606 GN=C1D PE=1 SV=1
950	TRUE	Q9UQ84|EXO1_HUMAN	294.824	10.05	10.05	0	0	0	8	1.88747e+06				8	9				Deamidation (NQ)	94103.2	Exonuclease 1 OS=Homo sapiens OX=9606 GN=EXO1 PE=1 SV=2
1541	TRUE	A6NHT5|HMX3_HUMAN	185.301	8.4	8.4	4.48	1.68	6.16	4	3980873	701267		238944	2	5	1	1	2		37824.6	Homeobox protein HMX3 OS=Homo sapiens OX=9606 GN=HMX3 PE=1 SV=1
1055	TRUE	P22234|PUR6_HUMAN	237.148	15.29	7.29	0	2.35	15.29	7	7253.7		7997.17	598798	5	4		1	8	Acetylation (Protein N-term)	47079.2	Bifunctional phosphoribosylaminoimidazole carboxylase/phosphoribosylaminoimidazole succinocarboxamide synthetase OS=Homo sapiens OX=9606 GN=PAICS PE=1 SV=3
69	FALSE	O14593|RFXK_HUMAN	45.4491	2.31	0	0	0	2.31	1				345317	1				1		28102.3	DNA-binding protein RFXANK OS=Homo sapiens OX=9606 GN=RFXANK PE=1 SV=2
2943	TRUE	A0A075B6H7|KV37_HUMAN	94.4897	7.76	0	0	7.76	0	1			33899.9		1			1			12783.5	Probable non-functional immunoglobulin kappa variable 3-7 OS=Homo sapiens OX=9606 GN=IGKV3-7 PE=1 SV=1
869	TRUE	Q9UKX3|MYH13_HUMAN	191.091	3.41	1.24	0.93	0	2.17	9	465189			122310	2	7	3		9		223605	Myosin-13 OS=Homo sapiens OX=9606 GN=MYH13 PE=2 SV=2
1844	TRUE	P42357|HUTH_HUMAN	94.2502	4.11	0	0	2.44	2.59	3			39684.5	65303.7	3			3	2		72697.6	Histidine ammonia-lyase OS=Homo sapiens OX=9606 GN=HAL PE=1 SV=1
1845	TRUE	Q9NR12|PDLI7_HUMAN	132.383	7.22	0	0	0	7.22	3				156000	3				4		49844.7	PDZ and LIM domain protein 7 OS=Homo sapiens OX=9606 GN=PDLIM7 PE=1 SV=1
1846	TRUE	Q6UWZ7|ABRX1_HUMAN	108.515	5.62	4.16	0	0	1.47	3	263262				1	2			1		46662.7	BRCA1-A complex subunit Abraxas 1 OS=Homo sapiens OX=9606 GN=ABRAXAS1 PE=1 SV=2
2410	TRUE	Q9H0C5|BTBD1_HUMAN	70.2321	3.73	1.24	0	0	2.49	2				12292.1	1	1			1		52771.3	BTB/POZ domain-containing protein 1 OS=Homo sapiens OX=9606 GN=BTBD1 PE=1 SV=1
1056	TRUE	P62805|H4_HUMAN	286.415	57.28	47.57	50.49	57.28	50.49	6	3.65908e+06	2.38621e+06	2.94174e+06	8.26425e+06	6	5	9	8	8	Oxidation (M)	11367.3	Histone H4 OS=Homo sapiens OX=9606 GN=H4C16 PE=1 SV=2
2860	TRUE	Q9UBJ2|ABCD2_HUMAN	24.3015	0.81	0	0.81	0	0	1		247435			1		1				83232.8	ATP-binding cassette sub-family D member 2 OS=Homo sapiens OX=9606 GN=ABCD2 PE=1 SV=1
1637	FALSE	Q9NSQ0|RRP7B_HUMAN	48.5411	6.8	6.8	0	0	0	1	3.08488e+06				1	2					12575.3	Putative ribosomal RNA-processing protein 7 homolog B OS=Homo sapiens OX=9606 GN=RRP7BP PE=5 SV=1
608	TRUE	Q9H3P2|NELFA_HUMAN	363.374	31.82	31.82	11.17	3.98	6.82	13	6.77577e+06	2360538	63114	405597	12	16	8	2	2	Carbamidomethylation; Oxidation (M); Deamidation (NQ)	57276.8	Negative elongation factor A OS=Homo sapiens OX=9606 GN=NELFA PE=1 SV=3
1148	FALSE	Q8N257|H2B3B_HUMAN	217.007	34.92	27.78	34.92	19.05	19.05	4		62335.6			1	4	5	2	3	Oxidation (M)	13908.1	Histone H2B type 3-B OS=Homo sapiens OX=9606 GN=H2BC26 PE=1 SV=3
3155	TRUE	Q96SU4|OSBL9_HUMAN	92.9936	1.36	0	0	0	1.36	1					1				1		83184.7	Oxysterol-binding protein-related protein 9 OS=Homo sapiens OX=9606 GN=OSBPL9 PE=1 SV=2
2411	TRUE	P54821|PRRX1_HUMAN	57.7127	5.71	5.71	0	0	0	2	544514				1	2					27296.4	Paired mesoderm homeobox protein 1 OS=Homo sapiens OX=9606 GN=PRRX1 PE=1 SV=2
390	TRUE	Q86T24|KAISO_HUMAN	420.14	33.18	31.4	16.07	6.55	13.39	19	19844368	6.35928e+06	820820	2.52745e+06	18	26	14	5	9	Deamidation (NQ)	74484.5	Transcriptional regulator Kaiso OS=Homo sapiens OX=9606 GN=ZBTB33 PE=1 SV=2
2412	TRUE	Q96MY1|NOL4L_HUMAN	119.767	4.82	4.82	2.98	0	0	2	43906.8	63800			2	2	1				47214.8	Nucleolar protein 4-like OS=Homo sapiens OX=9606 GN=NOL4L PE=1 SV=2
570	TRUE	Q96PY6|NEK1_HUMAN	321.786	11.69	1.27	0.95	0	10.73	15	101404			1.83544e+06	12	2	2		14	Deamidation (NQ)	142828	Serine/threonine-protein kinase Nek1 OS=Homo sapiens OX=9606 GN=NEK1 PE=1 SV=2
3156	TRUE	P55854|SUMO3_HUMAN	114.266	11.65	0	11.65	0	0	1					1		1				11637	Small ubiquitin-related modifier 3 OS=Homo sapiens OX=9606 GN=SUMO3 PE=1 SV=2
3157	TRUE	A7KAX9|RHG32_HUMAN	20.1697	0.34	0	0.34	0	0	1		165027			1		1				230529	Rho GTPase-activating protein 32 OS=Homo sapiens OX=9606 GN=ARHGAP32 PE=1 SV=1
609	TRUE	Q8TE76|MORC4_HUMAN	342.936	16.22	3.84	11.31	1.28	5.02	14	634445	1.75626e+06	16347.5	135980	13	6	11	1	5	Oxidation (M)	106348	MORC family CW-type zinc finger protein 4 OS=Homo sapiens OX=9606 GN=MORC4 PE=1 SV=2
3158	TRUE	Q8WYH8|ING5_HUMAN	45.7246	2.92	2.92	0	0	0	1	582591				1	1					27750.5	Inhibitor of growth protein 5 OS=Homo sapiens OX=9606 GN=ING5 PE=1 SV=1
1286	FALSE	Q9UKN7|MYO15_HUMAN	24.9881	0.2	0.2	0	0	0	1	531971				1	1				Deamidation (NQ)	395293	Unconventional myosin-XV OS=Homo sapiens OX=9606 GN=MYO15A PE=1 SV=2
1544	TRUE	P18887|XRCC1_HUMAN	249.617	6.79	6.79	0	0	0	4	2244758				4	4					69497.5	DNA repair protein XRCC1 OS=Homo sapiens OX=9606 GN=XRCC1 PE=1 SV=3
1122	FALSE	P01909|DQA1_HUMAN	70.9117	2.76	2.76	2.76	0	0	1	813881	157650			1	1	1				27804.9	HLA class II histocompatibility antigen, DQ alpha 1 chain OS=Homo sapiens OX=9606 GN=HLA-DQA1 PE=1 SV=1
59	FALSE	Q8NI29|FBX27_HUMAN	106.774	2.47	2.47	2.47	0	2.47	2	678876	537337		95583.6	1	1	1		2		31623.4	F-box only protein 27 OS=Homo sapiens OX=9606 GN=FBXO27 PE=1 SV=2
3159	TRUE	Q15717|ELAV1_HUMAN	117.56	3.37	3.37	0	0	0	1	82659.6				1	2					36091.9	ELAV-like protein 1 OS=Homo sapiens OX=9606 GN=ELAVL1 PE=1 SV=2
1847	TRUE	Q9ULX6|AKP8L_HUMAN	193.751	5.73	3.41	0	0	2.32	3	219379			77174.3	3	2			1		71639.7	A-kinase anchor protein 8-like OS=Homo sapiens OX=9606 GN=AKAP8L PE=1 SV=4
3153	TRUE	Q9H5Y7|SLIK6_HUMAN	50.1048	0.71	0.71	0.71	0	0	1	1.96793e+06	79499.4			1	2	1				95109.6	SLIT and NTRK-like protein 6 OS=Homo sapiens OX=9606 GN=SLITRK6 PE=2 SV=3
191	FALSE	P11308|ERG_HUMAN	239.703	8.98	0	6.05	3.76	8.98	5		18273102	4022464	48928128	5		8	4	13	Oxidation (M); Deamidation (NQ)	53837.5	Transcriptional regulator ERG OS=Homo sapiens OX=9606 GN=ERG PE=1 SV=3
437	TRUE	O75330|HMMR_HUMAN	349.576	25.41	0	0	0	25.41	18				6.67164e+06	17				22	Carbamidomethylation; Deamidation (NQ)	84100.4	Hyaluronan mediated motility receptor OS=Homo sapiens OX=9606 GN=HMMR PE=1 SV=2
217	FALSE	Q5T197|DCST1_HUMAN	28.8811	0.99	0.99	0	0	0	1	187822				1	1					80712	E3 ubiquitin-protein ligase DCST1 OS=Homo sapiens OX=9606 GN=DCST1 PE=1 SV=1
1005	TRUE	A8MWD9|RUXGL_HUMAN	253.856	36.84	36.84	25	0	34.21	5	14729610	1414388		2.28082e+06	5	8	2		3	Deamidation (NQ); Oxidation (M)	8544.04	Putative small nuclear ribonucleoprotein G-like protein 15 OS=Homo sapiens OX=9606 GN=SNRPGP15 PE=5 SV=2
215	FALSE	Q14314|FGL2_HUMAN	103.142	1.59	1.59	1.59	0	0	1	518881	129885			1	1	1				50228.6	Fibroleukin OS=Homo sapiens OX=9606 GN=FGL2 PE=1 SV=1
1161	FALSE	O14732|IMPA2_HUMAN	72.8076	2.43	2.43	0	0	0	1	423509				1	1					31320.9	Inositol monophosphatase 2 OS=Homo sapiens OX=9606 GN=IMPA2 PE=1 SV=1
251	FALSE	Q9BYE2|TMPSD_HUMAN	200.817	1.37	1.37	1.37	1.37	1.37	3	27542492	40504720	51909020	38045016	1	8	7	19	17	Deamidation (NQ)	63167.1	Transmembrane protease serine 13 OS=Homo sapiens OX=9606 GN=TMPRSS13 PE=2 SV=5
1219	FALSE	O95096|NKX22_HUMAN	23.0141	2.56	0	2.56	0	0	1		244372			1		1				30132.6	Homeobox protein Nkx-2.2 OS=Homo sapiens OX=9606 GN=NKX2-2 PE=2 SV=1
198	FALSE	Q8IYX1|TBC21_HUMAN	87.8481	1.79	1.79	0	0	0	1	844984				1	1					39221.3	TBC1 domain family member 21 OS=Homo sapiens OX=9606 GN=TBC1D21 PE=1 SV=1
1438	FALSE	Q5T1B0|AXDN1_HUMAN	45.4721	0.59	0.59	0.59	0	0	1					1	1	1				118027	Axonemal dynein light chain domain-containing protein 1 OS=Homo sapiens OX=9606 GN=AXDND1 PE=2 SV=1
610	TRUE	Q9NZM4|BICRA_HUMAN	355.521	10.58	5.32	7.37	3.59	0.9	14	1337642	765302	205386	22971.7	14	7	10	5	1		158490	BRD4-interacting chromatin-remodeling complex-associated protein OS=Homo sapiens OX=9606 GN=BICRA PE=1 SV=2
1057	TRUE	P18846|ATF1_HUMAN	207.885	20.66	2.58	20.66	0	2.58	7		628362			4	1	8		2		29232.5	Cyclic AMP-dependent transcription factor ATF-1 OS=Homo sapiens OX=9606 GN=ATF1 PE=1 SV=2
2415	TRUE	Q8N895|ZN366_HUMAN	71.7264	2.02	0.81	1.21	0	0	2		69617.6			1	1	1				85107.4	Zinc finger protein 366 OS=Homo sapiens OX=9606 GN=ZNF366 PE=1 SV=1
2417	TRUE	Q8NCN2|ZBT34_HUMAN	129.924	5.8	1.8	4	0	0	2	93216.5	119390			2	1	1				55534	Zinc finger and BTB domain-containing protein 34 OS=Homo sapiens OX=9606 GN=ZBTB34 PE=1 SV=4
1587	FALSE	Q6VUC0|AP2E_HUMAN	105.319	4.07	0	4.07	0	0	2		425865			2		2				46212.1	Transcription factor AP-2-epsilon OS=Homo sapiens OX=9606 GN=TFAP2E PE=2 SV=1
931	FALSE	Q9BYJ9|YTHD1_HUMAN	216.057	6.44	0	3.94	0	6.44	3		79634.3		450936	2		2		5	Deamidation (NQ)	60873.6	YTH domain-containing family protein 1 OS=Homo sapiens OX=9606 GN=YTHDF1 PE=1 SV=1
952	TRUE	Q9NTJ3|SMC4_HUMAN	290.781	6.29	4.5	1.24	0	2.95	8	1203039	135618		451923	8	6	2		4		147182	Structural maintenance of chromosomes protein 4 OS=Homo sapiens OX=9606 GN=SMC4 PE=1 SV=2
953	TRUE	Q6ULP2|AFTIN_HUMAN	254.19	9.83	2.88	2.67	0	6.09	8	73201.5	26597.4		781269	8	2	2		5		102113	Aftiphilin OS=Homo sapiens OX=9606 GN=AFTPH PE=1 SV=3
611	TRUE	Q8NI36|WDR36_HUMAN	397.024	19.35	19.35	0.95	0	4.21	14	5136141	37707.5		334692	14	14	1		4	Deamidation (NQ)	105322	WD repeat-containing protein 36 OS=Homo sapiens OX=9606 GN=WDR36 PE=1 SV=1
1545	TRUE	P10636|TAU_HUMAN	129.246	5.01	0	0.79	0	4.22	4				536804	3		1		4		78927.6	Microtubule-associated protein tau OS=Homo sapiens OX=9606 GN=MAPT PE=1 SV=5
1840	FALSE	P49590|SYHM_HUMAN	70.391	1.78	0	0	0	1.78	1				118141	1				1		56888.3	Histidine--tRNA ligase, mitochondrial OS=Homo sapiens OX=9606 GN=HARS2 PE=1 SV=1
3160	TRUE	Q5HYJ3|FA76B_HUMAN	62.1019	3.24	3.24	0	0	0	1	362396				1	1					38707.9	Protein FAM76B OS=Homo sapiens OX=9606 GN=FAM76B PE=1 SV=3
129	FALSE	Q14012|KCC1A_HUMAN	57.9462	1.62	1.62	1.62	0	0	1	55384640	22611832			1	4	1				41337.1	Calcium/calmodulin-dependent protein kinase type 1 OS=Homo sapiens OX=9606 GN=CAMK1 PE=1 SV=1
337	TRUE	Q8IWJ2|GCC2_HUMAN	356.517	11.58	2.26	1.43	0	9.32	23				37099892	14	9	7		22	Deamidation (NQ)	195910	GRIP and coiled-coil domain-containing protein 2 OS=Homo sapiens OX=9606 GN=GCC2 PE=1 SV=4
2418	TRUE	Q9NUY8|TBC23_HUMAN	117.203	3.15	0	0	0	3.15	2				5641.07	1				2		78321.9	TBC1 domain family member 23 OS=Homo sapiens OX=9606 GN=TBC1D23 PE=1 SV=3
3161	TRUE	H3BQB6|STMD1_HUMAN	18.8726	2.17	2.17	0	0	0	1	788841				1	1					30983.9	Stathmin domain-containing protein 1 OS=Homo sapiens OX=9606 GN=STMND1 PE=2 SV=1
3162	TRUE	Q13427|PPIG_HUMAN	22.0807	1.19	1.19	0	0	0	1	73601.1				1	1					88617.2	Peptidyl-prolyl cis-trans isomerase G OS=Homo sapiens OX=9606 GN=PPIG PE=1 SV=2
2419	TRUE	Q9NY61|AATF_HUMAN	186.112	8.21	8.21	0	0	0	2	165365				2	2					63132.9	Protein AATF OS=Homo sapiens OX=9606 GN=AATF PE=1 SV=1
230	TRUE	Q9UNY4|TTF2_HUMAN	432.235	25.99	1.81	0	0	25.47	28	170825			7.70043e+06	25	3			32	Deamidation (NQ); Oxidation (M)	129588	Transcription termination factor 2 OS=Homo sapiens OX=9606 GN=TTF2 PE=1 SV=2
1058	TRUE	P62277|RS13_HUMAN	299.367	35.1	25.83	23.18	30.46	35.1	7	2.826e+06	962083	1.44244e+06	3.76701e+06	5	6	5	5	9		17222.3	40S ribosomal protein S13 OS=Homo sapiens OX=9606 GN=RPS13 PE=1 SV=2
801	TRUE	O96019|ACL6A_HUMAN	361.297	24.01	20.51	19.81	4.66	4.66	10	3.05043e+06	3321179	217263	157304	10	8	9	2	2	Deamidation (NQ)	47461	Actin-like protein 6A OS=Homo sapiens OX=9606 GN=ACTL6A PE=1 SV=1
855	FALSE	Q96FC9|DDX11_HUMAN	262.986	5.36	5.36	0	0	0	5	1.33366e+06				5	7					108313	ATP-dependent DNA helicase DDX11 OS=Homo sapiens OX=9606 GN=DDX11 PE=1 SV=1
531	TRUE	Q7RTS7|K2C74_HUMAN	342.362	13.23	7.94	10.96	8.7	12.1	15		354385	416824	875060	1	8	14	14	15	Carbamidomethylation; Oxidation (M)	57865.4	Keratin, type II cytoskeletal 74 OS=Homo sapiens OX=9606 GN=KRT74 PE=1 SV=2
1059	TRUE	P56270|MAZ_HUMAN	257.483	10.06	5.24	1.47	10.06	6.08	5	2.89866e+06		760498	1.12808e+06	4	10	1	7	4	Oxidation (M)	48607.7	Myc-associated zinc finger protein OS=Homo sapiens OX=9606 GN=MAZ PE=1 SV=1
954	TRUE	P20700|LMNB1_HUMAN	299.877	13.31	12.29	4.95	0	0	8	1.81689e+06	146327			5	7	5			Deamidation (NQ)	66408.3	Lamin-B1 OS=Homo sapiens OX=9606 GN=LMNB1 PE=1 SV=2
3163	TRUE	Q587I9|SFT2C_HUMAN	18.0031	2.79	2.79	0	0	0	1	1.19445e+06				1	1					21789.7	Vesicle transport protein SFT2C OS=Homo sapiens OX=9606 GN=SFT2D3 PE=2 SV=1
1848	TRUE	Q9NZ01|TECR_HUMAN	188.2	10.39	7.14	3.25	0	7.14	3	954447	113308		982374	3	2	1		3		36034.4	Very-long-chain enoyl-CoA reductase OS=Homo sapiens OX=9606 GN=TECR PE=1 SV=1
3077	TRUE	Q9NUK0|MBNL3_HUMAN	33.717	1.98	1.98	0	0	0	1	327935				1	1					38531.8	Muscleblind-like protein 3 OS=Homo sapiens OX=9606 GN=MBNL3 PE=1 SV=2
2993	TRUE	F8WFD2|NPIA3_HUMAN	29.5824	1.71	0	0	0	1.71	1				611054	1				1		40061.3	Nuclear pore complex-interacting protein family member A3 OS=Homo sapiens OX=9606 GN=NPIPA3 PE=3 SV=1
3164	TRUE	O14828|SCAM3_HUMAN	103.029	4.61	0	0	0	4.61	1				45342	1				1		38287	Secretory carrier-associated membrane protein 3 OS=Homo sapiens OX=9606 GN=SCAMP3 PE=1 SV=3
2420	TRUE	Q9UHV7|MED13_HUMAN	143.515	1.29	0.51	0.78	0	0	2	131087	264108			2	1	1				239297	Mediator of RNA polymerase II transcription subunit 13 OS=Homo sapiens OX=9606 GN=MED13 PE=1 SV=3
2422	TRUE	Q14005|IL16_HUMAN	42.3569	0.9	0.9	0	0	0	2	378267				1	2				Carbamidomethylation	141752	Pro-interleukin-16 OS=Homo sapiens OX=9606 GN=IL16 PE=1 SV=4
870	TRUE	Q9BTC8|MTA3_HUMAN	306.753	13.13	13.13	6.9	1.01	8.08	8	408778	69465.9			2	8	5	1	5	Deamidation (NQ)	67503.7	Metastasis-associated protein MTA3 OS=Homo sapiens OX=9606 GN=MTA3 PE=1 SV=2
1546	TRUE	Q9BW71|HIRP3_HUMAN	113.399	5.4	5.4	0	0	0	4	421402				3	4					61957.1	HIRA-interacting protein 3 OS=Homo sapiens OX=9606 GN=HIRIP3 PE=1 SV=3
2423	TRUE	Q8IYA6|CKP2L_HUMAN	108.897	1.88	1.88	0	0	0.81	2	35612.1				1	10			1		83586.6	Cytoskeleton-associated protein 2-like OS=Homo sapiens OX=9606 GN=CKAP2L PE=1 SV=4
3165	TRUE	Q6PK04|CC137_HUMAN	21.5706	2.42	0	2.42	0	0	1		23265.2			1		1			Carbamidomethylation	33231.4	Coiled-coil domain-containing protein 137 OS=Homo sapiens OX=9606 GN=CCDC137 PE=1 SV=1
496	TRUE	Q03001|DYST_HUMAN	238.62	1.68	0.45	0.16	0	1.15	17	25630.4			726620	6	6	2		11	Deamidation (NQ); Carbamidomethylation	860662	Dystonin OS=Homo sapiens OX=9606 GN=DST PE=1 SV=4
3039	TRUE	Q04721|NOTC2_HUMAN	97.7703	0.36	0	0	0	0.36	1				72285.2	1				1		265405	Neurogenic locus notch homolog protein 2 OS=Homo sapiens OX=9606 GN=NOTCH2 PE=1 SV=3
1566	FALSE	A0JNW5|BLT3B_HUMAN	45.0775	0.48	0	0	0	0.48	1				105355	1				1		164198	Bridge-like lipid transfer protein family member 3B OS=Homo sapiens OX=9606 GN=BLTP3B PE=1 SV=2
1849	TRUE	P08651|NFIC_HUMAN	207.155	7.09	2.17	2.17	0	2.76	3		204754		24883.1	2	1	1		1		55675	Nuclear factor 1 C-type OS=Homo sapiens OX=9606 GN=NFIC PE=1 SV=2
734	TRUE	Q9H0E9|BRD8_HUMAN	361.949	12.15	11.66	0.57	0	1.54	11	2.75244e+06	86789.9		66272.9	10	15	1		2		135336	Bromodomain-containing protein 8 OS=Homo sapiens OX=9606 GN=BRD8 PE=1 SV=2
642	TRUE	P62316|SMD2_HUMAN	354.699	61.86	61.86	52.54	44.07	53.39	11	118197120	13092396	1.66035e+06	17116460	11	14	9	5	9	Oxidation (M); Carbamidomethylation; Acetylation (Protein N-term)	13526.9	Small nuclear ribonucleoprotein Sm D2 OS=Homo sapiens OX=9606 GN=SNRPD2 PE=1 SV=1
156	FALSE	O76080|ZFAN5_HUMAN	75.6255	2.82	2.82	2.82	2.82	2.82	1	1018969	1.69533e+06	10357898	1.2019e+06	1	2	9	4	4		23132.1	AN1-type zinc finger protein 5 OS=Homo sapiens OX=9606 GN=ZFAND5 PE=1 SV=1
1219	FALSE	Q9H2Z4|NKX24_HUMAN	127.161	5.65	0	1.98	3.67	0	2		244372	35930.5		2		1	2			36179	Homeobox protein Nkx-2.4 OS=Homo sapiens OX=9606 GN=NKX2-4 PE=1 SV=3
2425	TRUE	O14524|NEMP1_HUMAN	86.7051	3.6	0	0	0	3.6	2				199001	2				3		50640	Nuclear envelope integral membrane protein 1 OS=Homo sapiens OX=9606 GN=NEMP1 PE=1 SV=2
1548	TRUE	Q6P3X3|TTC27_HUMAN	74.7726	2.97	1.42	0	0.71	0.83	4	2.6638e+06				2	2		1	1		96632.4	Tetratricopeptide repeat protein 27 OS=Homo sapiens OX=9606 GN=TTC27 PE=1 SV=1
366	FALSE	Q16540|RM23_HUMAN	98.5135	3.92	3.92	0	0	0	1	3606970				1	2					17781.2	39S ribosomal protein L23, mitochondrial OS=Homo sapiens OX=9606 GN=MRPL23 PE=1 SV=1
735	TRUE	Q96P63|SPB12_HUMAN	323.658	19.75	16.3	14.81	18.27	17.78	10	3.8332e+06	2.18426e+06	2482649	3.89793e+06	8	7	6	8	12	Oxidation (M); Acetylation (Protein N-term)	46276.4	Serpin B12 OS=Homo sapiens OX=9606 GN=SERPINB12 PE=1 SV=1
1569	FALSE	P16157|ANK1_HUMAN	111.932	0.64	0	0	0	0.64	1				74406.9	1				2		206265	Ankyrin-1 OS=Homo sapiens OX=9606 GN=ANK1 PE=1 SV=3
3166	TRUE	Q13190|STX5_HUMAN	43.3389	2.25	0	0	0	2.25	1				39721.2	1				1		39672.5	Syntaxin-5 OS=Homo sapiens OX=9606 GN=STX5 PE=1 SV=2
60	TRUE	P49790|NU153_HUMAN	566.243	44.47	44	27.66	4.14	12.61	58	117283312	12129109	805588	3.55856e+06	56	73	43	6	18	Acetylation (Protein N-term); Deamidation (NQ); Oxidation (M); Carbamidomethylation	153938	Nuclear pore complex protein Nup153 OS=Homo sapiens OX=9606 GN=NUP153 PE=1 SV=2
1850	TRUE	Q01433|AMPD2_HUMAN	146.516	3.41	0	0	0	3.41	3				414578	3				4		100688	AMP deaminase 2 OS=Homo sapiens OX=9606 GN=AMPD2 PE=1 SV=2
3167	TRUE	Q9NW13|RBM28_HUMAN	90.0105	1.58	1.58	0	0	0	1	84763.6				1	1					85737.6	RNA-binding protein 28 OS=Homo sapiens OX=9606 GN=RBM28 PE=1 SV=3
612	TRUE	O14617|AP3D1_HUMAN	367.26	14.57	6.42	0	0	13.88	14	1.42504e+06			3.38206e+06	14	7			14		130158	AP-3 complex subunit delta-1 OS=Homo sapiens OX=9606 GN=AP3D1 PE=1 SV=1
497	TRUE	Q9UEG4|ZN629_HUMAN	398.823	26.24	24.86	6.79	1.04	3.11	15	7666988	546735	70785.5	549398	15	17	4	1	4	Deamidation (NQ); Acetylation (Protein N-term); Oxidation (M)	96620.3	Zinc finger protein 629 OS=Homo sapiens OX=9606 GN=ZNF629 PE=1 SV=2
1186	TRUE	P10412|H14_HUMAN	281.234	25.11	22.37	17.81	10.5	4.11	6	4.44167e+06	1.94017e+06		377058	5	6	5	2	1	Acetylation (Protein N-term)	21865.3	Histone H1.4 OS=Homo sapiens OX=9606 GN=H1-4 PE=1 SV=2
955	TRUE	P00338|LDHA_HUMAN	218.903	18.98	5.42	4.82	3.01	17.17	8	66149.4	172965	46980.5	906896	6	2	2	1	7		36688.7	L-lactate dehydrogenase A chain OS=Homo sapiens OX=9606 GN=LDHA PE=1 SV=2
3168	TRUE	Q8IWN7|RP1L1_HUMAN	18.8772	0.33	0.33	0	0	0	1	1.05243e+06				1	1					252289	Retinitis pigmentosa 1-like 1 protein OS=Homo sapiens OX=9606 GN=RP1L1 PE=1 SV=5
3169	TRUE	Q9BX66|SRBS1_HUMAN	94.6883	1.24	0	0	0	1.24	1				7699.92	1				1		142513	Sorbin and SH3 domain-containing protein 1 OS=Homo sapiens OX=9606 GN=SORBS1 PE=1 SV=3
1187	TRUE	P53350|PLK1_HUMAN	290.819	11.61	11.61	0	0	1.33	6	1.85866e+06			445749	6	10			1		68254.8	Serine/threonine-protein kinase PLK1 OS=Homo sapiens OX=9606 GN=PLK1 PE=1 SV=1
1060	TRUE	P26640|SYVC_HUMAN	210.706	6.57	0	0	0	6.57	7				519867	7				7	Acetylation (Protein N-term)	140476	Valine--tRNA ligase OS=Homo sapiens OX=9606 GN=VARS1 PE=1 SV=4
696	FALSE	Q5TCZ1|SPD2A_HUMAN	152.448	1.59	0	0	0	1.59	2				181462	2				2		125289	SH3 and PX domain-containing protein 2A OS=Homo sapiens OX=9606 GN=SH3PXD2A PE=1 SV=1
498	TRUE	Q96EA4|SPDLY_HUMAN	381.788	29.26	22.64	5.79	0	22.15	16	2492473	419183		2459034	14	13	4		13	Acetylation (Protein N-term); Oxidation (M); Deamidation (NQ)	70172.1	Protein Spindly OS=Homo sapiens OX=9606 GN=SPDL1 PE=1 SV=2
1549	TRUE	O94812|BAIP3_HUMAN	70.3295	2.19	1.68	0.51	0	0	4	5624175				3	4	1				131901	BAI1-associated protein 3 OS=Homo sapiens OX=9606 GN=BAIAP3 PE=1 SV=2
1851	TRUE	P32969|RL9_HUMAN	216.252	18.75	18.75	9.9	0	5.21	3	854521	28659.6		67872.3	3	3	1		1		21863.4	60S ribosomal protein L9 OS=Homo sapiens OX=9606 GN=RPL9P9 PE=1 SV=1
3170	TRUE	P01024|CO3_HUMAN	32.9571	0.36	0	0.36	0	0	1		1.08687e+06			1		1				187148	Complement C3 OS=Homo sapiens OX=9606 GN=C3 PE=1 SV=2
3171	TRUE	Q8TCT9|HM13_HUMAN	21.821	2.65	0	0	0	2.65	1				29060.7	1				1		41488.3	Minor histocompatibility antigen H13 OS=Homo sapiens OX=9606 GN=HM13 PE=1 SV=1
3172	TRUE	Q495B1|AKD1A_HUMAN	37.6938	1.53	0	0	0	1.53	1				20258.1	1				1	Acetylation (Protein N-term)	57550.3	Ankyrin repeat and death domain-containing protein 1A OS=Homo sapiens OX=9606 GN=ANKDD1A PE=2 SV=2
2429	TRUE	Q96EY5|MB12A_HUMAN	159.764	15.02	15.02	0	0	0	2	121333				2	2				Acetylation (Protein N-term); Oxidation (M)	28783	Multivesicular body subunit 12A OS=Homo sapiens OX=9606 GN=MVB12A PE=1 SV=1
1188	TRUE	Q8N6T3|ARFG1_HUMAN	274.654	20.94	6.65	2.22	0	20.94	6	997092	13971.2		2.04593e+06	6	2	1		6		44667.9	ADP-ribosylation factor GTPase-activating protein 1 OS=Homo sapiens OX=9606 GN=ARFGAP1 PE=1 SV=2
871	TRUE	P46087|NOP2_HUMAN	314.189	11.82	11.82	2.83	0	0.99	9	3.69664e+06	573160		854828	9	10	2		1	Carbamidomethylation	89301.8	Probable 28S rRNA (cytosine(4447)-C(5))-methyltransferase OS=Homo sapiens OX=9606 GN=NOP2 PE=1 SV=2
1853	TRUE	Q14590|ZN235_HUMAN	208.2	3.25	2.44	0	1.22	3.25	3				173162	1	23		1	7		83977.1	Zinc finger protein 235 OS=Homo sapiens OX=9606 GN=ZNF235 PE=2 SV=3
3173	TRUE	Q96BN2|TADA1_HUMAN	101.566	3.28	3.28	3.28	0	0	1	207883	118171			1	1	1			Acetylation (Protein N-term)	37381.6	Transcriptional adapter 1 OS=Homo sapiens OX=9606 GN=TADA1 PE=1 SV=1
2430	TRUE	Q9Y330|ZBT12_HUMAN	53.5409	2.61	0	0	0	2.61	2				182692	1				2		49147.5	Zinc finger and BTB domain-containing protein 12 OS=Homo sapiens OX=9606 GN=ZBTB12 PE=1 SV=1
2431	TRUE	Q12979|ABR_HUMAN	144.862	2.21	0	0	0	2.21	2				97161.7	1				2		97597.8	Active breakpoint cluster region-related protein OS=Homo sapiens OX=9606 GN=ABR PE=1 SV=2
2432	TRUE	Q96HQ2|C2AIL_HUMAN	113.331	13.79	13.79	5.17	0	0	2	91099.4				1	2	1				13195.9	CDKN2AIP N-terminal-like protein OS=Homo sapiens OX=9606 GN=CDKN2AIPNL PE=1 SV=1
1994	FALSE	Q9BQ04|RBM4B_HUMAN	105.224	4.46	4.46	2.23	0	0	2	234924	81166.9			2	2	1				40149.6	RNA-binding protein 4B OS=Homo sapiens OX=9606 GN=RBM4B PE=1 SV=1
802	TRUE	P40692|MLH1_HUMAN	310.288	12.83	12.83	2.65	0	0	9	3870185	36401.1			9	11	2			Carbamidomethylation; Deamidation (NQ); Acetylation (Protein N-term)	84601	DNA mismatch repair protein Mlh1 OS=Homo sapiens OX=9606 GN=MLH1 PE=1 SV=1
2117	FALSE	A8MUA0|YB057_HUMAN	24.8677	2.05	0	2.05	0	0	1		57442.9			1		1				37840.6	Putative UPF0607 protein ENSP00000381514 OS=Homo sapiens OX=9606 PE=3 SV=1
208	TRUE	Q92900|RENT1_HUMAN	468.653	30.12	11.34	0.97	1.77	28.08	31	2.98e+06	81403	38668.7	17783872	30	14	1	2	30	Deamidation (NQ); Oxidation (M)	124345	Regulator of nonsense transcripts 1 OS=Homo sapiens OX=9606 GN=UPF1 PE=1 SV=2
3174	TRUE	O75956|CDKA2_HUMAN	112.007	7.94	0	7.94	0	0	1		65846.8			1		1				13100.9	Cyclin-dependent kinase 2-associated protein 2 OS=Homo sapiens OX=9606 GN=CDK2AP2 PE=1 SV=1
[truncated: 2,023 more rows]

## Sheet: TurboID repeat2 db.proteins
Protein Group	Top	Accession	-10LgP	Coverage(%)	Coverage(%) NSL-2	Coverage(%) FL-2	Coverage(%) EF-2	Coverage(%) EYSF-2	#Peptides	Area NSL-2	Area FL-2	Area EF-2	Area EYSF-2	#Unique	#Spec NSL-2	#Spec FL-2	#Spec EF-2	#Spec EYSF-2	PTM	Average Mass	Description
108	FALSE	Q8TDL5|BPIB1_HUMAN	83.0213	1.24	0	0	1.24	0	1			70215.3		1			1			52441.5	BPI fold-containing family B member 1 OS=Homo sapiens OX=9606 GN=BPIFB1 PE=1 SV=1
1791	TRUE	Q9BW27|NUP85_HUMAN	155.603	3.66	1.98	2.74	0	0	3	419112	342368			2	2	2				75019.4	Nuclear pore complex protein Nup85 OS=Homo sapiens OX=9606 GN=NUP85 PE=1 SV=1
137	TRUE	P42167|LAP2B_HUMAN	511.8	64.32	64.32	51.98	45.59	58.81	42	142887824	9847672	1.26106e+06	13831476	21	67	22	15	27	Oxidation (M); Carbamidomethylation; Deamidation (NQ)	50670.3	Lamina-associated polypeptide 2, isoforms beta/gamma OS=Homo sapiens OX=9606 GN=TMPO PE=1 SV=2
328	TRUE	Q9BQE3|TBA1C_HUMAN	449.495	59.91	51.67	39.64	34.3	47.88	25	230664				1	27	17	17	28	Oxidation (M); Deamidation (NQ); Carbamidomethylation	49895.3	Tubulin alpha-1C chain OS=Homo sapiens OX=9606 GN=TUBA1C PE=1 SV=1
3130	TRUE	Q6UWV2|MPZL3_HUMAN	28.3041	2.55	0	2.55	0	0	1		40263.8			1		1				25988.7	Myelin protein zero-like protein 3 OS=Homo sapiens OX=9606 GN=MPZL3 PE=1 SV=1
120	FALSE	A6NGH8|ANR61_HUMAN	61.7521	1.44	0	1.44	1.44	1.44	1		970154	640469	494170	1		1	1	1		46140.5	Ankyrin repeat domain-containing protein 61 OS=Homo sapiens OX=9606 GN=ANKRD61 PE=4 SV=2
3131	TRUE	P47710|CASA1_HUMAN	33.5095	3.24	0	3.24	0	0	1		8711.14			1		1				21671.5	Alpha-S1-casein OS=Homo sapiens OX=9606 GN=CSN1S1 PE=1 SV=1
3132	TRUE	Q70Z53|F10C1_HUMAN	57.2244	3.49	3.49	0	0	0	1	103348				1	1					37548.1	Protein FRA10AC1 OS=Homo sapiens OX=9606 GN=FRA10AC1 PE=1 SV=3
1793	TRUE	Q15772|SPEG_HUMAN	32.4619	0.58	0.4	0	0.18	0	3	114469		172061		2	2		1			354289	Striated muscle preferentially expressed protein kinase OS=Homo sapiens OX=9606 GN=SPEG PE=1 SV=4
1350	TRUE	P62891|RL39_HUMAN	189.882	27.45	27.45	19.61	23.53	19.61	5	12616005	12364710	14329606	11715606	5	5	3	4	3	Deamidation (NQ)	6406.67	60S ribosomal protein L39 OS=Homo sapiens OX=9606 GN=RPL39 PE=1 SV=2
1794	TRUE	Q13425|SNTB2_HUMAN	120.131	5	1.11	1.11	1.11	3.89	3				245175	2	1	2	1	2		57949.6	Beta-2-syntrophin OS=Homo sapiens OX=9606 GN=SNTB2 PE=1 SV=1
168	FALSE	Q9BTV7|CABL2_HUMAN	59.7969	1.26	1.26	0	0	0	1	1.73215e+06				1	1					52235.2	CDK5 and ABL1 enzyme substrate 2 OS=Homo sapiens OX=9606 GN=CABLES2 PE=1 SV=3
2250	TRUE	P04150|GCR_HUMAN	152.413	3.09	1.42	0	0	1.67	2	100686			172514	2	1			1		85659.3	Glucocorticoid receptor OS=Homo sapiens OX=9606 GN=NR3C1 PE=1 SV=1
96	FALSE	A6NEQ2|F181B_HUMAN	15.8639	1.64	0	0	1.64	0	1			32350.4		1			1			42656.8	Protein FAM181B OS=Homo sapiens OX=9606 GN=FAM181B PE=1 SV=1
3133	TRUE	P49840|GSK3A_HUMAN	79.9733	1.86	0	0	0	1.86	1				6817.42	1				1		50980.8	Glycogen synthase kinase-3 alpha OS=Homo sapiens OX=9606 GN=GSK3A PE=1 SV=2
1013	TRUE	Q96A19|C102A_HUMAN	261.245	15.64	5.64	0	1.09	14.18	8	497383		473782	1464969	7	3		1	14		62596	Coiled-coil domain-containing protein 102A OS=Homo sapiens OX=9606 GN=CCDC102A PE=1 SV=2
282	TRUE	Q14669|TRIPC_HUMAN	460.539	18.37	15.01	8.08	0.45	13.3	30	12652899	2.05941e+06	6550.09	3.06051e+06	28	29	13	1	22	Oxidation (M); Carbamidomethylation; Deamidation (NQ)	220434	E3 ubiquitin-protein ligase TRIP12 OS=Homo sapiens OX=9606 GN=TRIP12 PE=1 SV=1
5	FALSE	Q8NGJ7|O51A2_HUMAN	116.807	1.92	1.92	1.92	1.92	1.92	1	1.58372e+06	424934	288296	7678891	1	1	2	1	2		35078.3	Olfactory receptor 51A2 OS=Homo sapiens OX=9606 GN=OR51A2 PE=3 SV=1
329	TRUE	P25440|BRD2_HUMAN	441.19	34.21	32.96	18.85	2.37	7.12	27	11255643	1.3231e+06		26880.9	19	28	21	4	5	Oxidation (M); Carbamidomethylation	88060.8	Bromodomain-containing protein 2 OS=Homo sapiens OX=9606 GN=BRD2 PE=1 SV=2
1526	TRUE	Q8NCF5|NF2IP_HUMAN	207.09	11.46	7.88	3.58	0	0	4	697582	27447.4			3	4	1				45816.8	NFATC2-interacting protein OS=Homo sapiens OX=9606 GN=NFATC2IP PE=1 SV=1
2253	TRUE	Q2VIR3|IF2GL_HUMAN	65.8539	4.87	0	4.87	0	0	2		32934.2			1		3			Acetylation (Protein N-term); Deamidation (NQ)	51228.6	Eukaryotic translation initiation factor 2 subunit 3B OS=Homo sapiens OX=9606 GN=EIF2S3B PE=2 SV=2
3134	TRUE	P68400|CSK21_HUMAN	36.675	5.37	5.37	0	0	0	1	27351.9				1	1					45143.6	Casein kinase II subunit alpha OS=Homo sapiens OX=9606 GN=CSNK2A1 PE=1 SV=1
3135	TRUE	Q9H9S4|CB39L_HUMAN	33.0654	1.78	1.78	1.78	0	0	1	27516.5	5234.7			1	1	1				39087.5	Calcium-binding protein 39-like OS=Homo sapiens OX=9606 GN=CAB39L PE=1 SV=3
934	TRUE	Q92879|CELF1_HUMAN	290.682	16.87	16.87	1.65	1.65	3.5	7	3137729	320239	144908	496890	5	10	1	1	3	Oxidation (M)	52063.1	CUGBP Elav-like family member 1 OS=Homo sapiens OX=9606 GN=CELF1 PE=1 SV=2
935	TRUE	O95721|SNP29_HUMAN	304.295	41.47	4.26	0	0	37.21	9	273939			2636066	9	1			8		28970.3	Synaptosomal-associated protein 29 OS=Homo sapiens OX=9606 GN=SNAP29 PE=1 SV=1
3136	TRUE	P55199|ELL_HUMAN	77.1059	1.77	0	1.77	0	0	1		83968.1			1		1				68264.7	RNA polymerase II elongation factor ELL OS=Homo sapiens OX=9606 GN=ELL PE=1 SV=1
694	TRUE	Q7Z4H7|HAUS6_HUMAN	354.239	17.49	0	0	0	17.49	14				3853854	13				15	Carbamidomethylation	108621	HAUS augmin-like complex subunit 6 OS=Homo sapiens OX=9606 GN=HAUS6 PE=1 SV=2
3137	TRUE	Q96AX1|VP33A_HUMAN	46.7054	1.17	0	0	0	1.17	1				26409.4	1				1		67610.9	Vacuolar protein sorting-associated protein 33A OS=Homo sapiens OX=9606 GN=VPS33A PE=1 SV=1
401	FALSE	Q14568|HS902_HUMAN	312.607	22.74	13.7	12.54	19.24	22.74	9			18608	200094	2	6	4	7	14	Oxidation (M)	39364.8	Heat shock protein HSP 90-alpha A2 OS=Homo sapiens OX=9606 GN=HSP90AA2P PE=1 SV=2
1795	TRUE	Q9NQS7|INCE_HUMAN	156.346	2.83	2.18	0.65	0	2.18	3	117987	85244.1		74094.2	3	3	1		2		105429	Inner centromere protein OS=Homo sapiens OX=9606 GN=INCENP PE=1 SV=3
1796	TRUE	Q86Y39|NDUAB_HUMAN	158.852	30.5	0	24.11	0	19.86	3		441354		68061.7	3		2		2		14852.1	NADH dehydrogenase [ubiquinone] 1 alpha subcomplex subunit 11 OS=Homo sapiens OX=9606 GN=NDUFA11 PE=1 SV=3
533	FALSE	Q9UH03|SEPT3_HUMAN	16.955	1.68	0	0	0	1.68	1					1				1		40703.9	Neuronal-specific septin-3 OS=Homo sapiens OX=9606 GN=SEPTIN3 PE=1 SV=3
1797	TRUE	Q6X4W1|NSMF_HUMAN	47.28	3.58	1.32	1.13	0	1.13	3	653917				1	1	1		1		60143.2	NMDA receptor synaptonuclear signaling and neuronal migration factor OS=Homo sapiens OX=9606 GN=NSMF PE=1 SV=1
3138	TRUE	P62491|RB11A_HUMAN	111.63	5.09	0	0	0	5.09	1				22825.7	1				1		24393.5	Ras-related protein Rab-11A OS=Homo sapiens OX=9606 GN=RAB11A PE=1 SV=3
3139	TRUE	Q9NV64|TM39A_HUMAN	19.6177	1.43	0	0	0	1.43	1				154969	1				1		55667.1	Transmembrane protein 39A OS=Homo sapiens OX=9606 GN=TMEM39A PE=1 SV=1
99	TRUE	Q00341|VIGLN_HUMAN	520.231	46.53	17.03	1.89	0	44.09	54	5012655	374642		31299518	50	22	4		57	Deamidation (NQ); Carbamidomethylation; Oxidation (M); Acetylation (Protein N-term)	141456	Vigilin OS=Homo sapiens OX=9606 GN=HDLBP PE=1 SV=2
332	FALSE	Q9Y4E1|WAC2C_HUMAN	416.43	22.27	1.36	1.36	1.67	21.82	20		23742.2	33448	16111065	19	2	2	3	22	Deamidation (NQ)	144911	WASH complex subunit 2C OS=Homo sapiens OX=9606 GN=WASHC2C PE=1 SV=4
3140	TRUE	Q96JB2|COG3_HUMAN	16.6737	0.72	0	0	0.72	0	1			20614		1			1			94095.9	Conserved oligomeric Golgi complex subunit 3 OS=Homo sapiens OX=9606 GN=COG3 PE=1 SV=3
3141	TRUE	P02787|TRFE_HUMAN	113.391	1.29	0	1.29	0	0	1		92094.4			1		1				77049.9	Serotransferrin OS=Homo sapiens OX=9606 GN=TF PE=1 SV=4
1689	FALSE	A6NGB0|T191C_HUMAN	19.7547	1.73	1.73	0	0	0	1	81178.2				1	1					39292	Transmembrane protein 191C OS=Homo sapiens OX=9606 GN=TMEM191C PE=3 SV=2
230	TRUE	Q86U86|PB1_HUMAN	465.946	19.18	3.26	17.35	4.44	0.95	35	965349	4.98306e+06	326443	46032.4	34	7	40	10	2	Oxidation (M); Carbamidomethylation	192948	Protein polybromo-1 OS=Homo sapiens OX=9606 GN=PBRM1 PE=1 SV=1
3142	TRUE	Q16819|MEP1A_HUMAN	18.9481	1.34	1.34	0	0	0	1	1.20587e+06				1	1				Deamidation (NQ); Carbamidomethylation	84418.9	Meprin A subunit alpha OS=Homo sapiens OX=9606 GN=MEP1A PE=1 SV=2
313	FALSE	Q7Z7M8|B3GN8_HUMAN	27.989	1.51	1.51	0	0	0	1	452259				1	1					43396	UDP-GlcNAc:betaGal beta-1,3-N-acetylglucosaminyltransferase 8 OS=Homo sapiens OX=9606 GN=B3GNT8 PE=1 SV=1
1213	TRUE	Q8TE73|DYH5_HUMAN	139.411	0.74	0.35	0.17	0.43	0.3	5					1	2	2	3	3	Deamidation (NQ)	529021	Dynein axonemal heavy chain 5 OS=Homo sapiens OX=9606 GN=DNAH5 PE=1 SV=3
872	TRUE	Q14814|MEF2D_HUMAN	318.561	26.3	9.79	18.43	13.24	4.03	10	1.26143e+06	1.72178e+06	588604	500860	6	5	7	7	2	Deamidation (NQ)	55937.8	Myocyte-specific enhancer factor 2D OS=Homo sapiens OX=9606 GN=MEF2D PE=1 SV=1
183	TRUE	Q15648|MED1_HUMAN	499.899	31.88	18.15	27.13	9.74	8.6	38	13199826	7668072	995701	1872370	36	30	37	16	13	Oxidation (M); Carbamidomethylation; Deamidation (NQ)	168478	Mediator of RNA polymerase II transcription subunit 1 OS=Homo sapiens OX=9606 GN=MED1 PE=1 SV=4
3143	TRUE	Q9BUT9|MCRI2_HUMAN	48.3934	6.88	0	0	0	6.88	1				8387.22	1				1		17828	MAPK regulated corepressor interacting protein 2 OS=Homo sapiens OX=9606 GN=MCRIP2 PE=1 SV=2
3144	TRUE	Q9HCM3|K1549_HUMAN	36.2548	0.31	0.31	0	0	0	1	288770				1	1					210755	UPF0606 protein KIAA1549 OS=Homo sapiens OX=9606 GN=KIAA1549 PE=1 SV=4
2832	FALSE	O95630|STABP_HUMAN	40.64	1.42	0	0	0	1.42	1				446187	1				1		48076.9	STAM-binding protein OS=Homo sapiens OX=9606 GN=STAMBP PE=1 SV=1
3145	TRUE	Q96NB3|ZN830_HUMAN	30.0336	5.65	5.65	0	0	0	1	259523				1	1					41998.7	Zinc finger protein 830 OS=Homo sapiens OX=9606 GN=ZNF830 PE=1 SV=2
38	TRUE	Q14966|ZN638_HUMAN	588.304	39.48	37.16	32.31	23.26	25.23	81	104685536	25977802	6480031	11654176	77	95	69	45	51	Oxidation (M); Deamidation (NQ); Carbamidomethylation	220625	Zinc finger protein 638 OS=Homo sapiens OX=9606 GN=ZNF638 PE=1 SV=2
60	TRUE	Q8N3C0|ASCC3_HUMAN	568.924	35.24	8.99	10.13	2.95	34.79	70	5716491	2.24376e+06	238928	37009188	69	25	22	7	81	Carbamidomethylation; Deamidation (NQ); Oxidation (M)	251460	Activating signal cointegrator 1 complex subunit 3 OS=Homo sapiens OX=9606 GN=ASCC3 PE=1 SV=3
3146	TRUE	Q96F63|CCD97_HUMAN	71.4336	2.92	2.92	0	0	0	1	39270.4				1	1					38946.6	Coiled-coil domain-containing protein 97 OS=Homo sapiens OX=9606 GN=CCDC97 PE=1 SV=1
1351	TRUE	O00193|SMAP_HUMAN	240.737	25.68	25.68	25.14	0	25.14	4	13356989	1.24037e+06		2.55371e+06	4	5	3		3	Oxidation (M)	20332.5	Small acidic protein OS=Homo sapiens OX=9606 GN=SMAP PE=1 SV=1
2257	TRUE	Q2NKQ1|SGSM1_HUMAN	89.1288	1.05	0.52	1.05	0	0.52	2		372228			1	1	3		1		129718	Small G protein signaling modulator 1 OS=Homo sapiens OX=9606 GN=SGSM1 PE=1 SV=2
183	FALSE	P40189|IL6RB_HUMAN	95.8883	0.76	0.76	0.76	0	0	1	780355	235836			1	1	1				103537	Interleukin-6 receptor subunit beta OS=Homo sapiens OX=9606 GN=IL6ST PE=1 SV=2
94	FALSE	Q8NCR9|CLRN3_HUMAN	50.7104	2.65	2.65	0	0	2.65	1	452116			518210	1	1			1		25321.4	Clarin-3 OS=Homo sapiens OX=9606 GN=CLRN3 PE=1 SV=1
1527	TRUE	Q8TF72|SHRM3_HUMAN	138.969	1.65	0.75	0.8	0.45	1	4	61936004	49412116	40075148	41633684	2	5	2	4	2		216857	Protein Shroom3 OS=Homo sapiens OX=9606 GN=SHROOM3 PE=1 SV=2
424	TRUE	Q9Y314|NOSIP_HUMAN	415.836	64.78	52.16	34.55	21.59	37.87	21	22208302	3.12456e+06	651131	4012833	21	19	10	5	12	Carbamidomethylation; Oxidation (M)	33172	Nitric oxide synthase-interacting protein OS=Homo sapiens OX=9606 GN=NOSIP PE=1 SV=1
2812	FALSE	P51665|PSMD7_HUMAN	39.8046	1.85	0	0	0	1.85	1				59083.4	1				4		37025.4	26S proteasome non-ATPase regulatory subunit 7 OS=Homo sapiens OX=9606 GN=PSMD7 PE=1 SV=2
1353	TRUE	Q9H444|CHM4B_HUMAN	255.924	38.84	30.36	0	0	26.79	5	2.09806e+06			528846	5	6			3		24950.2	Charged multivesicular body protein 4b OS=Homo sapiens OX=9606 GN=CHMP4B PE=1 SV=1
873	TRUE	Q9H4W6|COE3_HUMAN	326.43	22.32	0	18.46	9.06	2.18	10		1.32692e+06	327974	75061	10		8	4	1	Acetylation (Protein N-term); Deamidation (NQ); Carbamidomethylation	64863.5	Transcription factor COE3 OS=Homo sapiens OX=9606 GN=EBF3 PE=1 SV=2
2259	TRUE	Q7Z6Z7|HUWE1_HUMAN	78.3578	0.41	0.27	0.14	0	0.14	2	45957.8				1	1	1		1		481891	E3 ubiquitin-protein ligase HUWE1 OS=Homo sapiens OX=9606 GN=HUWE1 PE=1 SV=3
1728	FALSE	Q9NQ50|RM40_HUMAN	32.0975	2.91	0	2.91	0	0	1		28831.2			1		1				24490.4	39S ribosomal protein L40, mitochondrial OS=Homo sapiens OX=9606 GN=MRPL40 PE=1 SV=1
1354	TRUE	O14964|HGS_HUMAN	261.255	8.49	0	0	0	8.49	5				774034	5				5		86192	Hepatocyte growth factor-regulated tyrosine kinase substrate OS=Homo sapiens OX=9606 GN=HGS PE=1 SV=1
1039	FALSE	Q8IYT2|CMTR2_HUMAN	53.5687	0.78	0	0	0.78	0	1			77145.3		1			2			88119.7	Cap-specific mRNA (nucleoside-2'-O-)-methyltransferase 2 OS=Homo sapiens OX=9606 GN=CMTR2 PE=1 SV=2
3147	TRUE	Q6IQ55|TTBK2_HUMAN	32.5411	0.48	0	0	0	0.48	1				211727	1				1		137412	Tau-tubulin kinase 2 OS=Homo sapiens OX=9606 GN=TTBK2 PE=1 SV=2
2261	TRUE	Q5T601|AGRF1_HUMAN	92.4677	1.32	0	1.32	0.66	0	2		21620			1		2	1			101365	Adhesion G-protein coupled receptor F1 OS=Homo sapiens OX=9606 GN=ADGRF1 PE=1 SV=2
1528	TRUE	Q9BSJ8|ESYT1_HUMAN	236.798	4.98	0	0	0	4.98	4				510139	4				4		122856	Extended synaptotagmin-1 OS=Homo sapiens OX=9606 GN=ESYT1 PE=1 SV=1
3148	TRUE	Q16881|TRXR1_HUMAN	39.8109	0.92	0	0	0	0.92	1				321433	1				2		70874.9	Thioredoxin reductase 1, cytoplasmic OS=Homo sapiens OX=9606 GN=TXNRD1 PE=1 SV=3
874	TRUE	Q9ULJ6|ZMIZ1_HUMAN	290.929	7.22	0.56	6.37	3.47	0	9		246852	276934		3	1	10	5		Deamidation (NQ)	115483	Zinc finger MIZ domain-containing protein 1 OS=Homo sapiens OX=9606 GN=ZMIZ1 PE=1 SV=3
143	TRUE	Q6P1J9|CDC73_HUMAN	510.639	70.24	61.21	60.83	20.9	29.38	44	47021632	21857244	2.51869e+06	6130903	42	48	40	13	17	Acetylation (Protein N-term); Deamidation (NQ); Oxidation (M); Carbamidomethylation	60576.6	Parafibromin OS=Homo sapiens OX=9606 GN=CDC73 PE=1 SV=1
1214	TRUE	O94832|MYO1D_HUMAN	217.402	6.56	0.99	0	0	5.57	6	140806			437760	6	1			5	Deamidation (NQ)	116202	Unconventional myosin-Id OS=Homo sapiens OX=9606 GN=MYO1D PE=1 SV=2
1529	TRUE	Q96BY7|ATG2B_HUMAN	163.101	1.59	0.29	0	0	1.3	4				264816	2	1			4		232763	Autophagy-related protein 2 homolog B OS=Homo sapiens OX=9606 GN=ATG2B PE=1 SV=5
1445	FALSE	O75600|KBL_HUMAN	15.0319	1.43	0	0	1.43	0	1			58691.1		1			1			45285.1	2-amino-3-ketobutyrate coenzyme A ligase, mitochondrial OS=Homo sapiens OX=9606 GN=GCAT PE=1 SV=1
3149	TRUE	P30876|RPB2_HUMAN	54.9902	0.94	0	0	0	0.94	1				37673.5	1				1		133897	DNA-directed RNA polymerase II subunit RPB2 OS=Homo sapiens OX=9606 GN=POLR2B PE=1 SV=1
3150	TRUE	Q9UJ41|RABX5_HUMAN	33.5463	1.22	0	0	0	1.22	1				128248	1				1		56890.8	Rab5 GDP/GTP exchange factor OS=Homo sapiens OX=9606 GN=RABGEF1 PE=1 SV=3
771	TRUE	Q6UB99|ANR11_HUMAN	293.78	4.43	3.15	1.61	0.75	0.49	12	1.50387e+06	103366	25037	52267.1	8	10	4	2	2		297913	Ankyrin repeat domain-containing protein 11 OS=Homo sapiens OX=9606 GN=ANKRD11 PE=1 SV=3
1355	TRUE	O75391|SPAG7_HUMAN	236.822	28.63	24.23	4.41	0	0	5	3.13976e+06	103262			4	4	2			Acetylation (Protein N-term); Oxidation (M)	26034.4	Sperm-associated antigen 7 OS=Homo sapiens OX=9606 GN=SPAG7 PE=1 SV=2
1014	TRUE	P00450|CERU_HUMAN	302.045	8.45	1.5	2.82	6.57	3.29	8	216275	304372	1205670	324612	8	2	2	6	3	Deamidation (NQ)	122205	Ceruloplasmin OS=Homo sapiens OX=9606 GN=CP PE=1 SV=1
3151	TRUE	Q5TC12|ATPF1_HUMAN	16.5418	2.13	2.13	0	0	0	1	161533				1	1					36436.5	ATP synthase mitochondrial F1 complex assembly factor 1 OS=Homo sapiens OX=9606 GN=ATPAF1 PE=1 SV=1
2263	TRUE	Q8NAP3|ZBT38_HUMAN	65.7491	1	0.5	0.5	0	1	2		241298		188907	1	3	1		3		134257	Zinc finger and BTB domain-containing protein 38 OS=Homo sapiens OX=9606 GN=ZBTB38 PE=1 SV=2
1589	FALSE	Q9H3H9|TCAL2_HUMAN	171.907	10.57	10.57	0	0	0	2	682241				2	2					25849.6	Transcription elongation factor A protein-like 2 OS=Homo sapiens OX=9606 GN=TCEAL2 PE=2 SV=1
526	TRUE	Q6UN15|FIP1_HUMAN	406.421	49.49	43.6	36.53	31.82	28.11	17	32978200	12632410	5.00811e+06	1.4464e+06	17	17	17	11	8	Deamidation (NQ); Carbamidomethylation; Oxidation (M)	66526.4	Pre-mRNA 3'-end-processing factor FIP1 OS=Homo sapiens OX=9606 GN=FIP1L1 PE=1 SV=1
157	TRUE	Q15459|SF3A1_HUMAN	500.066	51.32	43.13	31.02	28.12	22.19	42	42551180	8725279	4.34189e+06	4005249	39	44	30	21	20	Deamidation (NQ); Oxidation (M)	88886.2	Splicing factor 3A subunit 1 OS=Homo sapiens OX=9606 GN=SF3A1 PE=1 SV=1
3152	TRUE	Q9H1Z4|WDR13_HUMAN	25.7212	2.27	0	0	0	2.27	1				166604	1				1		53696	WD repeat-containing protein 13 OS=Homo sapiens OX=9606 GN=WDR13 PE=1 SV=2
3153	TRUE	Q969L2|MAL2_HUMAN	32.9973	6.25	0	0	6.25	0	1			14509.9		1			1			19125.3	Protein MAL2 OS=Homo sapiens OX=9606 GN=MAL2 PE=1 SV=1
258	FALSE	Q8N456|LRC18_HUMAN	46.4365	2.3	2.3	0	0	0	1	273243				1	1					29736.8	Leucine-rich repeat-containing protein 18 OS=Homo sapiens OX=9606 GN=LRRC18 PE=1 SV=2
590	TRUE	Q14692|BMS1_HUMAN	363.234	14.74	14.74	1.09	0	0.94	16	4.86127e+06	16210.6		9626.28	16	19	1		1	Oxidation (M)	145807	Ribosome biogenesis protein BMS1 homolog OS=Homo sapiens OX=9606 GN=BMS1 PE=1 SV=1
557	TRUE	Q92618|ZN516_HUMAN	395.228	20.98	0.69	19.78	12.3	3.7	18	39098.3	4.07899e+06	1.34176e+06	90995.7	17	1	19	12	3	Carbamidomethylation	124289	Zinc finger protein 516 OS=Homo sapiens OX=9606 GN=ZNF516 PE=1 SV=1
108	TRUE	Q15652|JHD2C_HUMAN	507.216	23.35	4.53	13.98	15.67	6.06	53	2.32695e+06	4861325	4391995	1.12173e+06	49	12	32	37	15	Deamidation (NQ); Carbamidomethylation; Oxidation (M)	284525	Probable JmjC domain-containing histone demethylation protein 2C OS=Homo sapiens OX=9606 GN=JMJD1C PE=1 SV=2
3154	TRUE	Q9HCS5|E41LA_HUMAN	22.6655	0.87	0	0.87	0	0	1		1792816			1		1				79058.7	Band 4.1-like protein 4A OS=Homo sapiens OX=9606 GN=EPB41L4A PE=1 SV=2
269	TRUE	O15014|ZN609_HUMAN	462.84	26.44	5.24	19.42	24.1	9.78	32	2283673	6115521	5.8055e+06	2154258	31	7	25	29	15	Carbamidomethylation; Deamidation (NQ); Oxidation (M)	151191	Zinc finger protein 609 OS=Homo sapiens OX=9606 GN=ZNF609 PE=1 SV=2
283	TRUE	P09651|ROA1_HUMAN	457.396	46.77	43.82	42.2	41.94	38.71	28	103719912	28768696	12302087	12669183	20	42	35	20	14	Oxidation (M); Deamidation (NQ); Acetylation (Protein N-term); Carbamidomethylation	38746.6	Heterogeneous nuclear ribonucleoprotein A1 OS=Homo sapiens OX=9606 GN=HNRNPA1 PE=1 SV=5
3155	TRUE	P30084|ECHM_HUMAN	17.5562	2.41	0	0	0	2.41	1				12908.9	1				1	Deamidation (NQ)	31387.4	Enoyl-CoA hydratase, mitochondrial OS=Homo sapiens OX=9606 GN=ECHS1 PE=1 SV=4
2268	TRUE	Q96BP3|PPWD1_HUMAN	156.403	3.25	3.25	1.55	0	0	2	291981	27496.5			2	2	1				73574.9	Peptidylprolyl isomerase domain and WD repeat-containing protein 1 OS=Homo sapiens OX=9606 GN=PPWD1 PE=1 SV=1
821	TRUE	O15078|CE290_HUMAN	174.83	2.74	0.52	0.48	0.24	1.98	11				91404.4	3	3	3	1	8		290386	Centrosomal protein of 290 kDa OS=Homo sapiens OX=9606 GN=CEP290 PE=1 SV=2
425	TRUE	O60231|DHX16_HUMAN	411.853	22	22	3.75	0.86	1.73	20	7.47408e+06	19191.9			19	26	3	1	2	Oxidation (M)	119264	Pre-mRNA-splicing factor ATP-dependent RNA helicase DHX16 OS=Homo sapiens OX=9606 GN=DHX16 PE=1 SV=2
626	TRUE	Q8IVF2|AHNK2_HUMAN	337.986	2.55	0	0	0.28	2.45	16				2.19614e+06	12			2	17	Deamidation (NQ)	616629	Protein AHNAK2 OS=Homo sapiens OX=9606 GN=AHNAK2 PE=1 SV=2
3156	TRUE	Q12947|FOXF2_HUMAN	108.467	2.48	0	2.48	0	0	1		48738.5			1		1			Carbamidomethylation	45993.4	Forkhead box protein F2 OS=Homo sapiens OX=9606 GN=FOXF2 PE=1 SV=2
72	FALSE	O15120|PLCB_HUMAN	99.6606	2.52	2.52	0	2.52	2.52	1	2.31581e+06		266932	1.07973e+06	1	1		1	1		30914.3	1-acyl-sn-glycerol-3-phosphate acyltransferase beta OS=Homo sapiens OX=9606 GN=AGPAT2 PE=1 SV=1
426	TRUE	Q9BRR8|GPTC1_HUMAN	419.768	28.57	19.33	17.94	8.38	10.53	22	2650682	1.88966e+06	603148	1.34842e+06	20	14	15	6	7	Oxidation (M); Carbamidomethylation	103345	G patch domain-containing protein 1 OS=Homo sapiens OX=9606 GN=GPATCH1 PE=1 SV=1
2271	TRUE	O95197|RTN3_HUMAN	171.662	3.2	0.68	0	0.68	3.2	2				130765	1	2		1	2		112611	Reticulon-3 OS=Homo sapiens OX=9606 GN=RTN3 PE=1 SV=2
936	TRUE	P06702|S10A9_HUMAN	310.508	56.14	49.12	37.72	56.14	37.72	8	2.67343e+06	3.01803e+06	4125459	2495768	8	5	8	10	6	Oxidation (M)	13242	Protein S100-A9 OS=Homo sapiens OX=9606 GN=S100A9 PE=1 SV=1
2272	TRUE	Q96HV5|TM41A_HUMAN	76.0389	4.55	2.27	4.55	0	0	2		693313			1	1	2				29665.1	Transmembrane protein 41A OS=Homo sapiens OX=9606 GN=TMEM41A PE=1 SV=1
3157	TRUE	Q6UXN9|WDR82_HUMAN	51.741	2.56	2.56	0	0	0	1	30678.3				1	1					35079	WD repeat-containing protein 82 OS=Homo sapiens OX=9606 GN=WDR82 PE=1 SV=1
380	TRUE	P33993|MCM7_HUMAN	439.383	39.5	27.82	20.03	11.13	25.17	25	5.81059e+06	1.72954e+06	418270	2.09142e+06	25	19	13	7	15	Acetylation (Protein N-term)	81307.9	DNA replication licensing factor MCM7 OS=Homo sapiens OX=9606 GN=MCM7 PE=1 SV=4
527	TRUE	Q96DF8|ESS2_HUMAN	397.161	52.73	46.43	23.95	11.55	18.49	19	24919094	4.49903e+06	15787161	10362250	19	16	10	6	8	Acetylation (Protein N-term); Oxidation (M)	52568.1	Splicing factor ESS-2 homolog OS=Homo sapiens OX=9606 GN=ESS2 PE=1 SV=1
3158	TRUE	P53004|BIEA_HUMAN	16.4309	2.36	2.36	0	0	0	1	24351.4				1	1					33428.5	Biliverdin reductase A OS=Homo sapiens OX=9606 GN=BLVRA PE=1 SV=2
822	TRUE	Q2NL82|TSR1_HUMAN	314.951	16.17	16.17	0	0	0	10	1.51698e+06				10	11				Oxidation (M)	91810	Pre-rRNA-processing protein TSR1 homolog OS=Homo sapiens OX=9606 GN=TSR1 PE=1 SV=1
315	TRUE	Q86UP2|KTN1_HUMAN	451.976	22.7	0	0.44	0.44	22.7	29				5425076	27		1	1	37		156275	Kinectin OS=Homo sapiens OX=9606 GN=KTN1 PE=1 SV=1
157	FALSE	Q96LA5|FCRL2_HUMAN	69.5358	1.18	0	1.18	0	0	1		23091.2			1		1				55541.9	Fc receptor-like protein 2 OS=Homo sapiens OX=9606 GN=FCRL2 PE=1 SV=1
1356	TRUE	Q6P158|DHX57_HUMAN	211.964	3.82	2.16	0	0	3.82	5	49700.3			173172	4	4			5		155604	Putative ATP-dependent RNA helicase DHX57 OS=Homo sapiens OX=9606 GN=DHX57 PE=1 SV=2
875	TRUE	Q96GA3|LTV1_HUMAN	323.259	23.58	20.84	0	0	6.53	10	1428432			410751	10	12			3	Oxidation (M)	54854.9	Protein LTV1 homolog OS=Homo sapiens OX=9606 GN=LTV1 PE=1 SV=1
149	FALSE	Q16560|U1SBP_HUMAN	70.9878	2.44	2.44	0	0	0	1					1	1					29450.3	U11/U12 small nuclear ribonucleoprotein 35 kDa protein OS=Homo sapiens OX=9606 GN=SNRNP35 PE=1 SV=1
309	FALSE	Q8IZ96|CKLF1_HUMAN	22.5316	3.55	0	3.55	0	0	1		706714			1		2				18575.9	CKLF-like MARVEL transmembrane domain-containing protein 1 OS=Homo sapiens OX=9606 GN=CMTM1 PE=2 SV=1
1215	TRUE	Q9Y6A5|TACC3_HUMAN	233.335	8.23	0	0	0	8.23	6				692653	5				6		90359.6	Transforming acidic coiled-coil-containing protein 3 OS=Homo sapiens OX=9606 GN=TACC3 PE=1 SV=1
2276	TRUE	Q8N8E3|CE112_HUMAN	75.2956	1.36	1.36	0.63	0	0.63	2	144392				1	2	1		2		112749	Centrosomal protein of 112 kDa OS=Homo sapiens OX=9606 GN=CEP112 PE=1 SV=2
1114	TRUE	O60841|IF2P_HUMAN	258.792	7.05	0	0	0	7.05	7				653411	7				7		138827	Eukaryotic translation initiation factor 5B OS=Homo sapiens OX=9606 GN=EIF5B PE=1 SV=4
2278	TRUE	P23458|JAK1_HUMAN	110.709	1.04	0.52	0.52	0	0.52	2				158508	1	1	1		1		133277	Tyrosine-protein kinase JAK1 OS=Homo sapiens OX=9606 GN=JAK1 PE=1 SV=2
1216	TRUE	O60333|KIF1B_HUMAN	101.367	2.42	1.6	0.33	0	0.5	6	1.36565e+06			55608	3	11	1		1		204476	Kinesin-like protein KIF1B OS=Homo sapiens OX=9606 GN=KIF1B PE=1 SV=5
2281	TRUE	O95677|EYA4_HUMAN	129.952	3.44	0	2.5	0	0.94	2		150779			1		1		1	Carbamidomethylation	69505.1	Eyes absent homolog 4 OS=Homo sapiens OX=9606 GN=EYA4 PE=1 SV=2
3159	TRUE	P22531|SPR2E_HUMAN	38.1544	12.5	0	12.5	0	0	1		92051.8			1		1			Carbamidomethylation	7855.35	Small proline-rich protein 2E OS=Homo sapiens OX=9606 GN=SPRR2E PE=2 SV=2
3160	TRUE	Q96Q42|ALS2_HUMAN	39.8127	0.36	0	0.36	0	0	1		4752757			1		2				183634	Alsin OS=Homo sapiens OX=9606 GN=ALS2 PE=1 SV=2
1532	TRUE	Q9ULT8|HECD1_HUMAN	96.8924	1	0.46	0	0	0.54	4				39902.8	2	2			2	Oxidation (M)	289368	E3 ubiquitin-protein ligase HECTD1 OS=Homo sapiens OX=9606 GN=HECTD1 PE=1 SV=4
2443	FALSE	Q9C0D4|Z518B_HUMAN	82.0257	0.56	0.56	0.56	0.56	0	1	75124.1	168417	116945		1	1	1	1			119531	Zinc finger protein 518B OS=Homo sapiens OX=9606 GN=ZNF518B PE=1 SV=2
2282	TRUE	Q50LG9|LRC24_HUMAN	37.4281	2.34	1.17	2.34	1.17	0	2		32884.6	384.127		1	1	2	1			55257.2	Leucine-rich repeat-containing protein 24 OS=Homo sapiens OX=9606 GN=LRRC24 PE=2 SV=2
3161	TRUE	Q9UHF4|I20RA_HUMAN	21.4943	1.08	1.08	0	0	0	1	11200811				1	3					62485.5	Interleukin-20 receptor subunit alpha OS=Homo sapiens OX=9606 GN=IL20RA PE=1 SV=2
482	FALSE	P22732|GTR5_HUMAN	24.5733	1.4	1.4	0	0	0	1	164747				1	1					54974	Solute carrier family 2, facilitated glucose transporter member 5 OS=Homo sapiens OX=9606 GN=SLC2A5 PE=1 SV=1
627	TRUE	Q9Y5Q8|TF3C5_HUMAN	371.329	34.49	31.98	14.07	0	15.8	16	7635484	769739		683155	15	15	7		9	Acetylation (Protein N-term); Deamidation (NQ); Oxidation (M)	59570.8	General transcription factor 3C polypeptide 5 OS=Homo sapiens OX=9606 GN=GTF3C5 PE=1 SV=2
3162	TRUE	Q9Y2W6|TDRKH_HUMAN	40.1281	1.07	0	0	1.07	0	1			66240.1		1			4			62046.1	Tudor and KH domain-containing protein OS=Homo sapiens OX=9606 GN=TDRKH PE=1 SV=2
168	TRUE	Q15424|SAFB1_HUMAN	499.186	35.19	31.8	21.97	5.79	25.9	40	38092676	1.66315e+06	148721	7207621	24	54	23	5	40	Acetylation (Protein N-term); Deamidation (NQ); Oxidation (M); Carbamidomethylation	102642	Scaffold attachment factor B1 OS=Homo sapiens OX=9606 GN=SAFB PE=1 SV=4
1217	TRUE	P62917|RL8_HUMAN	229.699	22.18	22.18	15.95	0	7.39	6	2.72486e+06	771192		12037.2	6	6	4		2		28024.7	60S ribosomal protein L8 OS=Homo sapiens OX=9606 GN=RPL8 PE=1 SV=2
1015	TRUE	O00401|WASL_HUMAN	250.491	20.59	7.33	0	1.58	20.59	8	765237		20542.6	3.20846e+06	8	4		1	11	Deamidation (NQ)	54827	Actin nucleation-promoting factor WASL OS=Homo sapiens OX=9606 GN=WASL PE=1 SV=2
23	FALSE	Q15021|CND1_HUMAN	86.9713	0.43	0.43	0.43	0.43	0.43	1	4390155	4041255	2.54488e+06	2993953	1	2	2	2	2	Oxidation (M)	157182	Condensin complex subunit 1 OS=Homo sapiens OX=9606 GN=NCAPD2 PE=1 SV=3
199	FALSE	O00400|ACATN_HUMAN	79.2341	1.09	1.09	1.09	1.09	1.09	1	5929527	1.50403e+06	446122		1	1	1	1	1		60909	Acetyl-coenzyme A transporter 1 OS=Homo sapiens OX=9606 GN=SLC33A1 PE=1 SV=1
2284	TRUE	P01266|THYG_HUMAN	43.8529	0.47	0.47	0	0	0.25	2	415234			440960	2	2			1		304790	Thyroglobulin OS=Homo sapiens OX=9606 GN=TG PE=1 SV=5
1802	TRUE	Q15056|IF4H_HUMAN	131.808	10.48	8.06	2.42	0	5.24	3	354019			206459	2	2	1		1		27385.1	Eukaryotic translation initiation factor 4H OS=Homo sapiens OX=9606 GN=EIF4H PE=1 SV=5
1115	TRUE	P13051|UNG_HUMAN	302.666	37.06	37.06	6.39	3.51	2.88	7	5611863	184085	26938.3	179910	7	7	3	1	1		34645.5	Uracil-DNA glycosylase OS=Homo sapiens OX=9606 GN=UNG PE=1 SV=2
1534	TRUE	Q5SY16|NOL9_HUMAN	175.886	7.26	6.41	0	0	0.85	4	385525				3	3			1		79322.8	Polynucleotide 5'-hydroxyl-kinase NOL9 OS=Homo sapiens OX=9606 GN=NOL9 PE=1 SV=1
591	TRUE	P28340|DPOD1_HUMAN	345.053	13.91	13.91	2.35	0	1.26	17	3.18868e+06	101018		37545.3	14	17	2		2	Carbamidomethylation	123631	DNA polymerase delta catalytic subunit OS=Homo sapiens OX=9606 GN=POLD1 PE=1 SV=2
262	FALSE	O75976|CBPD_HUMAN	20.5041	0.43	0	0.43	0	0	1		6430590			1		2				152931	Carboxypeptidase D OS=Homo sapiens OX=9606 GN=CPD PE=1 SV=2
1804	TRUE	Q15431|SYCP1_HUMAN	83.9625	1.84	1.23	0.61	0	1.23	3					1	2	1		3		114192	Synaptonemal complex protein 1 OS=Homo sapiens OX=9606 GN=SYCP1 PE=1 SV=2
2850	FALSE	Q9NUP7|TRM13_HUMAN	16.6997	1.25	1.25	0	0	0	1					1	1					54247	tRNA:m(4)X modification enzyme TRM13 homolog OS=Homo sapiens OX=9606 GN=TRMT13 PE=1 SV=2
3163	TRUE	P51452|DUS3_HUMAN	49.4747	7.57	0	0	0	7.57	1				91064.1	1				1		20478.3	Dual specificity protein phosphatase 3 OS=Homo sapiens OX=9606 GN=DUSP3 PE=1 SV=1
2286	TRUE	Q8N1P7|CRBG2_HUMAN	98.3672	0.72	0	0	0.36	0.36	2				146046	1			1	1		177913	Beta/gamma crystallin domain-containing protein 2 OS=Homo sapiens OX=9606 GN=CRYBG2 PE=2 SV=2
407	TRUE	Q9Y2W2|WBP11_HUMAN	406.199	35.73	29.17	12.95	14.35	13.1	21	15718395	1.53556e+06	941515	738908	19	23	14	12	4	Oxidation (M)	69997.6	WW domain-binding protein 11 OS=Homo sapiens OX=9606 GN=WBP11 PE=1 SV=1
342	TRUE	O00268|TAF4_HUMAN	446.017	36.31	7	33.92	5.53	3.69	27	2.11965e+06	11404474	656595	730235	25	8	31	7	4	Acetylation (Protein N-term); Carbamidomethylation	110114	Transcription initiation factor TFIID subunit 4 OS=Homo sapiens OX=9606 GN=TAF4 PE=1 SV=2
1562	FALSE	Q9NUQ2|PLCE_HUMAN	33.857	1.65	0	0	1.65	0	1			93658.7		1			1			42072.2	1-acyl-sn-glycerol-3-phosphate acyltransferase epsilon OS=Homo sapiens OX=9606 GN=AGPAT5 PE=1 SV=3
935	FALSE	Q99543|DNJC2_HUMAN	31.4476	0.97	0	0	0	0.97	1				34505.7	1				1		71996.4	DnaJ homolog subfamily C member 2 OS=Homo sapiens OX=9606 GN=DNAJC2 PE=1 SV=4
1116	TRUE	P62266|RS23_HUMAN	285.851	34.27	21.68	34.27	30.07	34.27	7	3238702	9901582	8.31263e+06	8.28349e+06	6	3	9	7	7		15807.5	40S ribosomal protein S23 OS=Homo sapiens OX=9606 GN=RPS23 PE=1 SV=3
161	TRUE	Q5T8P6|RBM26_HUMAN	494.112	33.17	28.2	22.34	6.06	5.86	40	28292112	5.49245e+06	374592	474970	37	50	34	7	6	Carbamidomethylation; Oxidation (M)	113597	RNA-binding protein 26 OS=Homo sapiens OX=9606 GN=RBM26 PE=1 SV=3
3164	TRUE	Q9Y3R4|NEUR2_HUMAN	42.2987	3.16	0	0	0	3.16	1				46936.9	1				1		42253.7	Sialidase-2 OS=Homo sapiens OX=9606 GN=NEU2 PE=1 SV=2
1016	TRUE	Q5SVZ6|ZMYM1_HUMAN	281.064	7.53	2.63	6.48	0	1.05	8	423048	673677		34306.1	7	3	8		2	Carbamidomethylation	128717	Zinc finger MYM-type protein 1 OS=Homo sapiens OX=9606 GN=ZMYM1 PE=1 SV=1
1476	FALSE	Q9H4Z2|ZN335_HUMAN	20.955	0.45	0	0	0	0.45	1				3330.35	1				1		144893	Zinc finger protein 335 OS=Homo sapiens OX=9606 GN=ZNF335 PE=1 SV=1
1806	TRUE	Q96JG9|ZN469_HUMAN	62.0245	0.48	0	0.15	0.18	0.15	3			649525	48774	2		1	2	1		410202	Zinc finger protein 469 OS=Homo sapiens OX=9606 GN=ZNF469 PE=1 SV=3
1357	TRUE	O43768|ENSA_HUMAN	228.796	42.15	36.36	0	0	33.06	5	3.42232e+06			3492046	4	4			4	Oxidation (M)	13389	Alpha-endosulfine OS=Homo sapiens OX=9606 GN=ENSA PE=1 SV=1
427	TRUE	Q969G3|SMCE1_HUMAN	420.049	57.66	13.38	55.96	40.63	3.65	22	1.08903e+06	7.56341e+06	3.87536e+06	32247.4	20	5	25	18	1	Deamidation (NQ); Oxidation (M)	46649.4	SWI/SNF-related matrix-associated actin-dependent regulator of chromatin subfamily E member 1 OS=Homo sapiens OX=9606 GN=SMARCE1 PE=1 SV=2
2072	FALSE	O43439|MTG8R_HUMAN	79.9151	3.31	1.32	1.99	0	0	2	60628.5	42381.8			2	1	1				67132.7	Protein CBFA2T2 OS=Homo sapiens OX=9606 GN=CBFA2T2 PE=1 SV=1
772	TRUE	Q8WYQ5|DGCR8_HUMAN	345.828	13.2	11.9	3.75	2.85	2.46	11	14945575	91733.8	21132.7	53932.4	11	14	3	3	2	Deamidation (NQ); Carbamidomethylation	86045.1	Microprocessor complex subunit DGCR8 OS=Homo sapiens OX=9606 GN=DGCR8 PE=1 SV=1
1454	FALSE	Q9NX46|ADPRS_HUMAN	30.5566	1.65	1.65	0	0	0	1	62431.9				1	1					38946.7	ADP-ribosylhydrolase ARH3 OS=Homo sapiens OX=9606 GN=ADPRS PE=1 SV=1
1358	TRUE	Q8N2M8|CLASR_HUMAN	250.092	7.86	7.86	0	0	0	5	1.46938e+06				5	5				Acetylation (Protein N-term)	77161.3	CLK4-associating serine/arginine rich protein OS=Homo sapiens OX=9606 GN=CLASRP PE=1 SV=4
2288	TRUE	Q9H7B4|SMYD3_HUMAN	93.5977	4.67	0	1.4	1.4	4.67	2				30219.7	1		1	2	2	Carbamidomethylation	49097.1	Histone-lysine N-methyltransferase SMYD3 OS=Homo sapiens OX=9606 GN=SMYD3 PE=1 SV=4
3165	TRUE	O75486|SUPT3_HUMAN	105.458	3.79	3.79	0	0	0	1	481415				1	1					35792.8	Transcription initiation protein SPT3 homolog OS=Homo sapiens OX=9606 GN=SUPT3H PE=1 SV=3
3166	TRUE	Q96JC1|VPS39_HUMAN	25.7945	0.68	0.68	0	0	0	1	254017				1	1				Oxidation (M)	101809	Vam6/Vps39-like protein OS=Homo sapiens OX=9606 GN=VPS39 PE=1 SV=2
2289	TRUE	O14782|KIF3C_HUMAN	48.7741	1.64	0	1.64	0	0	2		78406.5			1		2				89454.3	Kinesin-like protein KIF3C OS=Homo sapiens OX=9606 GN=KIF3C PE=1 SV=4
655	TRUE	Q14671|PUM1_HUMAN	378.638	14.59	0	5.06	0.84	12.9	15		331392	48882.4	3.99839e+06	15		4	1	15	Acetylation (Protein N-term); Carbamidomethylation	126473	Pumilio homolog 1 OS=Homo sapiens OX=9606 GN=PUM1 PE=1 SV=3
1117	TRUE	Q9UNF1|MAGD2_HUMAN	245.319	10.4	9.08	1.32	0	5.94	7	730625	28888		295493	5	7	1		4		64954.3	Melanoma-associated antigen D2 OS=Homo sapiens OX=9606 GN=MAGED2 PE=1 SV=2
3167	TRUE	O95567|CV031_HUMAN	26.6966	2.07	2.07	0	0	0	1	31757.2				1	1				Deamidation (NQ)	32654.7	Uncharacterized protein C22orf31 OS=Homo sapiens OX=9606 GN=C22orf31 PE=2 SV=1
442	TRUE	Q6P2E9|EDC4_HUMAN	424.968	24.05	0.43	0	0	23.7	22				5577784	21	1			24	Acetylation (Protein N-term); Carbamidomethylation	151661	Enhancer of mRNA-decapping protein 4 OS=Homo sapiens OX=9606 GN=EDC4 PE=1 SV=1
1359	TRUE	O95835|LATS1_HUMAN	205.724	6.19	0.97	0	0	6.19	5	28763.5			477825	4	1			5		126870	Serine/threonine-protein kinase LATS1 OS=Homo sapiens OX=9606 GN=LATS1 PE=1 SV=1
2695	FALSE	Q6ZW31|SYDE1_HUMAN	24.4664	0.82	0	0.82	0.82	0	1		472948	398721		1		1	2			79792.8	Rho GTPase-activating protein SYDE1 OS=Homo sapiens OX=9606 GN=SYDE1 PE=1 SV=1
3168	TRUE	Q93034|CUL5_HUMAN	108.65	1.41	1.41	0	0	1.41	1	98390			34320.2	1	1			1		90955.3	Cullin-5 OS=Homo sapiens OX=9606 GN=CUL5 PE=1 SV=4
142	FALSE	Q9UQ03|COR2B_HUMAN	54.118	1.46	0	0	0	1.46	1				152613	1				1	Deamidation (NQ)	54953.4	Coronin-2B OS=Homo sapiens OX=9606 GN=CORO2B PE=1 SV=4
2290	TRUE	Q149N8|SHPRH_HUMAN	56.2039	0.83	0	0.83	0	0	2		840184			2		2			Deamidation (NQ)	193079	E3 ubiquitin-protein ligase SHPRH OS=Homo sapiens OX=9606 GN=SHPRH PE=1 SV=2
3169	TRUE	Q86YJ7|AN13B_HUMAN	21.7177	1.12	0	1.12	0	0	1		170599			1		1			Deamidation (NQ)	70205.4	Ankyrin repeat domain-containing protein 13B OS=Homo sapiens OX=9606 GN=ANKRD13B PE=1 SV=4
2292	TRUE	A4FU69|EFCB5_HUMAN	37.2536	0.8	0.8	0	0	0	2	153525				1	2					173404	EF-hand calcium-binding domain-containing protein 5 OS=Homo sapiens OX=9606 GN=EFCAB5 PE=1 SV=3
2293	TRUE	Q9UID6|ZN639_HUMAN	119.608	3.09	1.24	1.24	0	3.09	2				13155.9	1	7	9		2		56054.4	Zinc finger protein 639 OS=Homo sapiens OX=9606 GN=ZNF639 PE=1 SV=1
958	FALSE	P47897|SYQ_HUMAN	63.2386	0.77	0.77	0	0	0	1	48903.9				1	1				Carbamidomethylation	87798.7	Glutamine--tRNA ligase OS=Homo sapiens OX=9606 GN=QARS1 PE=1 SV=1
141	FALSE	O60296|TRAK2_HUMAN	39.382	0.66	0	0	0.66	0	1			207376		1			1			101419	Trafficking kinesin-binding protein 2 OS=Homo sapiens OX=9606 GN=TRAK2 PE=1 SV=2
1807	TRUE	P84077|ARF1_HUMAN	166.393	14.92	5.52	5.52	5.52	9.39	3	982715	237101728	143011008	206739	3	1	4	2	2		20696.8	ADP-ribosylation factor 1 OS=Homo sapiens OX=9606 GN=ARF1 PE=1 SV=2
2485	FALSE	Q92544|TM9S4_HUMAN	31.1725	0.93	0	0	0	0.93	1				12876.3	1				1		74518.8	Transmembrane 9 superfamily member 4 OS=Homo sapiens OX=9606 GN=TM9SF4 PE=1 SV=2
3170	TRUE	Q9BY12|SCAPE_HUMAN	40.9909	0.43	0	0.43	0	0	1					1		1				158287	S phase cyclin A-associated protein in the endoplasmic reticulum OS=Homo sapiens OX=9606 GN=SCAPER PE=1 SV=2
2295	TRUE	O15182|CETN3_HUMAN	45.6472	3.59	3.59	0	0	3.59	1	12087.9			920555	1	1			12	Deamidation (NQ)	19550	Centrin-3 OS=Homo sapiens OX=9606 GN=CETN3 PE=1 SV=2
2296	TRUE	Q08289|CACB2_HUMAN	35.9991	2.27	0.91	0	1.36	0	2					1	1		1			73580.6	Voltage-dependent L-type calcium channel subunit beta-2 OS=Homo sapiens OX=9606 GN=CACNB2 PE=1 SV=3
2297	TRUE	Q7RTR2|NLRC3_HUMAN	67.6635	1.13	0	0	0.56	0.56	2				153878	1			1	1		114658	NLR family CARD domain-containing protein 3 OS=Homo sapiens OX=9606 GN=NLRC3 PE=1 SV=2
3171	TRUE	Q9NPA8|ENY2_HUMAN	78.7995	8.91	8.91	0	0	0	1	195247				1	1					11528.6	Transcription and mRNA export factor ENY2 OS=Homo sapiens OX=9606 GN=ENY2 PE=1 SV=1
3172	TRUE	Q96PV0|SYGP1_HUMAN	17.7605	0.67	0	0.67	0	0	1		212692			1		1				148284	Ras/Rap GTPase-activating protein SynGAP OS=Homo sapiens OX=9606 GN=SYNGAP1 PE=1 SV=4
[truncated: 4,109 more rows]
